# Supplementary material for: Dissection of transcriptomic and epigenetic heterogeneity of grade 4 gliomas: implications for prognosis
Source: Acta Neuropathol Commun. 2023 Aug 14;11:133. doi: 10.1186/s40478-023-01619-5 (PMC10426201; doi:10.1186/s40478-023-01619-5)
Supplement: Supplementary file 4 — Additional file 4. Table S1. Differentially modified 5hmC features and differentially expressed mRNAs between grade 4 gliomas and normal controls. [file 40478_2023_1619_MOESM4_ESM.xlsx]

## Sheet: TableS1
featureName	baseMean	log2FoldChange	lfcSE	stat	pvalue	padj	threshold	genomicFeature	chr	start	end	strand	Data
AL590822.1	38.31	1.214	0.231	5.248	0	0	red	gene body	chr1	2143360	2145620	-	5hmC
HES5	25.01	0.966	0.335	2.885	0.004	0.024	red	gene body	chr1	2460184	2461684	-	5hmC
ENO1	210.57	0.678	0.158	4.297	0	0.001	red	gene body	chr1	8921061	8939308	-	5hmC
EFHD2	387.18	0.611	0.128	4.773	0	0	red	gene body	chr1	15736391	15756839	+	5hmC
UBXN10	126.34	0.67	0.18	3.728	0	0.003	red	gene body	chr1	20512578	20522541	+	5hmC
CAMK2N1	23.53	1.329	0.232	5.737	0	0	red	gene body	chr1	20808884	20812713	-	5hmC
FAM43B	21.93	1.867	0.348	5.364	0	0	red	gene body	chr1	20878932	20881503	+	5hmC
ID3	38.56	1.019	0.245	4.158	0	0.001	red	gene body	chr1	23884409	23886285	-	5hmC
LYPLA2	42.34	0.76	0.152	4.987	0	0	red	gene body	chr1	24117460	24122029	+	5hmC
PNRC2	10.27	0.809	0.26	3.108	0.002	0.014	red	gene body	chr1	24285599	24289952	+	5hmC
SH3BGRL3	21.79	0.639	0.217	2.94	0.003	0.021	red	gene body	chr1	26605667	26608013	+	5hmC
TRNP1	68.92	0.626	0.14	4.482	0	0	red	gene body	chr1	27320198	27327389	+	5hmC
TMEM200B	68.95	0.692	0.204	3.4	0.001	0.007	red	gene body	chr1	29445940	29450447	-	5hmC
MARCKSL1	9.85	0.998	0.311	3.205	0.001	0.011	red	gene body	chr1	32799433	32801980	-	5hmC
SFPQ	150.58	0.592	0.119	4.975	0	0	red	gene body	chr1	35641979	35658749	-	5hmC
C1orf216	47.28	0.845	0.16	5.269	0	0	red	gene body	chr1	36179476	36185073	-	5hmC
MYCBP	7.19	1.314	0.299	4.395	0	0	red	gene body	chr1	39328636	39339777	-	5hmC
HYI	10.59	1.187	0.276	4.301	0	0.001	red	gene body	chr1	43916674	43919660	-	5hmC
RPS8	46.96	0.745	0.136	5.483	0	0	red	gene body	chr1	45240923	45244451	+	5hmC
BTBD19	117.34	0.752	0.136	5.532	0	0	red	gene body	chr1	45274154	45281257	+	5hmC
CCDC163P	37.13	0.659	0.164	4.005	0	0.001	red	gene body	chr1	45959538	45965751	-	5hmC
FOXD2	49.46	0.678	0.209	3.249	0.001	0.01	red	gene body	chr1	47901689	47906363	+	5hmC
JUN	12.6	0.899	0.303	2.964	0.003	0.02	red	gene body	chr1	59246460	59249999	-	5hmC
FOXD3	19.57	0.732	0.265	2.758	0.006	0.032	red	gene body	chr1	63788712	63790797	+	5hmC
GADD45A	17.33	0.734	0.245	2.996	0.003	0.019	red	gene body	chr1	68150744	68154021	+	5hmC
BARHL2	44.31	1.008	0.242	4.168	0	0.001	red	gene body	chr1	91177096	91182794	-	5hmC
S1PR1	43.8	0.659	0.235	2.804	0.005	0.029	red	gene body	chr1	101702444	101707074	+	5hmC
PRMT6	21	0.87	0.224	3.88	0	0.002	red	gene body	chr1	107599301	107601916	+	5hmC
TMEM167B	58.05	0.626	0.136	4.597	0	0	red	gene body	chr1	109632425	109639556	+	5hmC
PSRC1	54.27	1.144	0.206	5.566	0	0	red	gene body	chr1	109822178	109825808	-	5hmC
KCNA3	44.72	1.018	0.227	4.482	0	0	red	gene body	chr1	111215087	111217655	-	5hmC
PLEKHO1	189.75	0.66	0.124	5.339	0	0	red	gene body	chr1	150121373	150136916	+	5hmC
MCL1	27.35	1.393	0.22	6.324	0	0	red	gene body	chr1	150547027	150552214	-	5hmC
ENSA	253.09	0.646	0.133	4.869	0	0	red	gene body	chr1	150573327	150602088	-	5hmC
PSMB4	16.52	0.654	0.188	3.489	0	0.006	red	gene body	chr1	151372010	151374420	+	5hmC
S100A10	147.42	0.6	0.157	3.816	0	0.002	red	gene body	chr1	151955391	151966866	-	5hmC
S100A6	23.27	0.81	0.173	4.686	0	0	red	gene body	chr1	153507075	153508720	-	5hmC
S100A16	76.74	0.719	0.162	4.45	0	0	red	gene body	chr1	153579362	153585621	-	5hmC
RAB13	39.17	0.615	0.159	3.877	0	0.002	red	gene body	chr1	153954093	153958834	-	5hmC
MTX1	23.55	0.75	0.283	2.651	0.008	0.04	red	gene body	chr1	155178490	155183615	+	5hmC
APOA1BP	31.31	1.044	0.201	5.204	0	0	red	gene body	chr1	156561554	156564091	+	5hmC
CD1B	11.55	0.826	0.285	2.896	0.004	0.023	red	gene body	chr1	158297741	158301321	-	5hmC
PEA15	84.06	0.732	0.148	4.934	0	0	red	gene body	chr1	160175127	160185166	+	5hmC
F11R	18.73	0.888	0.194	4.571	0	0	red	gene body	chr1	160965001	160991138	-	5hmC
KLHDC9	27.16	0.645	0.197	3.274	0.001	0.01	red	gene body	chr1	161068151	161070136	+	5hmC
NIT1	19.38	0.915	0.198	4.626	0	0	red	gene body	chr1	161087876	161095235	+	5hmC
MPZ	31.6	0.669	0.172	3.89	0	0.002	red	gene body	chr1	161274525	161279762	-	5hmC
HSPA6	18.06	0.613	0.21	2.922	0.003	0.022	red	gene body	chr1	161494330	161496700	+	5hmC
FCGR2B	44.9	0.684	0.189	3.613	0	0.004	red	gene body	chr1	161632937	161648444	+	5hmC
RGS2	31.12	0.607	0.194	3.135	0.002	0.013	red	gene body	chr1	192778169	192781413	+	5hmC
GPR37L1	129.71	0.849	0.194	4.379	0	0	red	gene body	chr1	202091986	202102720	+	5hmC
PPP1R15B	65.26	1.17	0.299	3.914	0	0.002	red	gene body	chr1	204372515	204380919	-	5hmC
G0S2	13.4	1.736	0.429	4.043	0	0.001	red	gene body	chr1	209848765	209849733	+	5hmC
RHOU	160.67	0.648	0.16	4.05	0	0.001	red	gene body	chr1	228870824	228882416	+	5hmC
MAP10	31.74	0.625	0.191	3.279	0.001	0.01	red	gene body	chr1	232940638	232944153	+	5hmC
IRF2BP2	18.74	2.412	0.351	6.871	0	0	red	gene body	chr1	234740015	234745271	-	5hmC
HNRNPU	68.51	0.689	0.148	4.668	0	0	red	gene body	chr1	245014468	245027844	-	5hmC
ID2	47.31	0.942	0.209	4.499	0	0	red	gene body	chr2	8818975	8824583	+	5hmC
RRM2	68.58	0.737	0.131	5.634	0	0	red	gene body	chr2	10262455	10271546	+	5hmC
FAM84A	9.92	1.082	0.346	3.131	0.002	0.014	red	gene body	chr2	14772810	14790938	+	5hmC
TTC32	44.56	0.776	0.151	5.136	0	0	red	gene body	chr2	20096404	20101747	-	5hmC
RHOB	17.14	3.041	0.485	6.267	0	0	red	gene body	chr2	20646835	20649206	+	5hmC
PTRHD1	25.24	0.778	0.155	5.019	0	0	red	gene body	chr2	25012603	25016251	-	5hmC
CCDC121	13.87	0.816	0.199	4.097	0	0.001	red	gene body	chr2	27848506	27851879	-	5hmC
PPP1CB	384.8	0.632	0.114	5.567	0	0	red	gene body	chr2	28974506	29025806	+	5hmC
EGR4	18.95	0.607	0.231	2.628	0.009	0.042	red	gene body	chr2	73518057	73520833	-	5hmC
PCGF1	43.79	0.668	0.163	4.085	0	0.001	red	gene body	chr2	74732170	74735707	-	5hmC
MAT2A	36.12	1.066	0.182	5.856	0	0	red	gene body	chr2	85766288	85772403	+	5hmC
CHMP3	12.75	0.593	0.215	2.758	0.006	0.032	red	gene body	chr2	86730554	86790602	-	5hmC
POU3F3	13.07	0.839	0.269	3.116	0.002	0.014	red	gene body	chr2	105471969	105476929	+	5hmC
EN1	52.29	1.089	0.301	3.614	0	0.004	red	gene body	chr2	119599747	119605254	-	5hmC
ZEB2	1903.82	0.641	0.139	4.612	0	0	red	gene body	chr2	145141648	145282150	-	5hmC
RPRM	10.91	1.373	0.391	3.51	0	0.005	red	gene body	chr2	154333852	154335322	-	5hmC
SP5	28.42	0.665	0.221	3.006	0.003	0.018	red	gene body	chr2	171571861	171574588	+	5hmC
DLX1	50.4	1.278	0.271	4.725	0	0	red	gene body	chr2	172949468	172954405	+	5hmC
DLX2	45.31	1.476	0.282	5.237	0	0	red	gene body	chr2	172964167	172967628	-	5hmC
SP9	20.52	0.964	0.254	3.803	0	0.002	red	gene body	chr2	175199674	175203220	+	5hmC
EVX2	48.88	1.201	0.227	5.282	0	0	red	gene body	chr2	176942200	176948641	-	5hmC
HOXD13	26.13	2.224	0.368	6.053	0	0	red	gene body	chr2	176957619	176960666	+	5hmC
HOXD12	13.15	1.754	0.366	4.792	0	0	red	gene body	chr2	176964458	176965921	+	5hmC
HOXD11	55.11	2.004	0.36	5.559	0	0	red	gene body	chr2	176968944	176974482	+	5hmC
HOXD10	115.67	1.902	0.339	5.612	0	0	red	gene body	chr2	176973518	176984670	+	5hmC
HOXD9	28.61	1.357	0.305	4.448	0	0	red	gene body	chr2	176987448	176989665	+	5hmC
HOXD8	36.87	1.809	0.337	5.366	0	0	red	gene body	chr2	176994422	176997423	+	5hmC
HOXD3	141.72	1.134	0.24	4.718	0	0	red	gene body	chr2	177001340	177037830	+	5hmC
HOXD1	27.62	1.761	0.328	5.377	0	0	red	gene body	chr2	177053307	177055635	+	5hmC
FZD7	73.42	0.714	0.214	3.336	0.001	0.008	red	gene body	chr2	202899310	202903168	+	5hmC
EEF1B2	18.08	0.587	0.173	3.392	0.001	0.007	red	gene body	chr2	207024309	207027652	+	5hmC
IGFBP2	427.67	0.601	0.174	3.449	0.001	0.006	red	gene body	chr2	217497551	217529159	+	5hmC
FEV	35.49	1.139	0.313	3.643	0	0.004	red	gene body	chr2	219845809	219850379	-	5hmC
CCDC140	71.07	2.104	0.352	5.97	0	0	red	gene body	chr2	223162866	223169936	+	5hmC
PTMA	45.35	1.398	0.285	4.899	0	0	red	gene body	chr2	232571605	232578251	+	5hmC
ARL4C	22.73	0.713	0.245	2.913	0.004	0.023	red	gene body	chr2	235401685	235405697	-	5hmC
GBX2	44.24	1.274	0.24	5.31	0	0	red	gene body	chr2	237073879	237077012	-	5hmC
ACKR3	353.47	0.642	0.188	3.409	0.001	0.007	red	gene body	chr2	237476430	237491001	+	5hmC
BHLHE40	88.49	1.336	0.186	7.196	0	0	red	gene body	chr3	5020801	5027008	+	5hmC
RP11-434D12.1	19.11	1.227	0.255	4.816	0	0	red	gene body	chr3	14176717	14189752	+	5hmC
EPM2AIP1	45.08	0.641	0.161	3.972	0	0.001	red	gene body	chr3	37026534	37034659	-	5hmC
CSRNP1	204.89	0.688	0.148	4.65	0	0	red	gene body	chr3	39183346	39196053	-	5hmC
EIF1B	15.56	1.225	0.258	4.747	0	0	red	gene body	chr3	40351175	40353915	+	5hmC
ZNF501	22.53	0.829	0.182	4.563	0	0	red	gene body	chr3	44771088	44778575	+	5hmC
CAMP	23.13	1.584	0.431	3.679	0	0.003	red	gene body	chr3	48264837	48266981	+	5hmC
ARIH2OS	12.36	0.645	0.216	2.987	0.003	0.019	red	gene body	chr3	48955221	48956818	-	5hmC
KLHDC8B	40.31	0.765	0.157	4.862	0	0	red	gene body	chr3	49209044	49213919	+	5hmC
GPR62	28.3	0.787	0.301	2.617	0.009	0.043	red	gene body	chr3	51989330	51991520	+	5hmC
LRIG1	2313.03	0.595	0.168	3.552	0	0.005	red	gene body	chr3	66429221	66551687	-	5hmC
GATA2	111.77	0.685	0.226	3.035	0.002	0.017	red	gene body	chr3	128198270	128212028	-	5hmC
SOX14	10.56	1.354	0.308	4.399	0	0	red	gene body	chr3	137483126	137485180	+	5hmC
FOXL2	27.84	0.758	0.229	3.319	0.001	0.009	red	gene body	chr3	138663066	138665982	-	5hmC
SHOX2	82.95	1.313	0.252	5.208	0	0	red	gene body	chr3	157813743	157824292	-	5hmC
C3orf80	11.19	0.778	0.248	3.14	0.002	0.013	red	gene body	chr3	159943423	159946000	+	5hmC
MAGEF1	9.59	0.882	0.302	2.925	0.003	0.022	red	gene body	chr3	184428155	184429790	-	5hmC
EIF4A2	48.83	0.97	0.174	5.586	0	0	red	gene body	chr3	186500994	186507689	+	5hmC
HES1	15.3	0.825	0.306	2.697	0.007	0.036	red	gene body	chr3	193853934	193856521	+	5hmC
FAM43A	32.45	0.834	0.214	3.897	0	0.002	red	gene body	chr3	194407273	194409766	+	5hmC
NAT8L	237.04	0.594	0.176	3.368	0.001	0.008	red	gene body	chr4	2061239	2070816	+	5hmC
SH3BP2	928.23	0.595	0.11	5.434	0	0	red	gene body	chr4	2794750	2842825	+	5hmC
MRFAP1	12.76	1.471	0.289	5.084	0	0	red	gene body	chr4	6641818	6644472	+	5hmC
MRFAP1L1	16.08	0.714	0.219	3.264	0.001	0.01	red	gene body	chr4	6709428	6711607	-	5hmC
BLOC1S4	12.63	1.229	0.256	4.803	0	0	red	gene body	chr4	6717782	6719398	+	5hmC
PHOX2B	31.65	0.692	0.233	2.966	0.003	0.02	red	gene body	chr4	41746099	41750987	-	5hmC
PDCL2	122.93	0.602	0.23	2.62	0.009	0.043	red	gene body	chr4	56422692	56458379	-	5hmC
HOPX	285.88	0.831	0.227	3.665	0	0.004	red	gene body	chr4	57514154	57548065	-	5hmC
IGFBP7	800.66	0.685	0.174	3.94	0	0.002	red	gene body	chr4	57896939	57976551	-	5hmC
HNRNPDL	46.47	0.652	0.148	4.4	0	0	red	gene body	chr4	83343717	83351561	-	5hmC
MRPS18C	14.09	0.745	0.226	3.296	0.001	0.009	red	gene body	chr4	84377085	84390888	+	5hmC
NEUROG2	20.01	0.904	0.231	3.916	0	0.002	red	gene body	chr4	113434672	113437328	-	5hmC
POU4F2	14.66	1.022	0.274	3.729	0	0.003	red	gene body	chr4	147560045	147563626	+	5hmC
RPS3A	19.28	0.91	0.188	4.848	0	0	red	gene body	chr4	152020725	152025804	+	5hmC
HAND2	44.07	1.173	0.244	4.811	0	0	red	gene body	chr4	174446120	174451380	-	5hmC
MRPL36	22.17	0.753	0.217	3.471	0.001	0.006	red	gene body	chr5	1798500	1801480	-	5hmC
IRX4	48.61	0.649	0.213	3.042	0.002	0.017	red	gene body	chr5	1877527	1887350	-	5hmC
C5orf38	37.83	1.177	0.369	3.186	0.001	0.012	red	gene body	chr5	2752245	2755511	+	5hmC
IRX1	55.52	1.045	0.278	3.766	0	0.003	red	gene body	chr5	3596168	3601517	+	5hmC
ISL1	39.21	0.933	0.249	3.748	0	0.003	red	gene body	chr5	50679225	50690572	+	5hmC
HSPB3	18.23	0.78	0.262	2.98	0.003	0.019	red	gene body	chr5	53751431	53752214	+	5hmC
CCNO	15.84	1.012	0.276	3.663	0	0.004	red	gene body	chr5	54526980	54529508	-	5hmC
PLK2	69.88	0.633	0.158	3.994	0	0.001	red	gene body	chr5	57749809	57756087	-	5hmC
SMIM15	32.16	0.709	0.153	4.64	0	0	red	gene body	chr5	60453536	60458301	-	5hmC
HTR1A	10.34	0.831	0.311	2.67	0.008	0.038	red	gene body	chr5	63256183	63258334	-	5hmC
FOXD1	30.47	1.797	0.327	5.494	0	0	red	gene body	chr5	72740654	72744187	-	5hmC
ENC1	207.72	0.845	0.175	4.839	0	0	red	gene body	chr5	73923231	73937249	-	5hmC
F2R	146.17	0.595	0.126	4.739	0	0	red	gene body	chr5	76011868	76031606	+	5hmC
F2RL1	110.39	0.615	0.15	4.096	0	0.001	red	gene body	chr5	76114758	76131140	+	5hmC
OTP	109	1.148	0.247	4.654	0	0	red	gene body	chr5	76924537	76935513	-	5hmC
ARRDC3	113.47	0.745	0.137	5.44	0	0	red	gene body	chr5	90664541	90679176	-	5hmC
GPR150	20.37	0.646	0.196	3.299	0.001	0.009	red	gene body	chr5	94955782	94957846	+	5hmC
AC138517.1	9.64	0.755	0.235	3.209	0.001	0.011	red	gene body	chr5	138852108	138852506	+	5hmC
CXXC5	594.86	0.785	0.152	5.178	0	0	red	gene body	chr5	139026884	139063467	+	5hmC
PCDHB3	18.56	0.681	0.208	3.269	0.001	0.01	red	gene body	chr5	140480057	140483411	+	5hmC
PCDHB6	16	0.586	0.209	2.8	0.005	0.029	red	gene body	chr5	140529603	140532868	+	5hmC
PCDHB7	26.85	0.753	0.232	3.245	0.001	0.01	red	gene body	chr5	140552200	140555964	+	5hmC
PCDHB8	12.07	0.803	0.284	2.831	0.005	0.027	red	gene body	chr5	140557371	140560110	+	5hmC
PCDHB9	17.86	1.452	0.262	5.539	0	0	red	gene body	chr5	140566701	140571114	+	5hmC
PCDHB10	18.24	1.291	0.231	5.579	0	0	red	gene body	chr5	140571942	140575215	+	5hmC
PCDHB13	15.6	0.674	0.207	3.252	0.001	0.01	red	gene body	chr5	140593491	140598551	+	5hmC
PCDHGA1	22.23	0.842	0.21	4.012	0	0.001	red	gene body	chr5	140710138	140892548	+	5hmC
RELL2	23.55	0.908	0.206	4.412	0	0	red	gene body	chr5	141016517	141020644	+	5hmC
IRGM	125.08	0.653	0.135	4.852	0	0	red	gene body	chr5	150226085	150280298	+	5hmC
HAND1	22.44	0.833	0.223	3.729	0	0.003	red	gene body	chr5	153854532	153857824	-	5hmC
TLX3	17.23	0.933	0.238	3.916	0	0.002	red	gene body	chr5	170736288	170739138	+	5hmC
DUSP1	43.08	0.753	0.164	4.598	0	0	red	gene body	chr5	172195093	172198198	-	5hmC
NKX2-5	43.64	1.359	0.278	4.892	0	0	red	gene body	chr5	172659112	172662360	-	5hmC
CPEB4	765.76	0.728	0.124	5.889	0	0	red	gene body	chr5	173315283	173388979	+	5hmC
F12	11.97	1.226	0.296	4.148	0	0.001	red	gene body	chr5	176829141	176836577	-	5hmC
PRR7	112.77	0.767	0.162	4.741	0	0	red	gene body	chr5	176873446	176883287	+	5hmC
HNRNPAB	27.1	0.643	0.164	3.934	0	0.002	red	gene body	chr5	177631508	177638181	+	5hmC
FOXQ1	8.21	0.941	0.326	2.886	0.004	0.024	red	gene body	chr6	1312708	1314422	+	5hmC
FOXF2	55.73	1.014	0.312	3.252	0.001	0.01	red	gene body	chr6	1390069	1395832	+	5hmC
FOXC1	40.19	1.442	0.283	5.101	0	0	red	gene body	chr6	1610207	1614132	+	5hmC
NRN1	130.18	0.887	0.195	4.542	0	0	red	gene body	chr6	5998232	6007838	-	5hmC
TFAP2A	218.87	0.621	0.191	3.253	0.001	0.01	red	gene body	chr6	10393419	10419892	-	5hmC
SOX4	18.9	0.868	0.226	3.84	0	0.002	red	gene body	chr6	21593000	21598850	+	5hmC
HDGFL1	17.99	-1.029	0.171	-6.018	0	0	blue	gene body	chr6	22569722	22571895	+	5hmC
HIST1H1A	10.07	0.827	0.274	3.015	0.003	0.018	red	gene body	chr6	26017313	26017960	-	5hmC
HIST1H3J	25.15	1.479	0.252	5.87	0	0	red	gene body	chr6	27858160	27860884	-	5hmC
HLA-E	50.02	0.595	0.187	3.181	0.001	0.012	red	gene body	chr6	30457244	30461982	+	5hmC
TUBB	36.95	0.612	0.157	3.909	0	0.002	red	gene body	chr6	30687978	30693203	+	5hmC
IER3	38.96	0.676	0.218	3.096	0.002	0.015	red	gene body	chr6	30710976	30712331	-	5hmC
LTB	20.25	0.733	0.193	3.806	0	0.002	red	gene body	chr6	31548302	31550299	-	5hmC
LST1	22.49	0.819	0.218	3.751	0	0.003	red	gene body	chr6	31553901	31556686	+	5hmC
HSPA1A	8.25	1.006	0.303	3.319	0.001	0.009	red	gene body	chr6	31783241	31785723	+	5hmC
HLA-DRA	23.38	0.671	0.2	3.359	0.001	0.008	red	gene body	chr6	32407619	32412823	+	5hmC
HSD17B8	25.93	0.864	0.211	4.089	0	0.001	red	gene body	chr6	33172419	33174608	+	5hmC
B3GALT4	50.32	0.852	0.169	5.054	0	0	red	gene body	chr6	33244909	33252609	+	5hmC
C6orf1	21.11	1.133	0.208	5.446	0	0	red	gene body	chr6	34214157	34217247	-	5hmC
SRSF3	100.7	1.081	0.154	7.027	0	0	red	gene body	chr6	36562130	36573377	+	5hmC
TBCC	13.04	0.883	0.261	3.388	0.001	0.007	red	gene body	chr6	42712219	42713834	-	5hmC
SLC35B2	34.79	0.705	0.163	4.34	0	0	red	gene body	chr6	44221833	44225627	-	5hmC
TFAP2B	155.8	0.86	0.284	3.029	0.002	0.017	red	gene body	chr6	50786436	50815326	+	5hmC
EEF1A1	64.51	0.719	0.186	3.865	0	0.002	red	gene body	chr6	74225473	74233520	-	5hmC
PNRC1	33.31	1.179	0.215	5.475	0	0	red	gene body	chr6	89790470	89794879	+	5hmC
PRDM13	66.49	1.428	0.304	4.69	0	0	red	gene body	chr6	100054606	100063454	+	5hmC
MARCKS	44.08	1.282	0.238	5.381	0	0	red	gene body	chr6	114178541	114184648	+	5hmC
VGLL2	45.96	0.918	0.248	3.697	0	0.003	red	gene body	chr6	117586721	117594728	+	5hmC
GJA1	105.81	0.626	0.213	2.943	0.003	0.021	red	gene body	chr6	121756838	121770873	+	5hmC
TCF21	33.24	0.635	0.191	3.333	0.001	0.008	red	gene body	chr6	134210276	134216691	+	5hmC
CITED2	11.97	0.78	0.276	2.824	0.005	0.028	red	gene body	chr6	139692944	139695757	-	5hmC
QKI	2238.1	0.86	0.182	4.735	0	0	red	gene body	chr6	163835032	163999628	+	5hmC
PRR18	48.76	1.05	0.27	3.895	0	0.002	red	gene body	chr6	166718788	166721936	-	5hmC
UNCX	25.72	1.358	0.378	3.597	0	0.004	red	gene body	chr7	1272543	1276954	+	5hmC
PSMG3	64.88	0.983	0.158	6.232	0	0	red	gene body	chr7	1606966	1610641	-	5hmC
LFNG	438.17	0.739	0.143	5.168	0	0	red	gene body	chr7	2552163	2568811	+	5hmC
TTYH3	939.45	0.869	0.155	5.619	0	0	red	gene body	chr7	2671585	2704436	+	5hmC
TNRC18	2138.66	0.6	0.117	5.108	0	0	red	gene body	chr7	5346421	5465045	-	5hmC
FSCN1	309.55	0.788	0.168	4.691	0	0	red	gene body	chr7	5632454	5646286	+	5hmC
RAC1	542.3	0.833	0.123	6.771	0	0	red	gene body	chr7	6414154	6443608	+	5hmC
ARL4A	18.59	0.625	0.22	2.844	0.004	0.026	red	gene body	chr7	12726481	12730559	+	5hmC
MEOX2	624.23	0.738	0.222	3.329	0.001	0.008	red	gene body	chr7	15650837	15726437	-	5hmC
SP8	46.89	0.73	0.284	2.576	0.01	0.047	red	gene body	chr7	20821903	20826505	-	5hmC
CDCA7L	505.31	0.63	0.16	3.949	0	0.002	red	gene body	chr7	21940518	21985702	-	5hmC
IGF2BP3	1197.5	0.807	0.168	4.807	0	0	red	gene body	chr7	23349828	23510086	-	5hmC
OSBPL3	1924.89	0.59	0.155	3.802	0	0.002	red	gene body	chr7	24836158	25021253	-	5hmC
HNRNPA2B1	110.87	0.687	0.15	4.578	0	0	red	gene body	chr7	26229547	26241149	-	5hmC
SNX10	767.84	0.799	0.141	5.674	0	0	red	gene body	chr7	26331515	26413949	+	5hmC
HOXA1	32.09	1.565	0.347	4.514	0	0	red	gene body	chr7	27132612	27135615	-	5hmC
HOXA2	32.41	2.26	0.369	6.118	0	0	red	gene body	chr7	27139973	27142430	-	5hmC
HOXA3	504.14	2.324	0.336	6.907	0	0	red	gene body	chr7	27145803	27192200	-	5hmC
HOXA7	54.91	1.933	0.312	6.198	0	0	red	gene body	chr7	27193335	27197555	-	5hmC
HOXA11	66.8	1.688	0.308	5.483	0	0	red	gene body	chr7	27221129	27224842	-	5hmC
HOXA13	83.84	1.776	0.315	5.632	0	0	red	gene body	chr7	27233122	27239725	-	5hmC
EVX1	72.56	1.743	0.285	6.119	0	0	red	gene body	chr7	27282319	27290112	+	5hmC
TRIL	82.61	1.169	0.263	4.437	0	0	red	gene body	chr7	28992974	28997908	-	5hmC
PRR15	31.59	0.772	0.242	3.182	0.001	0.012	red	gene body	chr7	29603427	29606911	+	5hmC
NOD1	634.47	0.806	0.124	6.519	0	0	red	gene body	chr7	30464143	30518400	-	5hmC
STK17A	271.88	0.793	0.144	5.51	0	0	red	gene body	chr7	43622357	43666385	+	5hmC
COA1	1017.04	0.603	0.119	5.08	0	0	red	gene body	chr7	43648055	43769316	-	5hmC
PURB	65.67	0.715	0.134	5.326	0	0	red	gene body	chr7	44915892	44924960	-	5hmC
SEC61G	243.14	2.624	0.613	4.282	0	0.001	red	gene body	chr7	54819943	54827667	-	5hmC
EGFR	18903.9	2.564	0.646	3.97	0	0.001	red	gene body	chr7	55086714	55324313	+	5hmC
SUMF2	238.02	0.947	0.32	2.963	0.003	0.02	red	gene body	chr7	56131695	56148363	+	5hmC
PHKG1	183.01	0.804	0.258	3.118	0.002	0.014	red	gene body	chr7	56147976	56160689	-	5hmC
CHCHD2	58.05	0.9	0.301	2.99	0.003	0.019	red	gene body	chr7	56169262	56174269	-	5hmC
ZNF479	33.3	1.123	0.238	4.708	0	0	red	gene body	chr7	57187321	57207571	-	5hmC
ZNF716	59.93	1.273	0.257	4.953	0	0	red	gene body	chr7	57509883	57533252	+	5hmC
ZNF735	32.98	1.023	0.225	4.553	0	0	red	gene body	chr7	63667468	63680886	+	5hmC
ZNF679	126.45	1.002	0.19	5.272	0	0	red	gene body	chr7	63688852	63727309	+	5hmC
CRCP	28.62	0.612	0.167	3.672	0	0.003	red	gene body	chr7	65579591	65619555	+	5hmC
DNAJC30	18.02	0.683	0.224	3.052	0.002	0.016	red	gene body	chr7	73095299	73097783	-	5hmC
STX1A	200.31	0.738	0.151	4.881	0	0	red	gene body	chr7	73113536	73134002	-	5hmC
CLDN3	13.78	0.874	0.273	3.199	0.001	0.012	red	gene body	chr7	73183327	73184600	-	5hmC
EIF4H	291.61	0.714	0.129	5.556	0	0	red	gene body	chr7	73588575	73611431	+	5hmC
LAT2	372.33	0.639	0.143	4.471	0	0	red	gene body	chr7	73613982	73644164	+	5hmC
CLIP2	1740.35	0.694	0.15	4.616	0	0	red	gene body	chr7	73703805	73820273	+	5hmC
RHBDD2	379.36	0.64	0.117	5.491	0	0	red	gene body	chr7	75471920	75518244	+	5hmC
HSPB1	19.47	1.506	0.265	5.693	0	0	red	gene body	chr7	75931861	75933612	+	5hmC
YWHAG	485.73	0.764	0.132	5.787	0	0	red	gene body	chr7	75956111	75988348	-	5hmC
SSC4D	111.38	0.733	0.137	5.355	0	0	red	gene body	chr7	76018651	76039012	-	5hmC
TMEM60	43.86	0.598	0.143	4.19	0	0.001	red	gene body	chr7	77423045	77427897	-	5hmC
FZD1	128.03	0.733	0.193	3.799	0	0.002	red	gene body	chr7	90893679	90900641	+	5hmC
SAMD9	71.86	0.859	0.158	5.447	0	0	red	gene body	chr7	92728826	92747336	-	5hmC
DLX5	46.83	1.252	0.313	3.998	0	0.001	red	gene body	chr7	96649704	96654409	-	5hmC
NPTX2	150.27	0.8	0.291	2.751	0.006	0.032	red	gene body	chr7	98246609	98259180	+	5hmC
COPS6	36.79	0.777	0.186	4.182	0	0.001	red	gene body	chr7	99686577	99689823	+	5hmC
C7orf43	28.72	0.784	0.175	4.476	0	0	red	gene body	chr7	99752043	99756338	-	5hmC
PPP1R35	12.53	1.482	0.294	5.042	0	0	red	gene body	chr7	100032905	100034188	-	5hmC
NYAP1	192.34	0.663	0.164	4.031	0	0.001	red	gene body	chr7	100081550	100092422	+	5hmC
GNB2	97.84	0.754	0.168	4.482	0	0	red	gene body	chr7	100271154	100276797	+	5hmC
POP7	14.29	1.112	0.26	4.28	0	0.001	red	gene body	chr7	100303676	100305118	+	5hmC
SRRT	267.8	0.664	0.131	5.058	0	0	red	gene body	chr7	100472733	100486285	+	5hmC
UFSP1	11.44	1.551	0.302	5.138	0	0	red	gene body	chr7	100486344	100487339	-	5hmC
SERPINE1	124.95	1.157	0.176	6.555	0	0	red	gene body	chr7	100770370	100782547	+	5hmC
AP1S1	63.09	0.635	0.169	3.768	0	0.003	red	gene body	chr7	100797678	100804877	+	5hmC
VGF	22.39	1.463	0.27	5.41	0	0	red	gene body	chr7	100805790	100808874	-	5hmC
ORAI2	351.41	0.685	0.162	4.23	0	0.001	red	gene body	chr7	102073553	102097268	+	5hmC
LAMB1	774.47	0.586	0.133	4.423	0	0	red	gene body	chr7	107564244	107643700	-	5hmC
NRCAM	2907.18	0.594	0.163	3.641	0	0.004	red	gene body	chr7	107788068	108097161	-	5hmC
PTPRZ1	2053.83	0.669	0.205	3.26	0.001	0.01	red	gene body	chr7	121513143	121702090	+	5hmC
FEZF1	88.57	0.932	0.212	4.396	0	0	red	gene body	chr7	121941448	121950745	-	5hmC
ZC3HC1	273.12	0.609	0.129	4.74	0	0	red	gene body	chr7	129658126	129691291	-	5hmC
CPA2	272.23	0.601	0.176	3.419	0.001	0.007	red	gene body	chr7	129906667	129929638	+	5hmC
CPA5	379.26	0.601	0.165	3.642	0	0.004	red	gene body	chr7	129984656	130008571	+	5hmC
PTN	1487.87	0.605	0.223	2.714	0.007	0.035	red	gene body	chr7	136912088	137028611	-	5hmC
DENND2A	1899.45	0.657	0.157	4.191	0	0.001	red	gene body	chr7	140218220	140373793	-	5hmC
ATP6V0E2	110.65	0.875	0.204	4.295	0	0.001	red	gene body	chr7	149570057	149577787	+	5hmC
RARRES2	70.12	0.636	0.209	3.036	0.002	0.017	red	gene body	chr7	150035406	150038763	-	5hmC
GIMAP2	69.36	0.622	0.159	3.913	0	0.002	red	gene body	chr7	150382785	150390729	+	5hmC
TMEM176B	128.57	0.688	0.187	3.681	0	0.003	red	gene body	chr7	150488373	150498448	-	5hmC
TMUB1	61.62	0.88	0.181	4.872	0	0	red	gene body	chr7	150778167	150780633	-	5hmC
RHEB	780.21	0.611	0.175	3.481	0	0.006	red	gene body	chr7	151163098	151217206	-	5hmC
XRCC2	176.85	0.642	0.14	4.599	0	0	red	gene body	chr7	152341864	152373250	-	5hmC
EN2	87.5	1.308	0.251	5.206	0	0	red	gene body	chr7	155250824	155257526	+	5hmC
MNX1	164.15	1.041	0.22	4.733	0	0	red	gene body	chr7	156786745	156803345	-	5hmC
CTSB	510.04	0.67	0.112	5.992	0	0	red	gene body	chr8	11700033	11726957	-	5hmC
USP17L7	11.59	-1.102	0.391	-2.817	0.005	0.028	blue	gene body	chr8	11989926	11991953	-	5hmC
NPBWR1	13.74	0.785	0.238	3.3	0.001	0.009	red	gene body	chr8	53850991	53853677	+	5hmC
MSC	24.08	0.724	0.21	3.449	0.001	0.006	red	gene body	chr8	72753784	72756703	-	5hmC
HEY1	17.8	0.756	0.252	3.002	0.003	0.018	red	gene body	chr8	80676245	80680098	-	5hmC
OSR2	68.6	0.885	0.196	4.508	0	0	red	gene body	chr8	99956631	99964332	+	5hmC
TRIB1	88.13	0.64	0.203	3.154	0.002	0.013	red	gene body	chr8	126442563	126450647	+	5hmC
MYC	50.23	0.854	0.153	5.564	0	0	red	gene body	chr8	128747680	128753680	+	5hmC
RRAGA	8.03	0.771	0.284	2.709	0.007	0.035	red	gene body	chr9	19049393	19050981	+	5hmC
HRCT1	23.19	0.768	0.259	2.964	0.003	0.02	red	gene body	chr9	35906189	35907138	+	5hmC
ZFAND5	119	0.801	0.148	5.398	0	0	red	gene body	chr9	74966341	74980151	-	5hmC
FOXB2	11.56	0.98	0.322	3.042	0.002	0.017	red	gene body	chr9	79634571	79635869	+	5hmC
CKS2	21.29	0.696	0.187	3.715	0	0.003	red	gene body	chr9	91926113	91931618	+	5hmC
UGCG	435.62	0.684	0.152	4.503	0	0	red	gene body	chr9	114659046	114697649	+	5hmC
HSPA5	52.89	0.681	0.139	4.912	0	0	red	gene body	chr9	127997132	128003609	-	5hmC
FAM102A	620.39	0.604	0.144	4.204	0	0.001	red	gene body	chr9	130702858	130742792	-	5hmC
SET	117.89	0.67	0.122	5.492	0	0	red	gene body	chr9	131445703	131458679	+	5hmC
BARHL1	52.15	0.76	0.191	3.981	0	0.001	red	gene body	chr9	135457572	135465653	+	5hmC
SSNA1	13.03	0.959	0.358	2.675	0.007	0.038	red	gene body	chr9	140083099	140084822	+	5hmC
NSMF	277.83	0.671	0.241	2.783	0.005	0.03	red	gene body	chr9	140342022	140353786	-	5hmC
MRPL41	22.85	2.265	0.421	5.385	0	0	red	gene body	chr9	140445651	140447007	+	5hmC
KLF6	157.9	0.783	0.223	3.51	0	0.005	red	gene body	chr10	3818188	3827473	-	5hmC
VIM	73.71	0.882	0.195	4.516	0	0	red	gene body	chr10	17270258	17279592	+	5hmC
OTUD1	14.28	0.982	0.248	3.964	0	0.001	red	gene body	chr10	23728387	23731319	+	5hmC
DDIT4	12.57	1.653	0.358	4.623	0	0	red	gene body	chr10	74033678	74035794	+	5hmC
FGFBP3	16.38	0.802	0.203	3.956	0	0.002	red	gene body	chr10	93666346	93669240	-	5hmC
FRAT1	20.97	1.243	0.297	4.181	0	0.001	red	gene body	chr10	99079024	99081672	+	5hmC
FRAT2	15.69	0.973	0.372	2.617	0.009	0.043	red	gene body	chr10	99092254	99094466	-	5hmC
PGAM1	43.17	0.668	0.212	3.145	0.002	0.013	red	gene body	chr10	99185917	99193198	+	5hmC
FBXL15	10.9	1.399	0.348	4.022	0	0.001	red	gene body	chr10	104178946	104182893	+	5hmC
ADRB1	26.02	0.73	0.268	2.726	0.006	0.034	red	gene body	chr10	115803815	115806667	+	5hmC
HMX2	13.86	0.909	0.297	3.063	0.002	0.016	red	gene body	chr10	124907638	124910188	+	5hmC
IFITM3	104.84	0.632	0.142	4.459	0	0	red	gene body	chr11	319669	327537	-	5hmC
ASCL2	18.61	1.006	0.262	3.837	0	0.002	red	gene body	chr11	2289725	2292182	-	5hmC
PHLDA2	13.74	1.113	0.317	3.512	0	0.005	red	gene body	chr11	2949503	2950685	-	5hmC
ADM	29.31	0.866	0.257	3.368	0.001	0.008	red	gene body	chr11	10326227	10328944	+	5hmC
MYOD1	17.38	0.849	0.259	3.276	0.001	0.01	red	gene body	chr11	17741115	17743678	+	5hmC
DBX1	27.21	1.117	0.255	4.386	0	0	red	gene body	chr11	20177701	20182159	-	5hmC
FJX1	13.5	0.838	0.288	2.914	0.004	0.023	red	gene body	chr11	35639967	35642416	+	5hmC
LRRC10B	31.97	0.635	0.219	2.891	0.004	0.024	red	gene body	chr11	61276272	61278490	+	5hmC
TRPT1	32.1	0.658	0.164	4.023	0	0.001	red	gene body	chr11	63991271	63993726	-	5hmC
PPP1R14B	14.17	0.614	0.196	3.138	0.002	0.013	red	gene body	chr11	64011952	64014413	-	5hmC
ZNHIT2	13.66	0.636	0.25	2.542	0.011	0.05	red	gene body	chr11	64883875	64885180	-	5hmC
SLN	30.02	0.639	0.183	3.498	0	0.006	red	gene body	chr11	107578104	107590419	-	5hmC
C11orf87	38.16	0.632	0.214	2.951	0.003	0.021	red	gene body	chr11	109292846	109299840	+	5hmC
CRYAB	35.53	0.957	0.264	3.624	0	0.004	red	gene body	chr11	111779289	111794446	-	5hmC
RPS25	18.5	0.611	0.195	3.136	0.002	0.013	red	gene body	chr11	118886422	118889401	-	5hmC
SLC37A4	48.95	0.647	0.157	4.111	0	0.001	red	gene body	chr11	118894824	118901616	-	5hmC
THY1	86.63	0.925	0.181	5.123	0	0	red	gene body	chr11	119288088	119295695	-	5hmC
BLID	19.36	0.899	0.251	3.574	0	0.005	red	gene body	chr11	121986062	121986923	-	5hmC
HSPA8	29.86	1.15	0.257	4.468	0	0	red	gene body	chr11	122928197	122933938	-	5hmC
CCND2	549.49	0.675	0.167	4.036	0	0.001	red	gene body	chr12	4382938	4414516	+	5hmC
TNFRSF1A	210.16	0.685	0.147	4.662	0	0	red	gene body	chr12	6437923	6451280	-	5hmC
VAMP1	34.51	0.729	0.163	4.486	0	0	red	gene body	chr12	6571403	6580153	-	5hmC
GAPDH	41.21	1.491	0.244	6.114	0	0	red	gene body	chr12	6643093	6647540	+	5hmC
IFFO1	355.62	0.707	0.136	5.194	0	0	red	gene body	chr12	6647541	6665249	-	5hmC
GPR162	82.25	0.631	0.177	3.57	0	0.005	red	gene body	chr12	6930711	6939136	+	5hmC
TPI1	22.74	1.006	0.213	4.721	0	0	red	gene body	chr12	6976283	6980112	+	5hmC
C12orf57	41.3	0.826	0.161	5.124	0	0	red	gene body	chr12	7052141	7055166	+	5hmC
SLC2A3	122.59	0.834	0.183	4.553	0	0	red	gene body	chr12	8071826	8088871	-	5hmC
BHLHE41	29.7	0.837	0.295	2.835	0.005	0.027	red	gene body	chr12	26272959	26278060	-	5hmC
CCDC184	16.86	0.89	0.271	3.281	0.001	0.01	red	gene body	chr12	48577367	48579709	+	5hmC
RND1	54.04	0.603	0.168	3.594	0	0.004	red	gene body	chr12	49250928	49259681	-	5hmC
TUBA1B	22.1	1.027	0.23	4.459	0	0	red	gene body	chr12	49521565	49525180	-	5hmC
TUBA1A	19.04	1.79	0.267	6.712	0	0	red	gene body	chr12	49578579	49583107	-	5hmC
PRPH	55.73	0.826	0.165	5.009	0	0	red	gene body	chr12	49687035	49692469	+	5hmC
AC140061.12	14.26	0.993	0.209	4.749	0	0	red	gene body	chr12	50690489	50691718	+	5hmC
MFSD5	24.86	0.66	0.175	3.779	0	0.003	red	gene body	chr12	53645035	53648189	+	5hmC
HOXC13	47.96	1.655	0.286	5.785	0	0	red	gene body	chr12	54332549	54340328	+	5hmC
HOXC12	33.53	1.524	0.347	4.389	0	0	red	gene body	chr12	54348618	54352740	+	5hmC
HOXC11	48.21	1.985	0.339	5.852	0	0	red	gene body	chr12	54366910	54371427	+	5hmC
HOXC4	165.75	1.203	0.243	4.954	0	0	red	gene body	chr12	54410715	54449814	+	5hmC
HNRNPA1	34.34	0.861	0.162	5.32	0	0	red	gene body	chr12	54673977	54680872	+	5hmC
MYL6	33.1	0.721	0.159	4.542	0	0	red	gene body	chr12	56551945	56557280	+	5hmC
SPRYD4	15.83	0.815	0.22	3.707	0	0.003	red	gene body	chr12	56862351	56873491	+	5hmC
NAB2	77.95	0.585	0.142	4.109	0	0.001	red	gene body	chr12	57482677	57489259	+	5hmC
DDIT3	49.54	1.146	0.331	3.463	0.001	0.006	red	gene body	chr12	57910371	57914300	-	5hmC
MBD6	168.26	0.978	0.352	2.778	0.005	0.03	red	gene body	chr12	57914493	57923931	+	5hmC
NUDT4	292.31	0.742	0.131	5.682	0	0	red	gene body	chr12	93771659	93801922	+	5hmC
IKBIP	192.91	0.662	0.181	3.66	0	0.004	red	gene body	chr12	99007183	99038891	-	5hmC
SELPLG	152.25	0.595	0.121	4.933	0	0	red	gene body	chr12	109016053	109027735	-	5hmC
RPLP0	41.32	0.77	0.136	5.674	0	0	red	gene body	chr12	120634489	120639038	-	5hmC
HCAR3	10.61	0.978	0.317	3.084	0.002	0.015	red	gene body	chr12	123199303	123201439	-	5hmC
VPS37B	603.78	0.648	0.133	4.864	0	0	red	gene body	chr12	123349875	123380991	-	5hmC
UBC	32.12	1.37	0.256	5.343	0	0	red	gene body	chr12	125396150	125401914	-	5hmC
AMER2	64.56	0.913	0.231	3.956	0	0.002	red	gene body	chr13	25735822	25746426	-	5hmC
GSX1	20.79	1.113	0.356	3.123	0.002	0.014	red	gene body	chr13	28366780	28368905	+	5hmC
PDX1	30.49	1.269	0.269	4.723	0	0	red	gene body	chr13	28494157	28500368	+	5hmC
KBTBD6	52.94	0.602	0.168	3.585	0	0.004	red	gene body	chr13	41701705	41706882	-	5hmC
POU4F1	30.88	0.605	0.206	2.941	0.003	0.021	red	gene body	chr13	79172497	79177695	-	5hmC
SLITRK1	18.9	0.79	0.281	2.815	0.005	0.028	red	gene body	chr13	84451340	84456528	-	5hmC
SOX21	12.04	0.794	0.3	2.65	0.008	0.04	red	gene body	chr13	95361876	95364653	-	5hmC
ZIC2	31.7	0.889	0.23	3.86	0	0.002	red	gene body	chr13	100634026	100639027	+	5hmC
SOX1	17.74	0.957	0.312	3.067	0.002	0.016	red	gene body	chr13	112721961	112724802	+	5hmC
OR4N2	325.28	0.785	0.226	3.473	0.001	0.006	red	gene body	chr14	20187174	20296531	+	5hmC
RNASE1	35.81	1.143	0.258	4.432	0	0	red	gene body	chr14	21269387	21271437	-	5hmC
OXA1L	42.01	0.687	0.166	4.129	0	0.001	red	gene body	chr14	23235731	23242250	+	5hmC
CFL2	46.02	0.593	0.134	4.428	0	0	red	gene body	chr14	35175975	35184029	-	5hmC
NFKBIA	40.41	1.135	0.199	5.712	0	0	red	gene body	chr14	35870717	35873955	-	5hmC
NKX2-1	28.3	0.846	0.25	3.388	0.001	0.007	red	gene body	chr14	36985597	36990354	-	5hmC
NKX2-8	12.81	1.358	0.286	4.741	0	0	red	gene body	chr14	37049784	37051812	-	5hmC
FOXA1	27.4	0.632	0.212	2.977	0.003	0.019	red	gene body	chr14	38059189	38065264	-	5hmC
MGAT2	11.55	1.076	0.276	3.904	0	0.002	red	gene body	chr14	50087513	50090199	+	5hmC
ARF6	16.47	1.097	0.252	4.349	0	0	red	gene body	chr14	50359810	50363772	+	5hmC
SIX1	143.33	0.931	0.241	3.865	0	0.002	red	gene body	chr14	61110133	61124977	-	5hmC
HIF1A	509.57	0.602	0.132	4.559	0	0	red	gene body	chr14	62162231	62214977	+	5hmC
ZFP36L1	60.44	0.829	0.252	3.291	0.001	0.009	red	gene body	chr14	69254377	69262970	-	5hmC
ACOT2	80.6	0.641	0.165	3.888	0	0.002	red	gene body	chr14	74034324	74042362	+	5hmC
FOS	48.06	1.198	0.216	5.543	0	0	red	gene body	chr14	75745477	75748933	+	5hmC
IRF2BPL	45.76	0.879	0.231	3.809	0	0.002	red	gene body	chr14	77490886	77495042	-	5hmC
CALM1	121.31	1.233	0.169	7.306	0	0	red	gene body	chr14	90862846	90874605	+	5hmC
GSC	22.07	1.935	0.342	5.661	0	0	red	gene body	chr14	95234553	95236567	-	5hmC
CKB	32.2	0.687	0.239	2.88	0.004	0.024	red	gene body	chr14	103985996	103989448	-	5hmC
ZNF770	65.98	0.816	0.195	4.18	0	0.001	red	gene body	chr15	35270542	35280488	-	5hmC
GCHFR	11.47	1.412	0.325	4.342	0	0	red	gene body	chr15	41056218	41059908	+	5hmC
OAZ2	160.38	0.607	0.132	4.619	0	0	red	gene body	chr15	64979772	64995480	-	5hmC
RPLP1	34.04	0.646	0.153	4.226	0	0.001	red	gene body	chr15	69745123	69748533	+	5hmC
AC019294.1	15.66	0.774	0.248	3.119	0.002	0.014	red	gene body	chr15	76030311	76031568	+	5hmC
ISL2	63.94	0.712	0.195	3.649	0	0.004	red	gene body	chr15	76629065	76634817	+	5hmC
BCL2A1	78.14	0.627	0.22	2.845	0.004	0.026	red	gene body	chr15	80253231	80263788	-	5hmC
MESP1	27.3	0.608	0.186	3.276	0.001	0.01	red	gene body	chr15	90291892	90294541	-	5hmC
C15orf38-AP3S2	9.12	0.977	0.324	3.012	0.003	0.018	red	gene body	chr15	90377540	90456114	-	5hmC
RCCD1	125.14	0.723	0.155	4.66	0	0	red	gene body	chr15	91498100	91506355	+	5hmC
RGMA	1171.95	0.828	0.228	3.639	0	0.004	red	gene body	chr15	93578503	93632433	-	5hmC
NR2F2	101.27	0.96	0.235	4.083	0	0.001	red	gene body	chr15	96869167	96883492	+	5hmC
NME3	23	2.57	0.413	6.22	0	0	red	gene body	chr16	1820287	1821731	-	5hmC
NDUFB10	29.52	1.032	0.213	4.838	0	0	red	gene body	chr16	2009509	2011976	+	5hmC
NOXO1	18.86	0.608	0.237	2.561	0.01	0.048	red	gene body	chr16	2028918	2034193	-	5hmC
PGP	22.53	0.861	0.209	4.123	0	0.001	red	gene body	chr16	2261998	2264808	-	5hmC
HCFC1R1	16.62	1.648	0.307	5.366	0	0	red	gene body	chr16	3072621	3074287	-	5hmC
PAM16	13.48	0.872	0.233	3.735	0	0.003	red	gene body	chr16	4381550	4405608	-	5hmC
NUDT16L1	26.81	1.06	0.226	4.685	0	0	red	gene body	chr16	4743695	4745860	+	5hmC
C16orf72	351.81	0.59	0.104	5.682	0	0	red	gene body	chr16	9185505	9215497	+	5hmC
SNN	244.12	0.795	0.137	5.792	0	0	red	gene body	chr16	11762270	11773015	+	5hmC
GPRC5B	537.67	0.868	0.19	4.569	0	0	red	gene body	chr16	19868013	19897489	-	5hmC
NUPR1	58.38	0.835	0.195	4.288	0	0.001	red	gene body	chr16	28544029	28550495	-	5hmC
KCTD13	85.24	0.713	0.153	4.666	0	0	red	gene body	chr16	29916333	29938356	-	5hmC
CORO1A	63	0.721	0.166	4.356	0	0	red	gene body	chr16	30194148	30200397	+	5hmC
SEPHS2	31.64	0.903	0.179	5.037	0	0	red	gene body	chr16	30455702	30457502	-	5hmC
ZNF688	35.84	0.817	0.214	3.812	0	0.002	red	gene body	chr16	30580667	30584055	-	5hmC
ITGAM	260.29	0.652	0.214	3.039	0.002	0.017	red	gene body	chr16	31271311	31344213	+	5hmC
IRX3	31.5	1.332	0.297	4.481	0	0	red	gene body	chr16	54317216	54320675	-	5hmC
IRX5	36.12	0.646	0.225	2.87	0.004	0.025	red	gene body	chr16	54964774	54968397	+	5hmC
IRX6	33.54	0.826	0.235	3.518	0	0.005	red	gene body	chr16	55357672	55364672	+	5hmC
MT3	22.23	1.052	0.331	3.173	0.002	0.012	red	gene body	chr16	56622986	56625000	+	5hmC
MT2A	13.05	1.511	0.317	4.764	0	0	red	gene body	chr16	56642111	56643409	+	5hmC
TPPP3	95.28	0.722	0.209	3.459	0.001	0.006	red	gene body	chr16	67423712	67427438	-	5hmC
COTL1	929.71	0.592	0.136	4.341	0	0	red	gene body	chr16	84599200	84651683	-	5hmC
FOXF1	52.37	1.381	0.339	4.072	0	0.001	red	gene body	chr16	86544133	86549024	+	5hmC
FOXC2	11.03	1.027	0.343	2.992	0.003	0.019	red	gene body	chr16	86600857	86603334	+	5hmC
APRT	29.96	1.098	0.205	5.342	0	0	red	gene body	chr16	88875747	88878352	-	5hmC
RP11-566K11.2	10.89	0.825	0.316	2.614	0.009	0.043	red	gene body	chr16	89985573	90002500	+	5hmC
YWHAE	941.22	0.675	0.12	5.648	0	0	red	gene body	chr17	1247566	1303672	-	5hmC
GLTPD2	17.99	0.832	0.221	3.761	0	0.003	red	gene body	chr17	4692254	4693685	+	5hmC
SLC16A11	38.39	0.82	0.241	3.399	0.001	0.007	red	gene body	chr17	6944949	6947242	-	5hmC
CLDN7	12.43	0.704	0.253	2.788	0.005	0.03	red	gene body	chr17	7163222	7167302	-	5hmC
TMEM102	31.44	0.97	0.227	4.27	0	0.001	red	gene body	chr17	7338762	7340998	+	5hmC
CD68	48.47	0.685	0.178	3.837	0	0.002	red	gene body	chr17	7482785	7485431	+	5hmC
BORCS6	27.03	1.297	0.254	5.107	0	0	red	gene body	chr17	8091651	8094225	-	5hmC
CENPV	11.3	1.803	0.335	5.375	0	0	red	gene body	chr17	16245848	16256970	-	5hmC
RASD1	31.97	1.482	0.357	4.147	0	0.001	red	gene body	chr17	17397751	17399709	-	5hmC
LYRM9	8.53	0.847	0.292	2.902	0.004	0.023	red	gene body	chr17	26205340	26221778	-	5hmC
SLC46A1	32.56	0.87	0.192	4.54	0	0	red	gene body	chr17	26721775	26734215	-	5hmC
RAB34	37.98	0.61	0.148	4.113	0	0.001	red	gene body	chr17	27041299	27045447	-	5hmC
TLCD1	28.05	0.596	0.193	3.083	0.002	0.015	red	gene body	chr17	27051366	27054953	-	5hmC
TRAF4	47.62	0.609	0.153	3.981	0	0.001	red	gene body	chr17	27071002	27077976	+	5hmC
CDK5R1	64.16	0.786	0.198	3.974	0	0.001	red	gene body	chr17	30813637	30818274	+	5hmC
LHX1	60.11	1.113	0.219	5.092	0	0	red	gene body	chr17	35294084	35301912	+	5hmC
C17orf96	35.64	0.672	0.2	3.351	0.001	0.008	red	gene body	chr17	36827956	36831674	-	5hmC
CISD3	40.84	0.605	0.153	3.954	0	0.002	red	gene body	chr17	36886488	36891297	+	5hmC
RPL23	38.86	0.668	0.168	3.971	0	0.001	red	gene body	chr17	37004118	37010096	-	5hmC
LASP1	682.86	0.638	0.129	4.936	0	0	red	gene body	chr17	37026112	37078023	+	5hmC
NEUROD2	33.28	1.061	0.222	4.776	0	0	red	gene body	chr17	37759789	37766030	-	5hmC
NR1D1	97.23	0.841	0.197	4.261	0	0.001	red	gene body	chr17	38249040	38256978	-	5hmC
CNP	143.9	0.869	0.201	4.325	0	0	red	gene body	chr17	40118759	40129749	+	5hmC
HCRT	14.55	0.616	0.224	2.747	0.006	0.033	red	gene body	chr17	40336078	40337470	-	5hmC
ARL4D	29.59	0.722	0.227	3.187	0.001	0.012	red	gene body	chr17	41476327	41478505	+	5hmC
FZD2	31.54	1.03	0.261	3.949	0	0.002	red	gene body	chr17	42634827	42636938	+	5hmC
GJC1	281.34	0.703	0.161	4.359	0	0	red	gene body	chr17	42875816	42908184	-	5hmC
GFAP	287.83	1.285	0.251	5.126	0	0	red	gene body	chr17	42982376	42994305	-	5hmC
HEXIM1	17.7	1.872	0.299	6.266	0	0	red	gene body	chr17	43225869	43229468	+	5hmC
HOXB2	35.52	1.505	0.333	4.519	0	0	red	gene body	chr17	46618256	46622351	-	5hmC
HOXB3	277.87	1.471	0.293	5.014	0	0	red	gene body	chr17	46626232	46682274	-	5hmC
HOXB7	88.11	1.242	0.266	4.661	0	0	red	gene body	chr17	46684589	46710934	-	5hmC
PRAC2	14.58	0.807	0.24	3.369	0.001	0.008	red	gene body	chr17	46800530	46802120	+	5hmC
HOXB13	27.56	1.332	0.287	4.65	0	0	red	gene body	chr17	46802125	46806540	-	5hmC
ATP5G1	9.64	0.887	0.262	3.382	0.001	0.007	red	gene body	chr17	46970127	46973233	+	5hmC
TAC4	123.7	0.624	0.169	3.698	0	0.003	red	gene body	chr17	47915671	47925379	-	5hmC
TOB1	36.63	1.794	0.255	7.037	0	0	red	gene body	chr17	48939584	48945339	-	5hmC
SRSF1	11.53	1.074	0.277	3.876	0	0.002	red	gene body	chr17	56080721	56084707	-	5hmC
PRR11	297.81	0.703	0.11	6.362	0	0	red	gene body	chr17	57232860	57282066	+	5hmC
TBX2	132.92	0.659	0.187	3.517	0	0.005	red	gene body	chr17	59477257	59486827	+	5hmC
CDC42EP4	610.47	0.795	0.167	4.759	0	0	red	gene body	chr17	71279763	71308314	-	5hmC
NT5C	25.17	0.94	0.185	5.078	0	0	red	gene body	chr17	73126320	73127890	-	5hmC
MIF4GD	54.44	0.588	0.161	3.643	0	0.004	red	gene body	chr17	73262309	73267308	-	5hmC
H3F3B	71.35	0.609	0.157	3.873	0	0.002	red	gene body	chr17	73772515	73781974	-	5hmC
TRIM47	73.12	0.844	0.201	4.192	0	0.001	red	gene body	chr17	73870242	73874656	-	5hmC
FOXJ1	136.73	0.863	0.258	3.341	0.001	0.008	red	gene body	chr17	74132414	74137380	-	5hmC
2021-09-09	4599.24	0.616	0.131	4.684	0	0	red	gene body	chr17	75276651	75496678	+	5hmC
BIRC5	19.64	0.732	0.212	3.457	0.001	0.006	red	gene body	chr17	76210267	76221717	+	5hmC
SOCS3	84.08	1.208	0.212	5.688	0	0	red	gene body	chr17	76352859	76356158	-	5hmC
OXLD1	17	0.851	0.251	3.39	0.001	0.007	red	gene body	chr17	79632066	79633665	-	5hmC
ARHGDIA	83.77	1.104	0.17	6.511	0	0	red	gene body	chr17	79825597	79829282	-	5hmC
ADCYAP1	37.43	0.706	0.217	3.255	0.001	0.01	red	gene body	chr18	904944	912173	+	5hmC
NDC80	192.37	0.592	0.108	5.465	0	0	red	gene body	chr18	2571510	2616634	+	5hmC
SMAD7	645.02	0.587	0.127	4.638	0	0	red	gene body	chr18	46446223	46477081	-	5hmC
RPL17-C18orf32	19.47	1.291	0.219	5.889	0	0	red	gene body	chr18	47008051	47018849	-	5hmC
KISS1R	16.58	1.73	0.311	5.569	0	0	red	gene body	chr19	917287	921015	+	5hmC
GPX4	45.4	0.768	0.2	3.848	0	0.002	red	gene body	chr19	1103925	1106790	+	5hmC
CIRBP	441.86	0.824	0.153	5.385	0	0	red	gene body	chr19	1259383	1274879	+	5hmC
ONECUT3	122.54	0.749	0.173	4.329	0	0	red	gene body	chr19	1752372	1780987	+	5hmC
KLF16	251.83	0.642	0.16	4.01	0	0.001	red	gene body	chr19	1852398	1863567	-	5hmC
TIMM13	10.67	0.904	0.267	3.391	0.001	0.007	red	gene body	chr19	2425622	2427892	-	5hmC
GADD45B	30.22	1.985	0.317	6.266	0	0	red	gene body	chr19	2476120	2478257	+	5hmC
AES	185.13	0.587	0.155	3.791	0	0.002	red	gene body	chr19	3052908	3063105	-	5hmC
SH3GL1	968.51	0.707	0.13	5.447	0	0	red	gene body	chr19	4360367	4400544	-	5hmC
ARRDC5	141.38	0.629	0.16	3.93	0	0.002	red	gene body	chr19	4890449	4902879	-	5hmC
UHRF1	781.78	0.763	0.145	5.271	0	0	red	gene body	chr19	4903092	4962165	+	5hmC
VAV1	447	0.627	0.218	2.881	0.004	0.024	red	gene body	chr19	6772725	6857377	+	5hmC
ADGRE1	154.63	0.973	0.224	4.341	0	0	red	gene body	chr19	6887577	6940470	+	5hmC
CTXN1	27.2	1.089	0.247	4.405	0	0	red	gene body	chr19	7989370	7991051	-	5hmC
MUC16	299.23	0.693	0.179	3.871	0	0.002	red	gene body	chr19	8959520	9092018	-	5hmC
OR7D2	8.93	0.71	0.241	2.942	0.003	0.021	red	gene body	chr19	9296270	9299493	+	5hmC
ZNF560	74.94	1.118	0.197	5.684	0	0	red	gene body	chr19	9577183	9609283	-	5hmC
P2RY11	9.38	1.032	0.303	3.412	0.001	0.007	red	gene body	chr19	10222214	10226048	+	5hmC
ZGLP1	9.35	0.837	0.248	3.377	0.001	0.008	red	gene body	chr19	10415479	10420556	-	5hmC
ICAM3	69.58	0.729	0.21	3.475	0.001	0.006	red	gene body	chr19	10444452	10450499	-	5hmC
CDKN2D	22.35	0.696	0.226	3.084	0.002	0.015	red	gene body	chr19	10677138	10679735	-	5hmC
SWSAP1	28.75	0.74	0.254	2.907	0.004	0.023	red	gene body	chr19	11485361	11487627	+	5hmC
EPOR	55.13	0.696	0.174	3.997	0	0.001	red	gene body	chr19	11487881	11495018	-	5hmC
CTC-398G3.6	22.73	1.092	0.28	3.896	0	0.002	red	gene body	chr19	11577055	11616513	-	5hmC
ZNF433	11.86	0.876	0.221	3.965	0	0.001	red	gene body	chr19	12125547	12146556	-	5hmC
ZNF625-ZNF20	9.19	0.962	0.287	3.357	0.001	0.008	red	gene body	chr19	12242932	12267546	-	5hmC
GADD45GIP1	45.54	1.181	0.167	7.071	0	0	red	gene body	chr19	13063933	13068050	-	5hmC
NFIX	1978.63	0.743	0.183	4.064	0	0.001	red	gene body	chr19	13106422	13209610	+	5hmC
DNAJB1	31.98	0.732	0.185	3.962	0	0.002	red	gene body	chr19	14625582	14640582	-	5hmC
BRD4	1672.81	0.598	0.12	4.967	0	0	red	gene body	chr19	15346330	15443356	-	5hmC
KLF2	58.02	1.396	0.324	4.302	0	0.001	red	gene body	chr19	16435628	16438685	+	5hmC
BST2	28.99	0.803	0.245	3.279	0.001	0.01	red	gene body	chr19	17513748	17516457	-	5hmC
GDF15	181.43	0.832	0.176	4.73	0	0	red	gene body	chr19	18485541	18499986	+	5hmC
LRRC25	94.44	0.7	0.194	3.612	0	0.004	red	gene body	chr19	18501954	18508427	-	5hmC
SSBP4	285.44	0.59	0.149	3.963	0	0.001	red	gene body	chr19	18529674	18545372	+	5hmC
ZNF208	158.05	0.873	0.182	4.795	0	0	red	gene body	chr19	22115760	22193751	-	5hmC
ZNF676	31.35	0.988	0.254	3.886	0	0.002	red	gene body	chr19	22361893	22379753	-	5hmC
ZNF729	65.42	0.806	0.216	3.725	0	0.003	red	gene body	chr19	22469210	22499978	+	5hmC
FFAR2	68.15	0.681	0.255	2.671	0.008	0.038	red	gene body	chr19	35934809	35942669	+	5hmC
TYROBP	47.78	0.937	0.301	3.109	0.002	0.014	red	gene body	chr19	36395303	36399197	-	5hmC
ZFP36	87.04	0.631	0.188	3.351	0.001	0.008	red	gene body	chr19	39897453	39900052	+	5hmC
EID2B	21.26	0.78	0.211	3.693	0	0.003	red	gene body	chr19	40021630	40023494	-	5hmC
EID2	11.91	0.635	0.236	2.69	0.007	0.037	red	gene body	chr19	40028890	40030870	-	5hmC
TTC9B	20.59	0.962	0.217	4.431	0	0	red	gene body	chr19	40721965	40724306	-	5hmC
RABAC1	22.06	0.651	0.191	3.413	0.001	0.007	red	gene body	chr19	42460833	42463542	-	5hmC
ZNF575	107.69	0.651	0.144	4.518	0	0	red	gene body	chr19	44029649	44040282	+	5hmC
CTC-512J12.6	41.73	0.666	0.155	4.29	0	0.001	red	gene body	chr19	44833848	44905774	-	5hmC
BCL3	163.5	0.773	0.187	4.133	0	0.001	red	gene body	chr19	45250962	45263301	+	5hmC
APOE	50.81	0.705	0.223	3.167	0.002	0.013	red	gene body	chr19	45409011	45412650	+	5hmC
APOC1	75.72	0.634	0.151	4.201	0	0.001	red	gene body	chr19	45417504	45422606	+	5hmC
PNMAL1	68.73	0.59	0.171	3.445	0.001	0.006	red	gene body	chr19	46969748	46974820	-	5hmC
CALM3	112.8	0.84	0.173	4.849	0	0	red	gene body	chr19	47104331	47114050	+	5hmC
SLC1A5	120.12	0.59	0.147	4.011	0	0.001	red	gene body	chr19	47278140	47291851	-	5hmC
C5AR1	244.45	0.651	0.237	2.748	0.006	0.032	red	gene body	chr19	47793280	47825323	+	5hmC
SEPW1	77.01	0.591	0.161	3.674	0	0.003	red	gene body	chr19	48281829	48287943	+	5hmC
PPP1R15A	60.89	1.379	0.222	6.212	0	0	red	gene body	chr19	49375649	49379314	+	5hmC
FTL	12.18	0.897	0.26	3.448	0.001	0.006	red	gene body	chr19	49468558	49470135	+	5hmC
ADM5	23.24	0.944	0.235	4.015	0	0.001	red	gene body	chr19	50191921	50193832	+	5hmC
CLDND2	16.76	0.94	0.281	3.347	0.001	0.008	red	gene body	chr19	51870352	51872257	-	5hmC
LENG9	31.87	0.863	0.177	4.884	0	0	red	gene body	chr19	54972976	54974894	-	5hmC
LILRA1	36.12	0.686	0.225	3.044	0.002	0.017	red	gene body	chr19	55085346	55113555	+	5hmC
LILRB1	67.1	0.621	0.188	3.312	0.001	0.009	red	gene body	chr19	55128612	55148979	+	5hmC
KIR3DL3	28.12	0.783	0.246	3.185	0.001	0.012	red	gene body	chr19	55235984	55248003	+	5hmC
KIR2DL3	21.77	0.755	0.274	2.759	0.006	0.032	red	gene body	chr19	55249980	55264504	+	5hmC
KIR2DL1	29.4	1.279	0.275	4.647	0	0	red	gene body	chr19	55281263	55295774	+	5hmC
NLRP11	120.28	0.735	0.167	4.404	0	0	red	gene body	chr19	56296763	56348166	-	5hmC
NLRP4	96.55	0.777	0.192	4.052	0	0.001	red	gene body	chr19	56347944	56393220	+	5hmC
NLRP13	89.61	0.631	0.183	3.441	0.001	0.006	red	gene body	chr19	56403065	56443702	-	5hmC
ZNF550	11.6	1.049	0.301	3.484	0	0.006	red	gene body	chr19	58046625	58071231	-	5hmC
DEFB125	23.94	0.622	0.204	3.051	0.002	0.016	red	gene body	chr20	67891	77735	+	5hmC
ZCCHC3	21.56	1.432	0.275	5.199	0	0	red	gene body	chr20	277609	280965	+	5hmC
SOX12	40.13	1.306	0.23	5.676	0	0	red	gene body	chr20	306045	310868	+	5hmC
SPEF1	26.95	0.89	0.201	4.428	0	0	red	gene body	chr20	3758151	3762095	-	5hmC
CENPB	61.28	0.841	0.263	3.198	0.001	0.012	red	gene body	chr20	3764498	3767337	-	5hmC
PANK2	573.04	0.751	0.125	6.029	0	0	red	gene body	chr20	3869486	3910529	+	5hmC
NKX2-2	36.33	1.679	0.42	3.996	0	0.001	red	gene body	chr20	21491648	21494664	-	5hmC
PAX1	70.21	0.684	0.183	3.736	0	0.003	red	gene body	chr20	21686297	21699124	+	5hmC
FOXA2	24.42	0.924	0.263	3.519	0	0.005	red	gene body	chr20	22561643	22566093	-	5hmC
AL096677.1	8.87	1.448	0.304	4.756	0	0	red	gene body	chr20	23330015	23334066	-	5hmC
CST3	149.51	0.592	0.156	3.802	0	0.002	red	gene body	chr20	23607343	23619110	-	5hmC
DEFB116	10.16	1.664	0.308	5.411	0	0	red	gene body	chr20	29891015	29896388	-	5hmC
DEFB118	13.03	1.21	0.289	4.188	0	0.001	red	gene body	chr20	29956421	29961726	+	5hmC
DEFB119	31.5	0.815	0.198	4.125	0	0.001	red	gene body	chr20	29964967	29978406	-	5hmC
DEFB121	18.13	0.881	0.249	3.534	0	0.005	red	gene body	chr20	29992648	30000641	-	5hmC
FOXS1	36.34	0.792	0.247	3.204	0.001	0.012	red	gene body	chr20	30432104	30433422	-	5hmC
RP4-614O4.11	23.41	0.587	0.202	2.901	0.004	0.023	red	gene body	chr20	33855688	33867846	-	5hmC
SPAG4	52.14	0.781	0.198	3.95	0	0.002	red	gene body	chr20	34203814	34208971	+	5hmC
ROMO1	9.55	1.135	0.29	3.915	0	0.002	red	gene body	chr20	34287194	34288906	+	5hmC
SLC32A1	29.19	1.304	0.252	5.175	0	0	red	gene body	chr20	37353105	37358015	+	5hmC
GTSF1L	11.58	0.772	0.233	3.316	0.001	0.009	red	gene body	chr20	42354804	42355638	-	5hmC
TOMM34	12.96	0.892	0.283	3.149	0.002	0.013	red	gene body	chr20	43570771	43589127	-	5hmC
TP53RK	49.12	0.676	0.159	4.246	0	0.001	red	gene body	chr20	45313004	45318418	-	5hmC
B4GALT5	1161.42	0.773	0.137	5.641	0	0	red	gene body	chr20	48249482	48330415	-	5hmC
RPS21	13.73	0.922	0.231	3.986	0	0.001	red	gene body	chr20	60962172	60963576	+	5hmC
PPDPF	10.52	1.295	0.35	3.697	0	0.003	red	gene body	chr20	62152077	62153559	+	5hmC
RTEL1	14.18	1.466	0.301	4.877	0	0	red	gene body	chr20	62289163	62327606	+	5hmC
RP4-583P15.14	18.48	1.625	0.325	5	0	0	red	gene body	chr20	62369623	62371751	+	5hmC
TPTE	316.97	0.818	0.212	3.861	0	0.002	red	gene body	chr21	10906201	11029719	-	5hmC
POTED	19.12	0.871	0.255	3.411	0.001	0.007	red	gene body	chr21	14982179	15013906	+	5hmC
C21orf62	237.86	0.665	0.13	5.119	0	0	red	gene body	chr21	34162985	34186053	-	5hmC
S100B	85.15	0.862	0.183	4.702	0	0	red	gene body	chr21	48018875	48025121	-	5hmC
CECR6	59.86	0.594	0.158	3.758	0	0.003	red	gene body	chr22	17597189	17602257	-	5hmC
CLDN5	43.02	0.652	0.217	3.012	0.003	0.018	red	gene body	chr22	19510547	19515068	-	5hmC
GAS2L1	181.82	0.597	0.161	3.697	0	0.003	red	gene body	chr22	29702572	29708774	+	5hmC
RP1-130H16.18	38.73	0.771	0.204	3.779	0	0.003	red	gene body	chr22	30681227	30695471	-	5hmC
YWHAH	132.12	0.71	0.133	5.35	0	0	red	gene body	chr22	32340447	32353590	+	5hmC
CDC42EP1	122.74	0.667	0.178	3.755	0	0.003	red	gene body	chr22	37956454	37965412	+	5hmC
H1F0	24.86	1.42	0.293	4.84	0	0	red	gene body	chr22	38201100	38203443	+	5hmC
MCHR1	45.26	0.781	0.186	4.196	0	0.001	red	gene body	chr22	41074754	41078818	+	5hmC
ODF3B	14.42	1.192	0.293	4.065	0	0.001	red	gene body	chr22	50968139	50971009	-	5hmC
CHKB-CPT1B	9.36	0.704	0.262	2.69	0.007	0.037	red	gene body	chr22	51007298	51021394	-	5hmC
AL645608.2	7.82	0.919	0.273	3.367	0.001	0.008	red	Promoter	chr1	816043	818042	+	5hmC
VWA1	37.53	0.708	0.251	2.818	0.005	0.029	red	Promoter	chr1	1368241	1370240	+	5hmC
NADK	41.97	0.912	0.185	4.935	0	0	red	Promoter	chr1	1712897	1714896	-	5hmC
FAAP20	44.92	1.162	0.237	4.9	0	0	red	Promoter	chr1	2145160	2147159	-	5hmC
SKI	19.99	0.592	0.182	3.259	0.001	0.01	red	Promoter	chr1	2158134	2160133	+	5hmC
FAM213B	13.54	0.72	0.228	3.156	0.002	0.013	red	Promoter	chr1	2515930	2517929	+	5hmC
TP73	17.6	0.867	0.242	3.587	0	0.004	red	Promoter	chr1	3567084	3569083	+	5hmC
CA6	39.08	0.601	0.187	3.21	0.001	0.012	red	Promoter	chr1	9003926	9005925	+	5hmC
H6PD	49.36	0.671	0.19	3.526	0	0.005	red	Promoter	chr1	9292834	9294833	+	5hmC
KIF1B	22.92	0.623	0.204	3.059	0.002	0.017	red	Promoter	chr1	10268863	10270862	+	5hmC
DHRS3	46.26	0.975	0.21	4.636	0	0	red	Promoter	chr1	12678738	12680737	-	5hmC
EFHD2	29.64	0.856	0.193	4.429	0	0	red	Promoter	chr1	15734391	15736390	+	5hmC
SZRD1	11.19	1.069	0.262	4.078	0	0.001	red	Promoter	chr1	16677070	16679069	+	5hmC
ARHGEF10L	29.92	1.084	0.238	4.556	0	0	red	Promoter	chr1	17864330	17866329	+	5hmC
RP13-279N23.2	44.52	0.721	0.187	3.859	0	0.002	red	Promoter	chr1	19248616	19250615	-	5hmC
ZNF436	36.04	1.338	0.224	5.973	0	0	red	Promoter	chr1	23696936	23698935	-	5hmC
E2F2	17.97	0.663	0.216	3.068	0.002	0.017	red	Promoter	chr1	23858713	23860712	-	5hmC
ID3	26.12	0.697	0.198	3.522	0	0.005	red	Promoter	chr1	23887286	23889285	-	5hmC
RHCE	9.9	1.024	0.252	4.065	0	0.001	red	Promoter	chr1	25757684	25759683	-	5hmC
MAN1C1	17.05	1.261	0.249	5.06	0	0	red	Promoter	chr1	25941959	25943958	+	5hmC
SEPN1	23.73	0.649	0.162	4.011	0	0.001	red	Promoter	chr1	26124667	26126666	+	5hmC
PAQR7	27.65	0.593	0.176	3.375	0.001	0.008	red	Promoter	chr1	26198745	26200744	-	5hmC
SH3BGRL3	18.43	0.857	0.195	4.397	0	0	red	Promoter	chr1	26603667	26605666	+	5hmC
ARID1A	16.32	1.161	0.222	5.235	0	0	red	Promoter	chr1	27020524	27022523	+	5hmC
PIGV	20.76	1	0.225	4.45	0	0	red	Promoter	chr1	27111963	27113962	+	5hmC
GPR3	12.35	0.621	0.207	2.993	0.003	0.02	red	Promoter	chr1	27717148	27719147	+	5hmC
SNRNP40	7.65	0.656	0.255	2.575	0.01	0.048	red	Promoter	chr1	31770630	31772629	-	5hmC
ZCCHC17	11.67	0.626	0.218	2.875	0.004	0.026	red	Promoter	chr1	31767829	31769828	+	5hmC
MARCKSL1	34.55	0.814	0.239	3.405	0.001	0.007	red	Promoter	chr1	32802981	32804980	-	5hmC
S100PBP	35.59	0.625	0.168	3.717	0	0.003	red	Promoter	chr1	33280368	33282367	+	5hmC
FKSG48	10.31	0.906	0.214	4.234	0	0.001	red	Promoter	chr1	33437268	33439267	+	5hmC
ZNF362	47.23	1.02	0.21	4.855	0	0	red	Promoter	chr1	33720146	33722145	+	5hmC
KIAA0319L	37.15	0.764	0.166	4.612	0	0	red	Promoter	chr1	36024552	36026551	-	5hmC
NCDN	10.52	1.174	0.285	4.117	0	0.001	red	Promoter	chr1	36021074	36023073	+	5hmC
AGO4	36.63	0.813	0.174	4.686	0	0	red	Promoter	chr1	36271773	36273772	+	5hmC
TRAPPC3	14.52	1.493	0.258	5.789	0	0	red	Promoter	chr1	36622655	36624654	-	5hmC
STK40	22.33	0.71	0.174	4.084	0	0.001	red	Promoter	chr1	36852498	36854497	-	5hmC
MFSD2A	39.12	0.739	0.19	3.883	0	0.002	red	Promoter	chr1	40418784	40420783	+	5hmC
ERMAP	13.63	0.996	0.225	4.422	0	0	red	Promoter	chr1	43280795	43282794	+	5hmC
ZNF691	12.03	0.969	0.254	3.819	0	0.002	red	Promoter	chr1	43310244	43312243	+	5hmC
ST3GAL3	23.43	0.893	0.206	4.339	0	0	red	Promoter	chr1	44169495	44171494	+	5hmC
C1orf228	32.17	0.648	0.167	3.869	0	0.002	red	Promoter	chr1	45138364	45140363	+	5hmC
TCTEX1D4	16.22	1.167	0.223	5.228	0	0	red	Promoter	chr1	45273348	45275347	-	5hmC
UROD	8.33	1.308	0.277	4.73	0	0	red	Promoter	chr1	45475819	45477818	+	5hmC
MMACHC	10.51	1.044	0.257	4.067	0	0.001	red	Promoter	chr1	45963725	45965724	+	5hmC
IPP	16.85	0.658	0.212	3.096	0.002	0.016	red	Promoter	chr1	46217323	46219322	-	5hmC
PIK3R3	23.31	0.876	0.216	4.055	0	0.001	red	Promoter	chr1	46599709	46601708	-	5hmC
TSPAN1	20.09	0.615	0.177	3.482	0	0.006	red	Promoter	chr1	46638745	46640744	+	5hmC
TEX38	11.05	1.269	0.262	4.85	0	0	red	Promoter	chr1	47132527	47134526	+	5hmC
FOXD2	21.52	0.772	0.217	3.555	0	0.005	red	Promoter	chr1	47899689	47901688	+	5hmC
CDKN2C	9.71	0.817	0.242	3.372	0.001	0.008	red	Promoter	chr1	51424417	51426416	+	5hmC
RNF11	19.71	0.849	0.194	4.385	0	0	red	Promoter	chr1	51699943	51701942	+	5hmC
TXNDC12	21.62	0.724	0.199	3.645	0	0.004	red	Promoter	chr1	52522844	52524843	-	5hmC
ZFYVE9	8.55	1.244	0.278	4.473	0	0	red	Promoter	chr1	52605766	52607765	+	5hmC
ZCCHC11	19.72	0.736	0.207	3.552	0	0.005	red	Promoter	chr1	53020160	53022159	-	5hmC
DIO1	12.1	1.19	0.23	5.176	0	0	red	Promoter	chr1	54354912	54356911	+	5hmC
FOXD3	22.42	1.258	0.206	6.101	0	0	red	Promoter	chr1	63786712	63788711	+	5hmC
ALG6	21.97	0.75	0.197	3.798	0	0.002	red	Promoter	chr1	63831261	63833260	+	5hmC
GADD45A	18.6	0.79	0.214	3.692	0	0.003	red	Promoter	chr1	68148744	68150743	+	5hmC
SRSF11	7.41	0.783	0.267	2.935	0.003	0.023	red	Promoter	chr1	70669365	70671364	+	5hmC
LRRC53	13.93	0.696	0.228	3.06	0.002	0.017	red	Promoter	chr1	74979299	74981298	-	5hmC
FUBP1	24.04	0.606	0.195	3.114	0.002	0.015	red	Promoter	chr1	78445795	78447794	-	5hmC
IFI44L	28.17	0.684	0.201	3.407	0.001	0.007	red	Promoter	chr1	79083607	79085606	+	5hmC
HS2ST1	8.64	1.529	0.323	4.729	0	0	red	Promoter	chr1	87378331	87380330	+	5hmC
LRRC8B	19.13	0.709	0.262	2.709	0.007	0.037	red	Promoter	chr1	89988395	89990394	+	5hmC
RPAP2	11.5	0.672	0.213	3.161	0.002	0.013	red	Promoter	chr1	92762522	92764521	+	5hmC
CCDC18	17.87	0.749	0.232	3.229	0.001	0.011	red	Promoter	chr1	93643476	93645475	+	5hmC
F3	28.74	0.779	0.197	3.952	0	0.002	red	Promoter	chr1	95008357	95010356	-	5hmC
CNN3	40.99	0.84	0.218	3.861	0	0.002	red	Promoter	chr1	95393835	95395834	-	5hmC
PALMD	23.02	0.629	0.226	2.78	0.005	0.032	red	Promoter	chr1	100109499	100111498	+	5hmC
FAM102B	34.55	0.633	0.177	3.573	0	0.005	red	Promoter	chr1	109100711	109102710	+	5hmC
KIAA1324	22.66	0.669	0.216	3.1	0.002	0.015	red	Promoter	chr1	109654301	109656300	+	5hmC
KCND3	15.95	0.93	0.256	3.632	0	0.004	red	Promoter	chr1	112532778	112534777	-	5hmC
CTTNBP2NL	12.84	0.782	0.228	3.431	0.001	0.007	red	Promoter	chr1	112936803	112938802	+	5hmC
WNT2B	24.45	0.913	0.226	4.046	0	0.001	red	Promoter	chr1	113007163	113009162	+	5hmC
MAN1A2	13.69	1.408	0.251	5.609	0	0	red	Promoter	chr1	117908071	117910070	+	5hmC
POLR3GL	14.53	1.117	0.283	3.953	0	0.002	red	Promoter	chr1	145471389	145473388	-	5hmC
BCL9	8.27	0.654	0.243	2.687	0.007	0.039	red	Promoter	chr1	147011182	147013181	+	5hmC
VPS45	12.7	0.822	0.224	3.663	0	0.004	red	Promoter	chr1	150037350	150039349	+	5hmC
CIART	10.05	0.761	0.231	3.301	0.001	0.009	red	Promoter	chr1	150252953	150254952	+	5hmC
CDC42SE1	42.36	0.741	0.163	4.546	0	0	red	Promoter	chr1	151043802	151045801	-	5hmC
PIP5K1A	9.4	0.678	0.256	2.647	0.008	0.042	red	Promoter	chr1	151168425	151170424	+	5hmC
S100A11	15.56	0.822	0.295	2.789	0.005	0.031	red	Promoter	chr1	152021384	152023383	-	5hmC
SLC27A3	33.49	0.633	0.137	4.617	0	0	red	Promoter	chr1	153744830	153746829	+	5hmC
C1orf43	11.78	1.059	0.221	4.787	0	0	red	Promoter	chr1	154194105	154196104	-	5hmC
UBAP2L	12.52	1.386	0.251	5.516	0	0	red	Promoter	chr1	154190655	154192654	+	5hmC
ATP8B2	8.48	0.638	0.22	2.9	0.004	0.024	red	Promoter	chr1	154296029	154298028	+	5hmC
EFNA1	40.26	1.049	0.264	3.977	0	0.001	red	Promoter	chr1	155097936	155099935	+	5hmC
KRTCAP2	23.88	0.911	0.191	4.774	0	0	red	Promoter	chr1	155146952	155148951	-	5hmC
MUC1	18.31	0.937	0.232	4.044	0	0.001	red	Promoter	chr1	155163708	155165707	-	5hmC
GON4L	14.39	1.113	0.229	4.853	0	0	red	Promoter	chr1	155830192	155832191	-	5hmC
MEX3A	21.74	0.745	0.211	3.539	0	0.005	red	Promoter	chr1	156052790	156054789	-	5hmC
SEMA4A	15.17	0.622	0.222	2.798	0.005	0.031	red	Promoter	chr1	156115157	156117156	+	5hmC
TMEM79	12.2	1.283	0.254	5.044	0	0	red	Promoter	chr1	156250726	156252725	+	5hmC
TSACC	25.62	0.598	0.169	3.549	0	0.005	red	Promoter	chr1	156305105	156307104	+	5hmC
C1orf61	32.88	1.021	0.262	3.894	0	0.002	red	Promoter	chr1	156401494	156403493	-	5hmC
MEF2D	47.23	0.734	0.149	4.928	0	0	red	Promoter	chr1	156471621	156473620	-	5hmC
CRABP2	25.65	0.594	0.172	3.447	0.001	0.007	red	Promoter	chr1	156676609	156678608	-	5hmC
HDGF	22.07	0.6	0.15	3.993	0	0.001	red	Promoter	chr1	156737718	156739717	-	5hmC
PRCC	26.92	0.834	0.218	3.822	0	0.002	red	Promoter	chr1	156718402	156720401	+	5hmC
LY9	8.87	0.651	0.226	2.884	0.004	0.025	red	Promoter	chr1	160763864	160765863	+	5hmC
PFDN2	16.96	0.627	0.182	3.448	0.001	0.007	red	Promoter	chr1	161088902	161090901	-	5hmC
ADAMTS4	24.52	1.472	0.265	5.548	0	0	red	Promoter	chr1	161169847	161171846	-	5hmC
GPA33	16.4	0.636	0.199	3.187	0.001	0.012	red	Promoter	chr1	167136717	167138716	-	5hmC
DCAF6	12.59	0.722	0.214	3.373	0.001	0.008	red	Promoter	chr1	167903021	167905020	+	5hmC
SFT2D2	19.38	0.686	0.213	3.229	0.001	0.011	red	Promoter	chr1	168193176	168195175	+	5hmC
PRRC2C	12.57	0.591	0.206	2.876	0.004	0.026	red	Promoter	chr1	171452690	171454689	+	5hmC
PRDX6	24.57	0.842	0.192	4.376	0	0	red	Promoter	chr1	173444405	173446404	+	5hmC
KLHL20	8.08	0.825	0.244	3.379	0.001	0.008	red	Promoter	chr1	173682080	173684079	+	5hmC
ZBTB37	14.19	0.957	0.283	3.38	0.001	0.008	red	Promoter	chr1	173835220	173837219	+	5hmC
RASAL2	8.27	0.928	0.272	3.414	0.001	0.007	red	Promoter	chr1	178061276	178063275	+	5hmC
RALGPS2	34.57	0.643	0.167	3.837	0	0.002	red	Promoter	chr1	178692282	178694281	+	5hmC
LHX4	15.61	0.776	0.251	3.091	0.002	0.016	red	Promoter	chr1	180197421	180199420	+	5hmC
IER5	28.63	0.924	0.166	5.569	0	0	red	Promoter	chr1	181055848	181057847	+	5hmC
ARPC5	15.48	0.625	0.216	2.901	0.004	0.024	red	Promoter	chr1	183605893	183607892	-	5hmC
C1orf21	27.91	0.752	0.2	3.762	0	0.003	red	Promoter	chr1	184354192	184356191	+	5hmC
SWT1	8.44	0.839	0.264	3.177	0.001	0.013	red	Promoter	chr1	185124212	185126211	+	5hmC
PTGS2	11.17	0.679	0.226	3.011	0.003	0.019	red	Promoter	chr1	186650560	186652559	-	5hmC
RGS2	24.98	0.777	0.254	3.06	0.002	0.017	red	Promoter	chr1	192776169	192778168	+	5hmC
LHX9	17.42	0.76	0.246	3.085	0.002	0.016	red	Promoter	chr1	197879032	197881031	+	5hmC
MYBPH	54.59	0.648	0.239	2.708	0.007	0.037	red	Promoter	chr1	203145942	203147941	-	5hmC
CHIT1	56.36	0.706	0.251	2.81	0.005	0.03	red	Promoter	chr1	203243770	203245769	-	5hmC
ATP2B4	37.76	0.771	0.224	3.441	0.001	0.007	red	Promoter	chr1	203593689	203595688	+	5hmC
DSTYK	14.38	0.906	0.218	4.155	0	0.001	red	Promoter	chr1	205181695	205183694	-	5hmC
TMCC2	14.81	0.837	0.219	3.819	0	0.002	red	Promoter	chr1	205195304	205197303	+	5hmC
IKBKE	25.57	0.602	0.191	3.148	0.002	0.014	red	Promoter	chr1	206641791	206643790	+	5hmC
DYRK3	13.53	1.389	0.278	5	0	0	red	Promoter	chr1	206806881	206808880	+	5hmC
INTS7	9.03	1.507	0.315	4.782	0	0	red	Promoter	chr1	212209885	212211884	-	5hmC
CAPN2	27.47	0.785	0.189	4.154	0	0.001	red	Promoter	chr1	223887295	223889294	+	5hmC
ENAH	48.11	0.803	0.161	4.985	0	0	red	Promoter	chr1	225841845	225843844	-	5hmC
RNF187	38.74	0.623	0.145	4.292	0	0.001	red	Promoter	chr1	228672762	228674761	+	5hmC
DISC1	13.83	0.842	0.227	3.707	0	0.003	red	Promoter	chr1	231760561	231762560	+	5hmC
IRF2BP2	19.87	1.374	0.267	5.15	0	0	red	Promoter	chr1	234746272	234748271	-	5hmC
ARID4B	27.34	0.779	0.251	3.108	0.002	0.015	red	Promoter	chr1	235492535	235494534	-	5hmC
ZBTB18	11.21	0.818	0.252	3.248	0.001	0.011	red	Promoter	chr1	244210241	244212240	+	5hmC
COX20	13.23	1.072	0.241	4.44	0	0	red	Promoter	chr1	244996624	244998623	+	5hmC
EFCAB2	36.12	0.593	0.143	4.141	0	0.001	red	Promoter	chr1	245131007	245133006	+	5hmC
OR2L13	20.24	-1.165	0.197	-5.911	0	0	blue	Promoter	chr1	248098493	248100492	+	5hmC
RRM2	20	0.828	0.218	3.805	0	0.002	red	Promoter	chr2	10260455	10262454	+	5hmC
C2orf50	31.45	1.096	0.23	4.759	0	0	red	Promoter	chr2	11271179	11273178	+	5hmC
NBAS	17.09	0.775	0.228	3.393	0.001	0.008	red	Promoter	chr2	15702455	15704454	-	5hmC
SF3B6	14.81	0.629	0.182	3.46	0.001	0.006	red	Promoter	chr2	24300314	24302313	-	5hmC
RP11-507M3.1	10.17	1.391	0.271	5.125	0	0	red	Promoter	chr2	24345236	24347235	+	5hmC
NCOA1	24.19	0.781	0.194	4.023	0	0.001	red	Promoter	chr2	24712783	24714782	+	5hmC
CENPO	13.43	0.945	0.194	4.858	0	0	red	Promoter	chr2	25014005	25016004	+	5hmC
DPYSL5	22.14	0.763	0.235	3.246	0.001	0.011	red	Promoter	chr2	27068615	27070614	+	5hmC
TRIM54	13.43	0.683	0.233	2.927	0.003	0.023	red	Promoter	chr2	27503260	27505259	+	5hmC
SNX17	11.31	0.619	0.226	2.736	0.006	0.035	red	Promoter	chr2	27591363	27593362	+	5hmC
GPN1	12.35	0.854	0.196	4.347	0	0	red	Promoter	chr2	27849114	27851113	+	5hmC
PPP1CB	16.92	1.009	0.198	5.092	0	0	red	Promoter	chr2	28972506	28974505	+	5hmC
MAP4K3	23.35	0.585	0.194	3.021	0.003	0.018	red	Promoter	chr2	39665454	39667453	-	5hmC
TMEM178A	25.96	0.611	0.205	2.983	0.003	0.02	red	Promoter	chr2	39890122	39892121	+	5hmC
AC007377.1	14.29	0.715	0.223	3.208	0.001	0.012	red	Promoter	chr2	40486147	40488146	+	5hmC
PRKCE	22.45	1.004	0.226	4.44	0	0	red	Promoter	chr2	45876484	45878483	+	5hmC
TTC7A	11.12	0.657	0.226	2.906	0.004	0.024	red	Promoter	chr2	47141296	47143295	+	5hmC
ERLEC1	10.29	1.422	0.285	4.99	0	0	red	Promoter	chr2	54012181	54014180	+	5hmC
SPTBN1	17.3	0.992	0.201	4.939	0	0	red	Promoter	chr2	54681422	54683421	+	5hmC
BCL11A	9.68	0.846	0.26	3.252	0.001	0.011	red	Promoter	chr2	60781703	60783702	-	5hmC
FAM161A	14.38	0.602	0.214	2.815	0.005	0.03	red	Promoter	chr2	62082279	62084278	-	5hmC
COMMD1	20.75	0.693	0.167	4.154	0	0.001	red	Promoter	chr2	62113859	62115858	+	5hmC
LGALSL	30.61	0.713	0.168	4.24	0	0.001	red	Promoter	chr2	64679103	64681102	+	5hmC
AFTPH	7.33	0.885	0.305	2.9	0.004	0.024	red	Promoter	chr2	64749439	64751438	+	5hmC
PLEK	24.06	0.694	0.228	3.046	0.002	0.017	red	Promoter	chr2	68590305	68592304	+	5hmC
GFPT1	18.59	0.716	0.19	3.768	0	0.003	red	Promoter	chr2	69615387	69617386	-	5hmC
PCBP1	17.82	1.405	0.254	5.522	0	0	red	Promoter	chr2	70312586	70314585	+	5hmC
CYP26B1	8.75	0.793	0.276	2.87	0.004	0.026	red	Promoter	chr2	72376168	72378167	-	5hmC
PRADC1	20.74	0.648	0.17	3.811	0	0.002	red	Promoter	chr2	73461367	73463366	-	5hmC
MOB1A	16.96	0.603	0.187	3.22	0.001	0.011	red	Promoter	chr2	74407026	74409025	-	5hmC
KCMF1	10.81	0.987	0.24	4.119	0	0.001	red	Promoter	chr2	85196216	85198215	+	5hmC
CAPG	43.85	0.921	0.143	6.451	0	0	red	Promoter	chr2	85646556	85648555	-	5hmC
MAT2A	17.49	1.71	0.282	6.062	0	0	red	Promoter	chr2	85764288	85766287	+	5hmC
ST3GAL5	30.9	0.734	0.195	3.763	0	0.003	red	Promoter	chr2	86117138	86119137	-	5hmC
CIAO1	14.3	0.656	0.205	3.194	0.001	0.012	red	Promoter	chr2	96929870	96931869	+	5hmC
ANKRD23	13.05	0.924	0.283	3.266	0.001	0.01	red	Promoter	chr2	97524672	97526671	-	5hmC
NPAS2	20.68	0.836	0.25	3.344	0.001	0.009	red	Promoter	chr2	101434614	101436613	+	5hmC
MAP4K4	17.92	0.683	0.216	3.167	0.002	0.013	red	Promoter	chr2	102311312	102313311	+	5hmC
MERTK	24.37	0.609	0.136	4.477	0	0	red	Promoter	chr2	112654056	112656055	+	5hmC
SLC20A1	22.03	0.585	0.178	3.296	0.001	0.01	red	Promoter	chr2	113401434	113403433	+	5hmC
IL1A	9.02	0.787	0.302	2.605	0.009	0.046	red	Promoter	chr2	113543168	113545167	-	5hmC
PSD4	12.59	0.597	0.217	2.756	0.006	0.034	red	Promoter	chr2	113912902	113914901	+	5hmC
EN1	28.31	1.634	0.339	4.823	0	0	red	Promoter	chr2	119606255	119608254	-	5hmC
PTPN4	27.36	0.743	0.18	4.135	0	0.001	red	Promoter	chr2	120515207	120517206	+	5hmC
TSN	7.81	0.795	0.275	2.892	0.004	0.025	red	Promoter	chr2	122492679	122494678	+	5hmC
PTPN18	22.97	0.845	0.19	4.45	0	0	red	Promoter	chr2	131111580	131113579	+	5hmC
MGAT5	13.19	0.671	0.197	3.399	0.001	0.007	red	Promoter	chr2	134875554	134877553	+	5hmC
EPC2	20.67	0.623	0.196	3.179	0.001	0.013	red	Promoter	chr2	149400009	149402008	+	5hmC
TANK	19.8	0.615	0.2	3.079	0.002	0.016	red	Promoter	chr2	161991419	161993418	+	5hmC
DCAF17	17.47	0.721	0.177	4.072	0	0.001	red	Promoter	chr2	172288727	172290726	+	5hmC
DLX1	32.32	1.295	0.309	4.192	0	0.001	red	Promoter	chr2	172947468	172949467	+	5hmC
SP9	36.96	1.43	0.281	5.089	0	0	red	Promoter	chr2	175197674	175199673	+	5hmC
AC018470.1	29.94	1.879	0.338	5.566	0	0	red	Promoter	chr2	175203152	175205151	-	5hmC
HOXD13	23.35	2.216	0.398	5.574	0	0	red	Promoter	chr2	176955619	176957618	+	5hmC
HOXD12	18.84	1.992	0.354	5.62	0	0	red	Promoter	chr2	176962458	176964457	+	5hmC
HOXD11	19.85	1.869	0.375	4.982	0	0	red	Promoter	chr2	176966944	176968943	+	5hmC
HOXD10	24.75	1.891	0.443	4.271	0	0.001	red	Promoter	chr2	176971518	176973517	+	5hmC
HOXD9	24.83	1.578	0.365	4.324	0	0	red	Promoter	chr2	176985448	176987447	+	5hmC
HOXD8	29.56	1.628	0.35	4.648	0	0	red	Promoter	chr2	176992422	176994421	+	5hmC
HOXD3	17.6	2.009	0.337	5.96	0	0	red	Promoter	chr2	176999340	177001339	+	5hmC
DFNB59	10.04	1.336	0.252	5.304	0	0	red	Promoter	chr2	179314163	179316162	+	5hmC
PLEKHA3	12.24	1.349	0.354	3.816	0	0.002	red	Promoter	chr2	179343195	179345194	+	5hmC
MFSD6	30.57	0.683	0.176	3.894	0	0.002	red	Promoter	chr2	191271081	191273080	+	5hmC
RFTN2	16.62	0.712	0.193	3.686	0	0.003	red	Promoter	chr2	198541770	198543769	-	5hmC
CFLAR	49.78	0.815	0.21	3.888	0	0.002	red	Promoter	chr2	201978827	201980826	+	5hmC
CARF	9.22	0.733	0.239	3.061	0.002	0.017	red	Promoter	chr2	203774937	203776936	+	5hmC
INO80D	27.5	0.67	0.167	4.017	0	0.001	red	Promoter	chr2	206952028	206954027	-	5hmC
CPS1	11.61	0.743	0.269	2.764	0.006	0.033	red	Promoter	chr2	211340406	211342405	+	5hmC
SMARCAL1	13.49	0.699	0.222	3.142	0.002	0.014	red	Promoter	chr2	217275137	217277136	+	5hmC
RPL37A	16.26	0.591	0.164	3.602	0	0.004	red	Promoter	chr2	217360912	217362911	+	5hmC
TNS1	38.62	0.609	0.19	3.21	0.001	0.012	red	Promoter	chr2	218868719	218870718	-	5hmC
AAMP	22.36	0.743	0.17	4.362	0	0	red	Promoter	chr2	219135981	219137980	-	5hmC
CTDSP1	11.92	1.512	0.343	4.403	0	0	red	Promoter	chr2	219260979	219262978	+	5hmC
USP37	9.92	0.986	0.282	3.493	0	0.006	red	Promoter	chr2	219434085	219436084	-	5hmC
ANKZF1	18.82	0.905	0.225	4.03	0	0.001	red	Promoter	chr2	220092479	220094478	+	5hmC
TUBA4B	27.61	0.667	0.217	3.065	0.002	0.017	red	Promoter	chr2	220115965	220117964	+	5hmC
DES	25.64	0.6	0.228	2.628	0.009	0.044	red	Promoter	chr2	220281099	220283098	+	5hmC
TMEM198	25.84	1.317	0.256	5.141	0	0	red	Promoter	chr2	220406385	220408384	+	5hmC
PAX3	24.78	2.036	0.382	5.335	0	0	red	Promoter	chr2	223164716	223166715	-	5hmC
ACSL3	23.35	0.677	0.156	4.348	0	0	red	Promoter	chr2	223723652	223725651	+	5hmC
SERPINE2	17.45	0.745	0.225	3.309	0.001	0.009	red	Promoter	chr2	224905037	224907036	-	5hmC
CCL20	11.8	0.741	0.252	2.945	0.003	0.022	red	Promoter	chr2	228676558	228678557	+	5hmC
SP110	10.85	0.619	0.227	2.729	0.006	0.036	red	Promoter	chr2	231091445	231093444	-	5hmC
COPS7B	12.02	0.733	0.226	3.248	0.001	0.011	red	Promoter	chr2	232644381	232646380	+	5hmC
ATG16L1	27.09	0.779	0.198	3.933	0	0.002	red	Promoter	chr2	234116697	234118696	+	5hmC
GBX2	38.75	2.023	0.342	5.907	0	0	red	Promoter	chr2	237078013	237080012	-	5hmC
GAL3ST2	45.76	0.694	0.199	3.478	0.001	0.006	red	Promoter	chr2	242714240	242716239	+	5hmC
NEU4	35.08	0.856	0.305	2.81	0.005	0.03	red	Promoter	chr2	242747920	242749919	+	5hmC
RTP5	46.88	0.755	0.246	3.063	0.002	0.017	red	Promoter	chr2	242809752	242811751	+	5hmC
CHL1	24.54	0.83	0.25	3.315	0.001	0.009	red	Promoter	chr3	236279	238278	+	5hmC
BHLHE40	30.43	1.049	0.252	4.166	0	0.001	red	Promoter	chr3	5018801	5020800	+	5hmC
IL17RC	17.57	1.397	0.276	5.059	0	0	red	Promoter	chr3	9956758	9958757	+	5hmC
EMC3	41.21	0.586	0.175	3.35	0.001	0.008	red	Promoter	chr3	10053801	10055800	-	5hmC
HRH1	37.59	0.592	0.202	2.936	0.003	0.023	red	Promoter	chr3	11176779	11178778	+	5hmC
RFTN1	31.77	0.76	0.207	3.672	0	0.003	red	Promoter	chr3	16556534	16558533	-	5hmC
KAT2B	13.81	0.965	0.276	3.502	0	0.006	red	Promoter	chr3	20079515	20081514	+	5hmC
RPL15	17.41	0.69	0.189	3.662	0	0.004	red	Promoter	chr3	23956036	23958035	+	5hmC
RARB	21.48	0.742	0.237	3.131	0.002	0.014	red	Promoter	chr3	25213823	25215822	+	5hmC
LRRC3B	15.57	0.913	0.294	3.111	0.002	0.015	red	Promoter	chr3	26662297	26664296	+	5hmC
EOMES	9.73	1.059	0.259	4.089	0	0.001	red	Promoter	chr3	27765203	27767202	-	5hmC
AZI2	9.65	0.661	0.212	3.112	0.002	0.015	red	Promoter	chr3	28391619	28393618	-	5hmC
ZCWPW2	15.42	0.78	0.217	3.593	0	0.004	red	Promoter	chr3	28388637	28390636	+	5hmC
TRIM71	20.04	1.237	0.299	4.142	0	0.001	red	Promoter	chr3	32857510	32859509	+	5hmC
PDCD6IP	9.8	0.656	0.24	2.733	0.006	0.035	red	Promoter	chr3	33837844	33839843	+	5hmC
MLH1	11.1	0.981	0.3	3.268	0.001	0.01	red	Promoter	chr3	37032823	37034822	+	5hmC
CTDSPL	26.19	0.974	0.292	3.332	0.001	0.009	red	Promoter	chr3	37901451	37903450	+	5hmC
MYD88	16.91	0.913	0.22	4.147	0	0.001	red	Promoter	chr3	38177969	38179968	+	5hmC
TTC21A	13.19	0.816	0.223	3.66	0	0.004	red	Promoter	chr3	39147195	39149194	+	5hmC
ZNF620	17.63	0.99	0.205	4.841	0	0	red	Promoter	chr3	40545483	40547482	+	5hmC
TRAK1	10.62	1.101	0.271	4.064	0	0.001	red	Promoter	chr3	42053294	42055293	+	5hmC
SS18L2	7.39	0.745	0.272	2.738	0.006	0.035	red	Promoter	chr3	42621332	42623331	+	5hmC
ZBTB47	25.8	1.846	0.303	6.091	0	0	red	Promoter	chr3	42693176	42695175	+	5hmC
ACKR2	10.97	1.003	0.272	3.684	0	0.003	red	Promoter	chr3	42844244	42846243	+	5hmC
ZKSCAN7	15.14	0.787	0.196	4.022	0	0.001	red	Promoter	chr3	44594685	44596684	+	5hmC
KIAA1143	9.76	0.897	0.287	3.121	0.002	0.015	red	Promoter	chr3	44804155	44806154	-	5hmC
SETD2	21.66	0.675	0.186	3.636	0	0.004	red	Promoter	chr3	47206458	47208457	-	5hmC
ZNF589	28.07	0.929	0.18	5.178	0	0	red	Promoter	chr3	48280590	48282589	+	5hmC
CAMKV	22.43	0.917	0.229	3.997	0	0.001	red	Promoter	chr3	49908656	49910655	-	5hmC
MANF	9.86	0.769	0.258	2.976	0.003	0.02	red	Promoter	chr3	51420478	51422477	+	5hmC
RAD54L2	16.65	0.909	0.218	4.164	0	0.001	red	Promoter	chr3	51573160	51575159	+	5hmC
PARP3	8.97	0.761	0.262	2.906	0.004	0.024	red	Promoter	chr3	51974361	51976360	+	5hmC
ALAS1	31.54	0.823	0.158	5.217	0	0	red	Promoter	chr3	52230102	52232101	+	5hmC
PPM1M	48.65	0.913	0.188	4.86	0	0	red	Promoter	chr3	52277809	52279808	+	5hmC
DNAH1	22.44	0.721	0.187	3.858	0	0.002	red	Promoter	chr3	52348335	52350334	+	5hmC
TNNC1	13.77	0.761	0.206	3.691	0	0.003	red	Promoter	chr3	52489087	52491086	-	5hmC
NT5DC2	12.42	0.671	0.216	3.114	0.002	0.015	red	Promoter	chr3	52570071	52572070	-	5hmC
PRKCD	19.98	0.706	0.212	3.326	0.001	0.009	red	Promoter	chr3	53188025	53190024	+	5hmC
IL17RB	31.01	0.809	0.209	3.873	0	0.002	red	Promoter	chr3	53878607	53880606	+	5hmC
SPATA12	17.3	0.664	0.18	3.699	0	0.003	red	Promoter	chr3	57092469	57094468	+	5hmC
DNAH12	22.82	0.716	0.225	3.185	0.001	0.012	red	Promoter	chr3	57531072	57533071	-	5hmC
PTPRG	27.31	0.705	0.208	3.395	0.001	0.007	red	Promoter	chr3	61545243	61547242	+	5hmC
ATXN7	8.53	0.865	0.265	3.264	0.001	0.01	red	Promoter	chr3	63848233	63850232	+	5hmC
ARL6IP5	10.17	0.751	0.217	3.454	0.001	0.006	red	Promoter	chr3	69132095	69134094	+	5hmC
TMEM30C	12.55	0.77	0.215	3.589	0	0.004	red	Promoter	chr3	99902668	99904667	+	5hmC
TBC1D23	14	0.831	0.244	3.41	0.001	0.007	red	Promoter	chr3	99977844	99979843	+	5hmC
TOMM70A	14.39	1.117	0.231	4.842	0	0	red	Promoter	chr3	100121243	100123242	-	5hmC
NXPE3	22.81	1.019	0.202	5.057	0	0	red	Promoter	chr3	101496046	101498045	+	5hmC
NAA50	11.9	0.903	0.229	3.938	0	0.002	red	Promoter	chr3	113466148	113468147	-	5hmC
ARHGAP31	17.42	0.666	0.211	3.166	0.002	0.013	red	Promoter	chr3	119011220	119013219	+	5hmC
SLC15A2	26.73	0.666	0.204	3.271	0.001	0.01	red	Promoter	chr3	121610936	121612935	+	5hmC
CCDC58	8.7	1.477	0.274	5.385	0	0	red	Promoter	chr3	122103079	122105078	-	5hmC
SEC22A	12.92	0.722	0.229	3.161	0.002	0.013	red	Promoter	chr3	122918774	122920773	+	5hmC
ADCY5	22.81	-1.024	0.194	-5.277	0	0	blue	Promoter	chr3	123169606	123171605	-	5hmC
GP9	26.5	0.679	0.212	3.194	0.001	0.012	red	Promoter	chr3	128777610	128779609	+	5hmC
MBD4	19.55	0.706	0.199	3.549	0	0.005	red	Promoter	chr3	129160023	129162022	-	5hmC
STAG1	26.88	0.842	0.158	5.341	0	0	red	Promoter	chr3	136472246	136474245	-	5hmC
NCK1	19.1	0.788	0.186	4.242	0	0.001	red	Promoter	chr3	136579050	136581049	+	5hmC
SOX14	9.66	1.414	0.312	4.54	0	0	red	Promoter	chr3	137481126	137483125	+	5hmC
FOXL2NB	15.17	0.948	0.276	3.436	0.001	0.007	red	Promoter	chr3	138664076	138666075	+	5hmC
ZIC4	21.95	0.928	0.362	2.562	0.01	0.05	red	Promoter	chr3	147125648	147127647	-	5hmC
ZIC1	29.38	0.768	0.293	2.619	0.009	0.044	red	Promoter	chr3	147109209	147111208	+	5hmC
GYG1	23.03	0.644	0.169	3.818	0	0.002	red	Promoter	chr3	148707128	148709127	+	5hmC
HPS3	12	0.974	0.217	4.49	0	0	red	Promoter	chr3	148845371	148847370	+	5hmC
SELT	23.04	0.721	0.192	3.748	0	0.003	red	Promoter	chr3	150318662	150320661	+	5hmC
SHOX2	13.29	1.038	0.308	3.369	0.001	0.008	red	Promoter	chr3	157825293	157827292	-	5hmC
RSRC1	20.97	0.643	0.247	2.6	0.009	0.046	red	Promoter	chr3	157821644	157823643	+	5hmC
MLF1	11.48	0.631	0.244	2.584	0.01	0.048	red	Promoter	chr3	158286952	158288951	+	5hmC
C3orf80	29.15	0.629	0.222	2.838	0.005	0.028	red	Promoter	chr3	159941423	159943422	+	5hmC
MECOM	16.73	0.993	0.316	3.139	0.002	0.014	red	Promoter	chr3	169382407	169384406	-	5hmC
FNDC3B	17.15	0.594	0.173	3.434	0.001	0.007	red	Promoter	chr3	171755418	171757417	+	5hmC
AC092964.1	38.45	0.746	0.209	3.568	0	0.005	red	Promoter	chr3	172032218	172034217	+	5hmC
GNB4	45.62	0.589	0.207	2.85	0.004	0.027	red	Promoter	chr3	179170379	179172378	-	5hmC
DNAJC19	6.81	0.856	0.268	3.196	0.001	0.012	red	Promoter	chr3	180708563	180710562	-	5hmC
EIF2B5	9.1	0.829	0.242	3.418	0.001	0.007	red	Promoter	chr3	183850826	183852825	+	5hmC
VWA5B2	10.51	1.148	0.253	4.541	0	0	red	Promoter	chr3	183946217	183948216	+	5hmC
POLR2H	18.86	1.263	0.294	4.295	0	0.001	red	Promoter	chr3	184077506	184079505	+	5hmC
ST6GAL1	30.36	0.879	0.186	4.715	0	0	red	Promoter	chr3	186646274	186648273	+	5hmC
BCL6	32.76	0.595	0.218	2.724	0.006	0.036	red	Promoter	chr3	187464516	187466515	-	5hmC
RUBCN	22.48	0.77	0.204	3.771	0	0.003	red	Promoter	chr3	197477599	197479598	-	5hmC
LMLN	35.8	0.885	0.169	5.231	0	0	red	Promoter	chr3	197685071	197687070	+	5hmC
ZNF595	69.24	0.986	0.321	3.072	0.002	0.016	red	Promoter	chr4	51179	53178	+	5hmC
ZNF141	16.36	1.254	0.233	5.39	0	0	red	Promoter	chr4	329603	331602	+	5hmC
C4orf48	21.42	0.858	0.193	4.454	0	0	red	Promoter	chr4	2041720	2043719	+	5hmC
CFAP99	10.04	1.37	0.38	3.602	0	0.004	red	Promoter	chr4	2418701	2420700	+	5hmC
SH3BP2	51.15	0.646	0.162	3.989	0	0.001	red	Promoter	chr4	2792750	2794749	+	5hmC
ADD1	20.16	0.937	0.21	4.469	0	0	red	Promoter	chr4	2843584	2845583	+	5hmC
EVC2	16.56	0.668	0.245	2.729	0.006	0.036	red	Promoter	chr4	5712276	5714275	-	5hmC
NKX3-2	18.78	1.468	0.33	4.455	0	0	red	Promoter	chr4	13547675	13549674	-	5hmC
FAM200B	18.58	1.388	0.347	4.001	0	0.001	red	Promoter	chr4	15681285	15683284	+	5hmC
SLIT2	11.3	1.381	0.311	4.44	0	0	red	Promoter	chr4	20252883	20254882	+	5hmC
SEPSECS	11.52	0.641	0.237	2.702	0.007	0.038	red	Promoter	chr4	25163065	25165064	-	5hmC
PI4K2B	9.65	0.634	0.227	2.799	0.005	0.031	red	Promoter	chr4	25233597	25235596	+	5hmC
TBC1D1	15.42	0.82	0.218	3.762	0	0.003	red	Promoter	chr4	37890708	37892707	+	5hmC
LIAS	12.8	0.939	0.242	3.887	0	0.002	red	Promoter	chr4	39458620	39460619	+	5hmC
CHRNA9	19.96	0.751	0.184	4.075	0	0.001	red	Promoter	chr4	40335346	40337345	+	5hmC
LIMCH1	34.91	0.659	0.19	3.476	0.001	0.006	red	Promoter	chr4	41359624	41361623	+	5hmC
PHOX2B	14.83	1.153	0.259	4.444	0	0	red	Promoter	chr4	41751988	41753987	-	5hmC
OCIAD2	17.89	0.73	0.238	3.07	0.002	0.017	red	Promoter	chr4	48909955	48911954	-	5hmC
EXOC1	13.64	0.658	0.255	2.583	0.01	0.048	red	Promoter	chr4	56717782	56719781	+	5hmC
PPAT	15.35	0.899	0.302	2.973	0.003	0.021	red	Promoter	chr4	57302782	57304781	-	5hmC
PAICS	26.46	0.795	0.246	3.237	0.001	0.011	red	Promoter	chr4	57299907	57301906	+	5hmC
SRP72	14.87	0.85	0.228	3.729	0	0.003	red	Promoter	chr4	57331081	57333080	+	5hmC
HOPX	19.63	1.015	0.315	3.22	0.001	0.011	red	Promoter	chr4	57549066	57551065	-	5hmC
REST	23.2	0.873	0.235	3.708	0	0.003	red	Promoter	chr4	57772042	57774041	+	5hmC
SLC4A4	9.15	0.771	0.24	3.216	0.001	0.012	red	Promoter	chr4	72051003	72053002	+	5hmC
CCNG2	13.25	0.88	0.275	3.205	0.001	0.012	red	Promoter	chr4	78076304	78078303	+	5hmC
BMP2K	11.91	1.16	0.242	4.795	0	0	red	Promoter	chr4	79695496	79697495	+	5hmC
PRDM8	14.84	1.112	0.264	4.209	0	0.001	red	Promoter	chr4	81103033	81105032	+	5hmC
THAP9	10.65	1.279	0.27	4.734	0	0	red	Promoter	chr4	83819837	83821836	+	5hmC
HELQ	9.56	0.667	0.252	2.641	0.008	0.043	red	Promoter	chr4	84378010	84380009	-	5hmC
NKX6-1	11.42	0.834	0.264	3.157	0.002	0.013	red	Promoter	chr4	85420604	85422603	-	5hmC
PIGY	8.21	0.751	0.279	2.694	0.007	0.038	red	Promoter	chr4	89443941	89445940	-	5hmC
TIGD2	16.38	0.658	0.229	2.879	0.004	0.026	red	Promoter	chr4	90030651	90032650	+	5hmC
RAP1GDS1	22.32	0.791	0.182	4.354	0	0	red	Promoter	chr4	99180535	99182534	+	5hmC
ADH5	21.89	0.622	0.185	3.358	0.001	0.008	red	Promoter	chr4	100010953	100012952	-	5hmC
DNAJB14	10.31	1.161	0.248	4.686	0	0	red	Promoter	chr4	100868884	100870883	-	5hmC
UBE2D3	13.72	0.683	0.208	3.286	0.001	0.01	red	Promoter	chr4	103791054	103793053	-	5hmC
TACR3	10.51	-1.224	0.192	-6.364	0	0	blue	Promoter	chr4	104641974	104643973	-	5hmC
RPL34	14.62	0.607	0.22	2.758	0.006	0.033	red	Promoter	chr4	109539722	109541721	+	5hmC
SEC24B	12.3	0.668	0.244	2.734	0.006	0.035	red	Promoter	chr4	110352928	110354927	+	5hmC
AP1AR	8.8	0.722	0.253	2.856	0.004	0.027	red	Promoter	chr4	113150893	113152892	+	5hmC
EXOSC9	15.62	0.632	0.22	2.872	0.004	0.026	red	Promoter	chr4	122720472	122722471	+	5hmC
KIAA1109	11.13	0.622	0.213	2.921	0.003	0.023	red	Promoter	chr4	123071488	123073487	+	5hmC
NOCT	17.04	1.441	0.238	6.046	0	0	red	Promoter	chr4	139934943	139936942	+	5hmC
NAA15	13.31	1.154	0.228	5.058	0	0	red	Promoter	chr4	140220609	140222608	+	5hmC
C4orf51	12.1	0.753	0.245	3.069	0.002	0.017	red	Promoter	chr4	146599356	146601355	+	5hmC
POU4F2	10.52	0.913	0.293	3.117	0.002	0.015	red	Promoter	chr4	147558045	147560044	+	5hmC
KIAA0922	15.76	0.661	0.199	3.322	0.001	0.009	red	Promoter	chr4	154385498	154387497	+	5hmC
FNIP2	15.78	0.691	0.195	3.538	0	0.005	red	Promoter	chr4	159688290	159690289	+	5hmC
RAPGEF2	9.41	1.33	0.279	4.775	0	0	red	Promoter	chr4	160023330	160025329	+	5hmC
TMEM192	23.71	0.616	0.235	2.627	0.009	0.044	red	Promoter	chr4	166130702	166132701	-	5hmC
HAND2	13.63	0.86	0.243	3.546	0	0.005	red	Promoter	chr4	174452381	174454380	-	5hmC
NEIL3	23.88	0.683	0.188	3.633	0	0.004	red	Promoter	chr4	178228990	178230989	+	5hmC
ING2	7.93	0.715	0.267	2.675	0.007	0.04	red	Promoter	chr4	184424147	184426146	+	5hmC
TRAPPC11	14.76	0.674	0.191	3.523	0	0.005	red	Promoter	chr4	184578420	184580419	+	5hmC
IRF2	46.33	0.608	0.18	3.383	0.001	0.008	red	Promoter	chr4	185396735	185398734	-	5hmC
PRIMPOL	12.09	0.875	0.255	3.427	0.001	0.007	red	Promoter	chr4	185568767	185570766	+	5hmC
SNX25	32.82	0.646	0.191	3.373	0.001	0.008	red	Promoter	chr4	186123391	186125390	+	5hmC
CYP4V2	13.9	0.761	0.22	3.454	0.001	0.006	red	Promoter	chr4	187110674	187112673	+	5hmC
NDUFS6	13.65	1.926	0.342	5.635	0	0	red	Promoter	chr5	1799514	1801513	+	5hmC
IRX2	26.09	1.124	0.41	2.743	0.006	0.035	red	Promoter	chr5	2752777	2754776	-	5hmC
C5orf38	12.51	1.024	0.373	2.746	0.006	0.034	red	Promoter	chr5	2750245	2752244	+	5hmC
IRX1	18.92	1.288	0.323	3.988	0	0.001	red	Promoter	chr5	3594168	3596167	+	5hmC
MTRR	17.94	0.75	0.23	3.262	0.001	0.01	red	Promoter	chr5	7849299	7851298	+	5hmC
2021-03-06	23.3	0.658	0.169	3.9	0	0.002	red	Promoter	chr5	10351815	10353814	+	5hmC
TRIO	23.97	1.308	0.243	5.378	0	0	red	Promoter	chr5	14141811	14143810	+	5hmC
FAM105A	24.11	0.615	0.192	3.201	0.001	0.012	red	Promoter	chr5	14579884	14581883	+	5hmC
PRKAA1	8.7	0.717	0.226	3.174	0.002	0.013	red	Promoter	chr5	40799477	40801476	-	5hmC
ANXA2R	40.37	0.708	0.163	4.355	0	0	red	Promoter	chr5	43044273	43046272	-	5hmC
ZNF131	43.15	0.771	0.186	4.149	0	0.001	red	Promoter	chr5	43063278	43065277	+	5hmC
NIM1K	10.05	0.736	0.242	3.041	0.002	0.018	red	Promoter	chr5	43190173	43192172	+	5hmC
C5orf67	37.54	0.877	0.175	5.016	0	0	red	Promoter	chr5	55903060	55905059	-	5hmC
GPBP1	14.78	0.86	0.19	4.519	0	0	red	Promoter	chr5	56467775	56469774	+	5hmC
ZSWIM6	8.12	0.963	0.299	3.221	0.001	0.011	red	Promoter	chr5	60626100	60628099	+	5hmC
IPO11	11.27	0.698	0.196	3.564	0	0.005	red	Promoter	chr5	61697799	61699798	+	5hmC
LRRC70	14.85	0.889	0.187	4.763	0	0	red	Promoter	chr5	61872562	61874561	+	5hmC
CWC27	12.85	0.854	0.223	3.823	0	0.002	red	Promoter	chr5	64062757	64064756	+	5hmC
ERBB2IP	9.41	1.823	0.401	4.55	0	0	red	Promoter	chr5	65220303	65222302	+	5hmC
FCHO2	16.54	0.639	0.195	3.286	0.001	0.01	red	Promoter	chr5	72249808	72251807	+	5hmC
FOXD1	22.94	0.977	0.231	4.23	0	0.001	red	Promoter	chr5	72745188	72747187	-	5hmC
ENC1	44.18	0.881	0.185	4.774	0	0	red	Promoter	chr5	73938250	73940249	-	5hmC
IQGAP2	15.73	0.598	0.198	3.024	0.002	0.018	red	Promoter	chr5	75697074	75699073	+	5hmC
F2R	27.96	0.703	0.206	3.407	0.001	0.007	red	Promoter	chr5	76009868	76011867	+	5hmC
F2RL1	17.81	0.722	0.206	3.512	0	0.005	red	Promoter	chr5	76112758	76114757	+	5hmC
AGGF1	9.69	0.946	0.282	3.351	0.001	0.008	red	Promoter	chr5	76323076	76325075	+	5hmC
PDE8B	37.04	0.877	0.21	4.175	0	0.001	red	Promoter	chr5	76504274	76506273	+	5hmC
OTP	36.38	2.007	0.403	4.985	0	0	red	Promoter	chr5	76936514	76938513	-	5hmC
DMGDH	23.66	0.669	0.199	3.365	0.001	0.008	red	Promoter	chr5	78532862	78534861	-	5hmC
SERINC5	52.9	0.67	0.161	4.171	0	0.001	red	Promoter	chr5	79552899	79554898	-	5hmC
ADGRV1	14.08	0.658	0.231	2.845	0.004	0.028	red	Promoter	chr5	89823161	89825160	+	5hmC
SLF1	7.85	0.795	0.266	2.988	0.003	0.02	red	Promoter	chr5	93952052	93954051	+	5hmC
GPR150	21.61	0.65	0.187	3.48	0.001	0.006	red	Promoter	chr5	94953782	94955781	+	5hmC
LNPEP	14.08	0.913	0.201	4.534	0	0	red	Promoter	chr5	96269098	96271097	+	5hmC
PJA2	21.27	0.604	0.167	3.623	0	0.004	red	Promoter	chr5	108746696	108748695	-	5hmC
PRDM6	15.61	0.787	0.259	3.045	0.002	0.018	red	Promoter	chr5	122422816	122424815	+	5hmC
LMNB1	27.82	0.978	0.291	3.364	0.001	0.008	red	Promoter	chr5	126110315	126112314	+	5hmC
SLC12A2	20.31	0.745	0.245	3.041	0.002	0.018	red	Promoter	chr5	127417458	127419457	+	5hmC
SLC22A4	12.69	0.589	0.205	2.871	0.004	0.026	red	Promoter	chr5	131628136	131630135	+	5hmC
SLC22A5	14.44	0.786	0.213	3.683	0	0.003	red	Promoter	chr5	131703444	131705443	+	5hmC
HSPA4	10.61	0.607	0.224	2.716	0.007	0.037	red	Promoter	chr5	132385654	132387653	+	5hmC
CDKL3	9.52	1.104	0.25	4.423	0	0	red	Promoter	chr5	133707739	133709738	-	5hmC
JADE2	20.34	0.991	0.198	4.998	0	0	red	Promoter	chr5	133858003	133860002	+	5hmC
REEP2	17.93	0.753	0.172	4.385	0	0	red	Promoter	chr5	137772706	137774705	+	5hmC
EGR1	11.94	1.293	0.305	4.247	0	0.001	red	Promoter	chr5	137799179	137801178	+	5hmC
CTNNA1	28.65	0.846	0.237	3.568	0	0.005	red	Promoter	chr5	137944656	137946655	+	5hmC
SIL1	27.23	1.11	0.225	4.939	0	0	red	Promoter	chr5	138630247	138632246	-	5hmC
MATR3	8.95	0.657	0.234	2.811	0.005	0.03	red	Promoter	chr5	138607441	138609440	+	5hmC
PCDHB9	11.27	1.622	0.297	5.455	0	0	red	Promoter	chr5	140564701	140566700	+	5hmC
PCDHB10	10.67	1.285	0.26	4.939	0	0	red	Promoter	chr5	140569942	140571941	+	5hmC
SLC25A2	8.73	1.364	0.273	4.998	0	0	red	Promoter	chr5	140684613	140686612	-	5hmC
PCDHGA5	8.68	1.178	0.327	3.599	0	0.004	red	Promoter	chr5	140741799	140743798	+	5hmC
PCDHGA6	7.36	0.743	0.263	2.826	0.005	0.029	red	Promoter	chr5	140751481	140753480	+	5hmC
PCDHGA9	8.47	0.63	0.237	2.659	0.008	0.041	red	Promoter	chr5	140780499	140782498	+	5hmC
PCDHGB6	8.07	0.974	0.263	3.703	0	0.003	red	Promoter	chr5	140785588	140787587	+	5hmC
PCDHGA10	9.87	0.618	0.239	2.582	0.01	0.048	red	Promoter	chr5	140790554	140792553	+	5hmC
PCDHGC3	17.9	0.672	0.217	3.101	0.002	0.015	red	Promoter	chr5	140853514	140855513	+	5hmC
PCDHGC5	25.1	0.745	0.254	2.934	0.003	0.023	red	Promoter	chr5	140866688	140868687	+	5hmC
PCDH1	8.26	0.999	0.274	3.65	0	0.004	red	Promoter	chr5	141259812	141261811	-	5hmC
ARHGAP26	12.8	1.166	0.234	4.977	0	0	red	Promoter	chr5	142147949	142149948	+	5hmC
GRPEL2	9.59	1.146	0.287	3.986	0	0.001	red	Promoter	chr5	148722993	148724992	+	5hmC
SLC26A2	19.92	0.679	0.156	4.34	0	0	red	Promoter	chr5	149338300	149340299	+	5hmC
CAMK2A	38.2	0.721	0.199	3.629	0	0.004	red	Promoter	chr5	149670855	149672854	-	5hmC
DCTN4	15.39	0.887	0.225	3.937	0	0.002	red	Promoter	chr5	150139672	150141671	-	5hmC
TNIP1	38.35	0.635	0.163	3.899	0	0.002	red	Promoter	chr5	150474139	150476138	-	5hmC
SAP30L	7.67	0.817	0.237	3.443	0.001	0.007	red	Promoter	chr5	153823517	153825516	+	5hmC
HAND1	9.36	0.883	0.281	3.143	0.002	0.014	red	Promoter	chr5	153858825	153860824	-	5hmC
NUDCD2	17.97	0.908	0.195	4.651	0	0	red	Promoter	chr5	162888147	162890146	-	5hmC
RP11-546B8.6	11.71	0.924	0.233	3.966	0	0.001	red	Promoter	chr5	170736760	170738759	-	5hmC
NKX2-5	27.26	1.708	0.364	4.685	0	0	red	Promoter	chr5	172663361	172665360	-	5hmC
MSX2	8.94	1.047	0.35	2.996	0.003	0.02	red	Promoter	chr5	174149536	174151535	+	5hmC
ARL10	7.53	0.828	0.257	3.218	0.001	0.011	red	Promoter	chr5	175790471	175792470	+	5hmC
HIGD2A	11.12	0.71	0.218	3.256	0.001	0.01	red	Promoter	chr5	175813748	175815747	+	5hmC
EIF4E1B	13.07	0.608	0.211	2.885	0.004	0.025	red	Promoter	chr5	176055683	176057682	+	5hmC
UIMC1	14.54	0.841	0.189	4.45	0	0	red	Promoter	chr5	176450635	176452634	-	5hmC
NSD1	48.12	0.682	0.178	3.835	0	0.002	red	Promoter	chr5	176558026	176560025	+	5hmC
PRELID1	19.6	1.048	0.215	4.869	0	0	red	Promoter	chr5	176728775	176730774	+	5hmC
ZNF354B	17.14	0.656	0.162	4.042	0	0.001	red	Promoter	chr5	178284954	178286953	+	5hmC
MAML1	29.15	0.702	0.232	3.031	0.002	0.018	red	Promoter	chr5	179157851	179159850	+	5hmC
SQSTM1	40.3	0.791	0.181	4.382	0	0	red	Promoter	chr5	179231398	179233397	+	5hmC
TRIM7	16.57	1.12	0.277	4.041	0	0.001	red	Promoter	chr5	180633294	180635293	-	5hmC
FOXF2	21.57	1.394	0.377	3.693	0	0.003	red	Promoter	chr6	1388069	1390068	+	5hmC
FOXC1	17.85	1.405	0.31	4.529	0	0	red	Promoter	chr6	1608207	1610206	+	5hmC
TUBB2B	24.71	0.673	0.198	3.402	0.001	0.007	red	Promoter	chr6	3232965	3234964	-	5hmC
CAGE1	20.21	0.685	0.16	4.294	0	0.001	red	Promoter	chr6	7390977	7392976	-	5hmC
TFAP2A	14.9	1.351	0.311	4.34	0	0	red	Promoter	chr6	10420893	10422892	-	5hmC
TMEM170B	7.92	0.889	0.297	2.991	0.003	0.02	red	Promoter	chr6	11536511	11538510	+	5hmC
AL583828.1	11.32	1.597	0.317	5.036	0	0	red	Promoter	chr6	13487416	13489415	-	5hmC
JARID2	25.28	1.114	0.224	4.972	0	0	red	Promoter	chr6	15244527	15246526	+	5hmC
KDM1B	7.36	1.066	0.262	4.076	0	0.001	red	Promoter	chr6	18153560	18155559	+	5hmC
HIST1H2AE	19.6	0.71	0.214	3.311	0.001	0.009	red	Promoter	chr6	26215203	26217202	+	5hmC
HMGN4	9.64	1.326	0.299	4.429	0	0	red	Promoter	chr6	26536633	26538632	+	5hmC
ABT1	11.59	1.467	0.31	4.73	0	0	red	Promoter	chr6	26595180	26597179	+	5hmC
HIST1H4I	9.91	0.764	0.235	3.256	0.001	0.01	red	Promoter	chr6	27104367	27106366	+	5hmC
HIST1H2AI	13.73	0.941	0.227	4.142	0	0.001	red	Promoter	chr6	27773977	27775976	+	5hmC
HIST1H2BM	14.34	1.09	0.26	4.194	0	0.001	red	Promoter	chr6	27780822	27782821	+	5hmC
HIST1H1B	18.83	1.216	0.242	5.013	0	0	red	Promoter	chr6	27836308	27838307	-	5hmC
HIST1H3I	15.55	0.719	0.211	3.404	0.001	0.007	red	Promoter	chr6	27841094	27843093	-	5hmC
HIST1H2BO	18.62	1.408	0.249	5.658	0	0	red	Promoter	chr6	27859241	27861240	+	5hmC
ZKSCAN4	7.61	0.833	0.276	3.025	0.002	0.018	red	Promoter	chr6	28221003	28223002	-	5hmC
ZSCAN12	9.46	0.607	0.233	2.603	0.009	0.046	red	Promoter	chr6	28368512	28370511	-	5hmC
HSPA1A	18.98	0.898	0.265	3.391	0.001	0.008	red	Promoter	chr6	31781241	31783240	+	5hmC
C2	9.33	0.692	0.23	3.004	0.003	0.019	red	Promoter	chr6	31863562	31865561	+	5hmC
SYNGAP1	11.15	1.052	0.241	4.363	0	0	red	Promoter	chr6	33385847	33387846	+	5hmC
NUDT3	25.67	0.794	0.18	4.423	0	0	red	Promoter	chr6	34361452	34363451	-	5hmC
TAF11	9.89	0.979	0.277	3.532	0	0.005	red	Promoter	chr6	34856867	34858866	-	5hmC
KCTD20	27.6	0.723	0.157	4.607	0	0	red	Promoter	chr6	36408544	36410543	+	5hmC
PIM1	11.14	0.721	0.22	3.282	0.001	0.01	red	Promoter	chr6	37135979	37137978	+	5hmC
TOMM6	8.93	1.066	0.32	3.332	0.001	0.009	red	Promoter	chr6	41753400	41755399	+	5hmC
TAF8	41.74	0.654	0.172	3.803	0	0.002	red	Promoter	chr6	42016251	42018250	+	5hmC
TRERF1	25.48	0.651	0.197	3.301	0.001	0.009	red	Promoter	chr6	42420790	42422789	-	5hmC
TBCC	23.36	0.903	0.193	4.669	0	0	red	Promoter	chr6	42714835	42716834	-	5hmC
RRP36	9.68	0.722	0.237	3.051	0.002	0.017	red	Promoter	chr6	42987383	42989382	+	5hmC
POLH	10.74	0.661	0.211	3.133	0.002	0.014	red	Promoter	chr6	43541887	43543886	+	5hmC
TMEM151B	12.81	0.656	0.248	2.647	0.008	0.042	red	Promoter	chr6	44236203	44238202	+	5hmC
TDRD6	17.44	-1.116	0.186	-6.013	0	0	blue	Promoter	chr6	46653612	46655611	+	5hmC
TFAP2B	12.7	1.156	0.38	3.042	0.002	0.018	red	Promoter	chr6	50784436	50786435	+	5hmC
HMGCLL1	12.69	-1.143	0.211	-5.418	0	0	blue	Promoter	chr6	55445013	55447012	-	5hmC
ADGRB3	8	0.924	0.288	3.204	0.001	0.012	red	Promoter	chr6	69343259	69345258	+	5hmC
KCNQ5	16.61	1.249	0.267	4.675	0	0	red	Promoter	chr6	73329520	73331519	+	5hmC
ZNF292	20.24	0.643	0.203	3.176	0.001	0.013	red	Promoter	chr6	87860551	87862550	+	5hmC
PRDM13	24.16	1.798	0.401	4.489	0	0	red	Promoter	chr6	100052606	100054605	+	5hmC
SIM1	11.48	0.625	0.241	2.59	0.01	0.047	red	Promoter	chr6	100913806	100915805	-	5hmC
NR2E1	20.31	0.624	0.243	2.566	0.01	0.049	red	Promoter	chr6	108485262	108487261	+	5hmC
LACE1	33.2	0.651	0.198	3.291	0.001	0.01	red	Promoter	chr6	108614098	108616097	+	5hmC
AMD1	17.14	0.878	0.199	4.418	0	0	red	Promoter	chr6	111133824	111135823	+	5hmC
VGLL2	11.48	1.046	0.295	3.543	0	0.005	red	Promoter	chr6	117584721	117586720	+	5hmC
ASF1A	10.47	0.966	0.293	3.302	0.001	0.009	red	Promoter	chr6	119213384	119215383	+	5hmC
TBPL1	12.32	0.622	0.241	2.58	0.01	0.048	red	Promoter	chr6	134271308	134273307	+	5hmC
SLC35D3	17	0.639	0.241	2.651	0.008	0.042	red	Promoter	chr6	137241402	137243401	+	5hmC
CITED2	22.05	0.822	0.194	4.231	0	0.001	red	Promoter	chr6	139696758	139698757	-	5hmC
IPCEF1	35.39	0.829	0.188	4.418	0	0	red	Promoter	chr6	154678927	154680926	-	5hmC
ARID1B	21.13	0.676	0.215	3.147	0.002	0.014	red	Promoter	chr6	157096508	157098507	+	5hmC
GTF2H5	10.73	1.056	0.252	4.19	0	0.001	red	Promoter	chr6	158587384	158589383	+	5hmC
PDE10A	9.9	0.799	0.265	3.015	0.003	0.019	red	Promoter	chr6	166401092	166403091	-	5hmC
MLLT4	14.46	1	0.379	2.64	0.008	0.043	red	Promoter	chr6	168225602	168227601	+	5hmC
FAM20C	22.73	1.025	0.215	4.773	0	0	red	Promoter	chr7	190969	192968	+	5hmC
PDGFA	33.33	1.045	0.239	4.375	0	0	red	Promoter	chr7	560934	562933	-	5hmC
GPER1	82.54	0.68	0.246	2.764	0.006	0.033	red	Promoter	chr7	1119844	1121843	+	5hmC
UNCX	16.01	1.516	0.411	3.686	0	0.003	red	Promoter	chr7	1270543	1272542	+	5hmC
SNX8	28.13	0.855	0.165	5.198	0	0	red	Promoter	chr7	2394954	2396953	-	5hmC
CHST12	46.15	0.79	0.167	4.738	0	0	red	Promoter	chr7	2441195	2443194	+	5hmC
GRIFIN	73.89	1.232	0.249	4.952	0	0	red	Promoter	chr7	2517529	2519528	-	5hmC
TTYH3	50.57	0.791	0.16	4.941	0	0	red	Promoter	chr7	2669585	2671584	+	5hmC
TNRC18	11.34	1.29	0.331	3.901	0	0.002	red	Promoter	chr7	5466046	5468045	-	5hmC
FSCN1	39.72	0.817	0.191	4.28	0	0.001	red	Promoter	chr7	5630454	5632453	+	5hmC
PMS2	21.64	0.807	0.18	4.479	0	0	red	Promoter	chr7	6049757	6051756	-	5hmC
AIMP2	22.04	0.972	0.18	5.392	0	0	red	Promoter	chr7	6046876	6048875	+	5hmC
FAM220A	15.8	0.672	0.203	3.319	0.001	0.009	red	Promoter	chr7	6389613	6391612	-	5hmC
ZNF12	8.43	0.939	0.274	3.421	0.001	0.007	red	Promoter	chr7	6747555	6749554	-	5hmC
PHF14	22.5	0.641	0.204	3.139	0.002	0.014	red	Promoter	chr7	11011499	11013498	+	5hmC
ARL4A	50.25	0.698	0.214	3.257	0.001	0.01	red	Promoter	chr7	12724481	12726480	+	5hmC
ANKMY2	14.98	1.334	0.272	4.912	0	0	red	Promoter	chr7	16686443	16688442	-	5hmC
BZW2	14.6	1.777	0.331	5.363	0	0	red	Promoter	chr7	16683756	16685755	+	5hmC
AHR	19.49	0.714	0.236	3.025	0.002	0.018	red	Promoter	chr7	17336246	17338245	+	5hmC
SNX13	17.05	0.714	0.219	3.256	0.001	0.01	red	Promoter	chr7	17981125	17983124	-	5hmC
FERD3L	10.61	0.736	0.268	2.748	0.006	0.034	red	Promoter	chr7	19186045	19188044	-	5hmC
IL6	57.22	0.65	0.222	2.928	0.003	0.023	red	Promoter	chr7	22763503	22765502	+	5hmC
GPNMB	28.87	0.703	0.215	3.277	0.001	0.01	red	Promoter	chr7	23273586	23275585	+	5hmC
MALSU1	14.99	0.588	0.201	2.92	0.003	0.023	red	Promoter	chr7	23336358	23338357	+	5hmC
MPP6	24.31	0.799	0.255	3.14	0.002	0.014	red	Promoter	chr7	24610887	24612886	+	5hmC
HOXA1	32.97	2.838	0.419	6.781	0	0	red	Promoter	chr7	27136616	27138615	-	5hmC
HOXA2	34.72	3.343	0.45	7.431	0	0	red	Promoter	chr7	27143431	27145430	-	5hmC
HOXA3	24.56	1.965	0.365	5.391	0	0	red	Promoter	chr7	27193201	27195200	-	5hmC
HOXA4	22.77	2.467	0.438	5.632	0	0	red	Promoter	chr7	27171419	27173418	-	5hmC
HOXA5	26.47	1.676	0.338	4.952	0	0	red	Promoter	chr7	27184288	27186287	-	5hmC
HOXA6	36.94	2.353	0.382	6.168	0	0	red	Promoter	chr7	27191223	27193222	-	5hmC
HOXA7	58.06	1.104	0.294	3.759	0	0.003	red	Promoter	chr7	27198556	27200555	-	5hmC
HOXA9	39.56	0.926	0.313	2.959	0.003	0.021	red	Promoter	chr7	27215800	27217799	-	5hmC
HOXA11	25.91	2.533	0.361	7.013	0	0	red	Promoter	chr7	27225843	27227842	-	5hmC
HOXA13	30.64	1.794	0.339	5.295	0	0	red	Promoter	chr7	27240726	27242725	-	5hmC
EVX1	19.1	2.283	0.365	6.247	0	0	red	Promoter	chr7	27280319	27282318	+	5hmC
CREB5	14.76	0.66	0.193	3.416	0.001	0.007	red	Promoter	chr7	28336940	28338939	+	5hmC
FKBP14	10.76	1.248	0.371	3.359	0.001	0.008	red	Promoter	chr7	30067301	30069300	-	5hmC
PLEKHA8	11.86	1.07	0.275	3.892	0	0.002	red	Promoter	chr7	30065020	30067019	+	5hmC
RP4-777O23.3	25.61	1.007	0.189	5.325	0	0	red	Promoter	chr7	30591378	30593377	-	5hmC
GARS	26.12	0.63	0.2	3.152	0.002	0.014	red	Promoter	chr7	30632297	30634296	+	5hmC
INMT-FAM188B	21.18	0.586	0.219	2.681	0.007	0.039	red	Promoter	chr7	30789753	30791752	+	5hmC
BMPER	22.05	0.685	0.248	2.761	0.006	0.033	red	Promoter	chr7	33942523	33944522	+	5hmC
2021-09-07	17.62	0.79	0.216	3.655	0	0.004	red	Promoter	chr7	35838542	35840541	+	5hmC
KIAA0895	26.14	1.327	0.251	5.297	0	0	red	Promoter	chr7	36430735	36432734	-	5hmC
ANLN	42.67	0.793	0.176	4.515	0	0	red	Promoter	chr7	36427415	36429414	+	5hmC
YAE1D1	8.41	0.864	0.262	3.294	0.001	0.01	red	Promoter	chr7	39603975	39605974	+	5hmC
CDK13	21.22	1.17	0.198	5.905	0	0	red	Promoter	chr7	39987636	39989635	+	5hmC
INHBA	18.51	0.739	0.251	2.949	0.003	0.022	red	Promoter	chr7	41743707	41745706	-	5hmC
GLI3	49.58	0.635	0.22	2.89	0.004	0.025	red	Promoter	chr7	42278470	42280469	-	5hmC
C7orf25	18.6	0.744	0.19	3.92	0	0.002	red	Promoter	chr7	42952905	42954904	-	5hmC
BLVRA	28.55	1.286	0.229	5.621	0	0	red	Promoter	chr7	43796279	43798278	+	5hmC
UBE2D4	19.97	0.626	0.184	3.394	0.001	0.007	red	Promoter	chr7	43964037	43966036	+	5hmC
AEBP1	56.82	0.797	0.211	3.769	0	0.003	red	Promoter	chr7	44141960	44143959	+	5hmC
OGDH	20.91	0.917	0.228	4.023	0	0.001	red	Promoter	chr7	44644171	44646170	+	5hmC
ZMIZ2	22.54	0.77	0.192	4.021	0	0.001	red	Promoter	chr7	44786180	44788179	+	5hmC
MYO1G	28.05	0.704	0.185	3.808	0	0.002	red	Promoter	chr7	45019698	45021697	-	5hmC
CCM2	25.45	0.967	0.196	4.926	0	0	red	Promoter	chr7	45037074	45039073	+	5hmC
IGFBP3	28.98	0.998	0.245	4.072	0	0.001	red	Promoter	chr7	45962474	45964473	-	5hmC
TNS3	39.82	0.772	0.208	3.719	0	0.003	red	Promoter	chr7	47623157	47625156	-	5hmC
UPP1	61.64	0.794	0.151	5.274	0	0	red	Promoter	chr7	48126225	48128224	+	5hmC
VSTM2A	26.83	1.683	0.581	2.895	0.004	0.025	red	Promoter	chr7	54608018	54610017	+	5hmC
SEC61G	52.65	2.035	0.592	3.437	0.001	0.007	red	Promoter	chr7	54828668	54830667	-	5hmC
EGFR	270.24	3.103	0.728	4.262	0	0.001	red	Promoter	chr7	55084714	55086713	+	5hmC
ZNF735	9.2	0.654	0.254	2.579	0.01	0.048	red	Promoter	chr7	63665468	63667467	+	5hmC
ZNF736	14.19	0.709	0.274	2.59	0.01	0.047	red	Promoter	chr7	63765837	63767836	+	5hmC
KCTD7	20.98	0.921	0.195	4.717	0	0	red	Promoter	chr7	66091868	66093867	+	5hmC
SBDS	8.11	1.049	0.285	3.68	0	0.003	red	Promoter	chr7	66461589	66463588	-	5hmC
TYW1	10.4	0.655	0.225	2.908	0.004	0.024	red	Promoter	chr7	66458160	66460159	+	5hmC
AUTS2	20.31	1.524	0.307	4.97	0	0	red	Promoter	chr7	69061905	69063904	+	5hmC
WBSCR17	9.4	1.23	0.353	3.481	0	0.006	red	Promoter	chr7	70595155	70597154	+	5hmC
POM121	9.01	0.679	0.222	3.052	0.002	0.017	red	Promoter	chr7	72347936	72349935	+	5hmC
WBSCR22	17.41	0.608	0.213	2.851	0.004	0.027	red	Promoter	chr7	73095355	73097354	+	5hmC
ELN	20.94	0.707	0.21	3.362	0.001	0.008	red	Promoter	chr7	73440119	73442118	+	5hmC
EIF4H	28.9	1.043	0.188	5.555	0	0	red	Promoter	chr7	73586575	73588574	+	5hmC
RFC2	37.65	1.073	0.177	6.063	0	0	red	Promoter	chr7	73669789	73671788	-	5hmC
CLIP2	27.72	1.131	0.233	4.85	0	0	red	Promoter	chr7	73701805	73703804	+	5hmC
GTF2IRD1	43.56	1.007	0.196	5.126	0	0	red	Promoter	chr7	73866120	73868119	+	5hmC
GTF2I	28.72	1.545	0.249	6.191	0	0	red	Promoter	chr7	74069994	74071993	+	5hmC
CCL26	19.65	0.767	0.232	3.303	0.001	0.009	red	Promoter	chr7	75420215	75422214	-	5hmC
ZP3	23.07	0.709	0.182	3.888	0	0.002	red	Promoter	chr7	76024835	76026834	+	5hmC
PHTF2	12.68	1.478	0.287	5.142	0	0	red	Promoter	chr7	77426109	77428108	+	5hmC
MAGI2	25.85	0.831	0.218	3.802	0	0.002	red	Promoter	chr7	79083891	79085890	-	5hmC
CROT	17.54	1.178	0.255	4.627	0	0	red	Promoter	chr7	86972997	86974996	+	5hmC
AKAP9	19.01	1.155	0.24	4.808	0	0	red	Promoter	chr7	91568181	91570180	+	5hmC
RBM48	8.83	1.021	0.284	3.59	0	0.004	red	Promoter	chr7	92156087	92158086	+	5hmC
SAMD9	14.67	0.932	0.242	3.852	0	0.002	red	Promoter	chr7	92748337	92750336	-	5hmC
DLX6	16.4	1.06	0.331	3.2	0.001	0.012	red	Promoter	chr7	96632860	96634859	+	5hmC
TECPR1	27.68	0.639	0.174	3.678	0	0.003	red	Promoter	chr7	97882564	97884563	-	5hmC
BRI3	14.52	0.998	0.262	3.804	0	0.002	red	Promoter	chr7	97879691	97881690	+	5hmC
BUD31	10.65	0.623	0.233	2.67	0.008	0.04	red	Promoter	chr7	99004264	99006263	+	5hmC
AC073063.1	36.24	0.784	0.191	4.102	0	0.001	red	Promoter	chr7	99038552	99040551	+	5hmC
ZNF789	27.4	1.023	0.238	4.304	0	0.001	red	Promoter	chr7	99068464	99070463	+	5hmC
MCM7	28.26	0.606	0.172	3.529	0	0.005	red	Promoter	chr7	99700564	99702563	-	5hmC
AP4M1	14.94	0.808	0.273	2.963	0.003	0.021	red	Promoter	chr7	99697172	99699171	+	5hmC
MBLAC1	44.02	0.794	0.171	4.631	0	0	red	Promoter	chr7	99722317	99724316	+	5hmC
LAMTOR4	24.89	0.653	0.239	2.736	0.006	0.035	red	Promoter	chr7	99744530	99746529	+	5hmC
GAL3ST4	24.19	0.755	0.233	3.234	0.001	0.011	red	Promoter	chr7	99767374	99769373	-	5hmC
STAG3	22.22	0.585	0.217	2.699	0.007	0.038	red	Promoter	chr7	99773186	99775185	+	5hmC
GIGYF1	39.1	1.07	0.207	5.16	0	0	red	Promoter	chr7	100288072	100290071	-	5hmC
SLC12A9	32.03	1.109	0.252	4.397	0	0	red	Promoter	chr7	100422442	100424441	+	5hmC
TRIP6	64.91	1.071	0.211	5.083	0	0	red	Promoter	chr7	100462760	100464759	+	5hmC
SRRT	32.54	0.651	0.188	3.459	0.001	0.006	red	Promoter	chr7	100470733	100472732	+	5hmC
SERPINE1	26.81	1.147	0.215	5.342	0	0	red	Promoter	chr7	100768370	100770369	+	5hmC
AP1S1	24.61	0.631	0.162	3.899	0	0.002	red	Promoter	chr7	100795678	100797677	+	5hmC
MOGAT3	16.3	0.587	0.198	2.973	0.003	0.021	red	Promoter	chr7	100845303	100847302	-	5hmC
ZNHIT1	31.89	0.962	0.202	4.758	0	0	red	Promoter	chr7	100858949	100860948	+	5hmC
MYL10	34.26	0.74	0.194	3.82	0	0.002	red	Promoter	chr7	101273577	101275576	-	5hmC
PRKRIP1	8.52	1.006	0.267	3.761	0	0.003	red	Promoter	chr7	102002319	102004318	+	5hmC
ORAI2	53.72	1.737	0.247	7.041	0	0	red	Promoter	chr7	102071553	102073552	+	5hmC
FBXL13	27.08	0.994	0.185	5.382	0	0	red	Promoter	chr7	102716291	102718290	-	5hmC
ATXN7L1	36.71	0.705	0.208	3.39	0.001	0.008	red	Promoter	chr7	105518051	105520050	-	5hmC
CDHR3	18.05	0.955	0.2	4.783	0	0	red	Promoter	chr7	105515242	105517241	+	5hmC
PIK3CG	11.35	0.656	0.232	2.828	0.005	0.029	red	Promoter	chr7	106503723	106505722	+	5hmC
LAMB4	25.82	0.613	0.192	3.196	0.001	0.012	red	Promoter	chr7	107771802	107773801	-	5hmC
FOXP2	14.09	1.216	0.358	3.398	0.001	0.007	red	Promoter	chr7	113724382	113726381	+	5hmC
ST7	36.91	0.724	0.2	3.618	0	0.004	red	Promoter	chr7	116591292	116593291	+	5hmC
KCND2	8.9	0.901	0.271	3.327	0.001	0.009	red	Promoter	chr7	119911722	119913721	+	5hmC
FAM3C	19.84	0.66	0.216	3.054	0.002	0.017	red	Promoter	chr7	121037419	121039418	-	5hmC
SND1	39.62	0.626	0.17	3.687	0	0.003	red	Promoter	chr7	127290234	127292233	+	5hmC
HILPDA	44.56	1.396	0.222	6.296	0	0	red	Promoter	chr7	128093903	128095902	+	5hmC
FAM71F1	12.39	0.986	0.251	3.927	0	0.002	red	Promoter	chr7	128347115	128349114	+	5hmC
CALU	10.07	1.413	0.274	5.16	0	0	red	Promoter	chr7	128377346	128379345	+	5hmC
OPN1SW	12.45	0.864	0.204	4.243	0	0.001	red	Promoter	chr7	128416845	128418844	-	5hmC
CCDC136	37.95	0.722	0.209	3.458	0.001	0.006	red	Promoter	chr7	128428811	128430810	+	5hmC
ZC3HC1	11.06	0.669	0.21	3.183	0.001	0.013	red	Promoter	chr7	129692292	129694291	-	5hmC
KLHDC10	14.07	1.065	0.25	4.262	0	0.001	red	Promoter	chr7	129708350	129710349	+	5hmC
TMEM209	16.24	0.618	0.192	3.226	0.001	0.011	red	Promoter	chr7	129848611	129850610	-	5hmC
CEP41	38.52	0.897	0.242	3.709	0	0.003	red	Promoter	chr7	130083275	130085274	-	5hmC
MKLN1	25.24	1.962	0.307	6.384	0	0	red	Promoter	chr7	130792855	130794854	+	5hmC
BPGM	13.8	0.606	0.196	3.088	0.002	0.016	red	Promoter	chr7	134329560	134331559	+	5hmC
AC083862.1	20.88	0.871	0.212	4.112	0	0.001	red	Promoter	chr7	134833917	134835916	-	5hmC
NUP205	16.02	0.892	0.194	4.591	0	0	red	Promoter	chr7	135240667	135242666	+	5hmC
MTPN	11.55	1.055	0.23	4.582	0	0	red	Promoter	chr7	135663102	135665101	-	5hmC
PTN	36.16	0.77	0.232	3.317	0.001	0.009	red	Promoter	chr7	137029612	137031611	-	5hmC
TTC26	11.99	1.366	0.285	4.79	0	0	red	Promoter	chr7	138816490	138818489	+	5hmC
TBXAS1	35.14	1.333	0.252	5.298	0	0	red	Promoter	chr7	139474850	139476849	+	5hmC
RAB19	18.7	0.939	0.319	2.939	0.003	0.022	red	Promoter	chr7	140101843	140103842	+	5hmC
DENND2A	24.92	0.861	0.178	4.832	0	0	red	Promoter	chr7	140374794	140376793	-	5hmC
SSBP1	18.74	0.655	0.199	3.302	0.001	0.009	red	Promoter	chr7	141436121	141438120	+	5hmC
CASP2	43.7	0.744	0.204	3.641	0	0.004	red	Promoter	chr7	142983308	142985307	+	5hmC
ZYX	29.96	1.58	0.228	6.94	0	0	red	Promoter	chr7	143076173	143078172	+	5hmC
EPHA1	22.03	0.64	0.198	3.23	0.001	0.011	red	Promoter	chr7	143106986	143108985	-	5hmC
ZNF425	19.39	0.923	0.222	4.15	0	0.001	red	Promoter	chr7	148824439	148826438	-	5hmC
SSPO	20.61	1.107	0.228	4.854	0	0	red	Promoter	chr7	149471131	149473130	+	5hmC
GIMAP2	14.1	0.798	0.231	3.452	0.001	0.006	red	Promoter	chr7	150380785	150382784	+	5hmC
TMEM176A	59.21	0.874	0.255	3.431	0.001	0.007	red	Promoter	chr7	150495491	150497490	+	5hmC
KCNH2	38.51	1.118	0.259	4.311	0	0.001	red	Promoter	chr7	150676404	150678403	-	5hmC
CDK5	18.81	1.153	0.262	4.398	0	0	red	Promoter	chr7	150756618	150758617	-	5hmC
FASTK	43.01	0.713	0.161	4.426	0	0	red	Promoter	chr7	150778954	150780953	-	5hmC
CHPF2	10.73	1.663	0.323	5.144	0	0	red	Promoter	chr7	150927575	150929574	+	5hmC
NUB1	32.92	0.602	0.183	3.29	0.001	0.01	red	Promoter	chr7	151036785	151038784	+	5hmC
GALNT11	23.64	0.773	0.217	3.561	0	0.005	red	Promoter	chr7	151720759	151722758	+	5hmC
KMT2C	17.33	0.93	0.212	4.388	0	0	red	Promoter	chr7	152134091	152136090	-	5hmC
EN2	25.89	1.84	0.351	5.235	0	0	red	Promoter	chr7	155248824	155250823	+	5hmC
LMBR1	29.15	0.598	0.22	2.713	0.007	0.037	red	Promoter	chr7	156686925	156688924	-	5hmC
MNX1	13.4	1.202	0.329	3.655	0	0.004	red	Promoter	chr7	156804346	156806345	-	5hmC
USP17L2	12.03	-1.098	0.355	-3.095	0.002	0.016	blue	Promoter	chr8	11997587	11999586	-	5hmC
EGR3	12.03	0.846	0.226	3.745	0	0.003	red	Promoter	chr8	22551816	22553815	-	5hmC
PEBP4	27.51	0.962	0.193	4.993	0	0	red	Promoter	chr8	22858514	22860513	-	5hmC
NKX2-6	7.64	0.927	0.261	3.546	0	0.005	red	Promoter	chr8	23565112	23567111	-	5hmC
EBF2	13.57	0.923	0.242	3.816	0	0.002	red	Promoter	chr8	25903914	25905913	-	5hmC
PTK2B	18.64	0.79	0.203	3.899	0	0.002	red	Promoter	chr8	27166999	27168998	+	5hmC
CCDC25	10.27	0.608	0.235	2.59	0.01	0.047	red	Promoter	chr8	27631171	27633170	-	5hmC
INTS9	15.87	0.729	0.206	3.544	0	0.005	red	Promoter	chr8	28748760	28750759	-	5hmC
DUSP4	19.79	0.618	0.23	2.684	0.007	0.039	red	Promoter	chr8	29209186	29211185	-	5hmC
ADAM9	16.27	0.685	0.248	2.762	0.006	0.033	red	Promoter	chr8	38852388	38854387	+	5hmC
IKBKB	14.46	0.79	0.219	3.598	0	0.004	red	Promoter	chr8	42126820	42128819	+	5hmC
RNF170	16.5	0.651	0.199	3.278	0.001	0.01	red	Promoter	chr8	42753434	42755433	-	5hmC
HOOK3	18.37	0.712	0.177	4.014	0	0.001	red	Promoter	chr8	42750075	42752074	+	5hmC
MRPL15	18.9	0.61	0.183	3.329	0.001	0.009	red	Promoter	chr8	55045770	55047769	+	5hmC
TGS1	11.62	0.686	0.215	3.191	0.001	0.012	red	Promoter	chr8	56683701	56685700	+	5hmC
LYN	15.96	0.611	0.195	3.129	0.002	0.014	red	Promoter	chr8	56790372	56792371	+	5hmC
NKAIN3	12.69	1.465	0.3	4.889	0	0	red	Promoter	chr8	63159150	63161149	+	5hmC
YTHDF3	10.35	1.154	0.236	4.895	0	0	red	Promoter	chr8	64079112	64081111	+	5hmC
RDH10	7.86	0.813	0.291	2.791	0.005	0.031	red	Promoter	chr8	74204847	74206846	+	5hmC
TMEM70	19.79	0.699	0.178	3.923	0	0.002	red	Promoter	chr8	74882672	74884671	+	5hmC
KIAA1429	11.55	0.8	0.216	3.71	0	0.003	red	Promoter	chr8	95566758	95568757	-	5hmC
ESRP1	8.25	0.896	0.282	3.181	0.001	0.013	red	Promoter	chr8	95651302	95653301	+	5hmC
PLEKHF2	19.2	0.644	0.167	3.849	0	0.002	red	Promoter	chr8	96144032	96146031	+	5hmC
MATN2	36.42	0.846	0.204	4.154	0	0.001	red	Promoter	chr8	98879068	98881067	+	5hmC
OSR2	13.32	0.742	0.24	3.09	0.002	0.016	red	Promoter	chr8	99954631	99956630	+	5hmC
AZIN1	35.33	0.933	0.189	4.94	0	0	red	Promoter	chr8	103907093	103909092	-	5hmC
RIMS2	11.81	1.892	0.432	4.383	0	0	red	Promoter	chr8	104510976	104512975	+	5hmC
ZHX1-C8orf76	36.84	0.671	0.176	3.808	0	0.002	red	Promoter	chr8	124287525	124289524	-	5hmC
TRMT12	7.51	0.866	0.262	3.303	0.001	0.009	red	Promoter	chr8	125461061	125463060	+	5hmC
RNF139	9.48	1.441	0.312	4.618	0	0	red	Promoter	chr8	125484979	125486978	+	5hmC
MYC	12.86	0.609	0.218	2.795	0.005	0.031	red	Promoter	chr8	128745680	128747679	+	5hmC
TMEM75	41.28	0.825	0.195	4.237	0	0.001	red	Promoter	chr8	128961592	128963591	-	5hmC
EFR3A	30.05	0.632	0.191	3.308	0.001	0.009	red	Promoter	chr8	132914335	132916334	+	5hmC
KCNK9	14.31	1.205	0.309	3.897	0	0.002	red	Promoter	chr8	140716300	140718299	-	5hmC
DENND3	41.29	0.653	0.194	3.375	0.001	0.008	red	Promoter	chr8	142125377	142127376	+	5hmC
THEM6	27.36	0.638	0.191	3.339	0.001	0.009	red	Promoter	chr8	143806621	143808620	+	5hmC
RHPN1	47.04	0.845	0.203	4.155	0	0.001	red	Promoter	chr8	144449025	144451024	+	5hmC
TIGD5	14.64	0.639	0.22	2.909	0.004	0.024	red	Promoter	chr8	144678005	144680004	+	5hmC
HSF1	12.84	0.893	0.217	4.115	0	0.001	red	Promoter	chr8	145513273	145515272	+	5hmC
KIFC2	28.15	0.601	0.187	3.22	0.001	0.011	red	Promoter	chr8	145689426	145691425	+	5hmC
GPT	45.16	0.715	0.198	3.601	0	0.004	red	Promoter	chr8	145726356	145728355	+	5hmC
MFSD3	33.42	0.589	0.193	3.054	0.002	0.017	red	Promoter	chr8	145732457	145734456	+	5hmC
LRRC24	38.87	0.616	0.167	3.683	0	0.003	red	Promoter	chr8	145753417	145755416	-	5hmC
AK3	22.74	0.683	0.181	3.772	0	0.003	red	Promoter	chr9	4743044	4745043	-	5hmC
PDCD1LG2	12.81	0.609	0.214	2.849	0.004	0.028	red	Promoter	chr9	5508570	5510569	+	5hmC
TESK1	12.9	1.067	0.258	4.13	0	0.001	red	Promoter	chr9	35603302	35605301	+	5hmC
CREB3	10.18	1.196	0.282	4.247	0	0.001	red	Promoter	chr9	35730317	35732316	+	5hmC
NPR2	29.29	0.987	0.214	4.622	0	0	red	Promoter	chr9	35790151	35792150	+	5hmC
PAX5	20	0.973	0.283	3.435	0.001	0.007	red	Promoter	chr9	37035183	37037182	-	5hmC
OSTF1	27.93	0.837	0.175	4.794	0	0	red	Promoter	chr9	77701459	77703458	+	5hmC
FOXB2	15.51	1.279	0.321	3.989	0	0.001	red	Promoter	chr9	79632571	79634570	+	5hmC
PSAT1	19.96	0.683	0.237	2.882	0.004	0.026	red	Promoter	chr9	80910059	80912058	+	5hmC
SHC3	15.81	0.701	0.231	3.032	0.002	0.018	red	Promoter	chr9	91794683	91796682	-	5hmC
CARD19	33.65	0.801	0.183	4.38	0	0	red	Promoter	chr9	95856500	95858499	+	5hmC
WNK2	18.8	1.082	0.233	4.638	0	0	red	Promoter	chr9	95945198	95947197	+	5hmC
FOXE1	12.88	0.653	0.221	2.955	0.003	0.022	red	Promoter	chr9	100613536	100615535	+	5hmC
ANP32B	21.66	0.838	0.279	3.001	0.003	0.019	red	Promoter	chr9	100743643	100745642	+	5hmC
MRPL50	17.27	0.732	0.18	4.068	0	0.001	red	Promoter	chr9	104161897	104163896	-	5hmC
GRIN3A	9.11	-1.002	0.229	-4.379	0	0	blue	Promoter	chr9	104501863	104503862	-	5hmC
SLC44A1	21.7	0.89	0.187	4.754	0	0	red	Promoter	chr9	108004903	108006902	+	5hmC
FSD1L	34.63	0.657	0.153	4.294	0	0.001	red	Promoter	chr9	108208077	108210076	+	5hmC
PALM2	12.76	0.828	0.248	3.342	0.001	0.009	red	Promoter	chr9	112401068	112403067	+	5hmC
SNX30	18.56	1.288	0.24	5.365	0	0	red	Promoter	chr9	115511118	115513117	+	5hmC
CNTRL	46.07	0.678	0.145	4.682	0	0	red	Promoter	chr9	123835141	123837140	+	5hmC
GPR21	24.54	1.058	0.222	4.763	0	0	red	Promoter	chr9	125794806	125796805	+	5hmC
ADGRD2	26.84	0.617	0.206	2.997	0.003	0.019	red	Promoter	chr9	127211879	127213878	+	5hmC
WDR38	17.72	0.641	0.198	3.247	0.001	0.011	red	Promoter	chr9	127613696	127615695	+	5hmC
RABEPK	20.07	0.625	0.179	3.499	0	0.006	red	Promoter	chr9	127960821	127962820	+	5hmC
GAPVD1	28.6	0.734	0.245	2.994	0.003	0.02	red	Promoter	chr9	128022073	128024072	+	5hmC
LMX1B	10.13	1.501	0.372	4.041	0	0.001	red	Promoter	chr9	129374722	129376721	+	5hmC
LRSAM1	10.03	0.807	0.246	3.278	0.001	0.01	red	Promoter	chr9	130211765	130213764	+	5hmC
FAM129B	37.69	0.804	0.16	5.019	0	0	red	Promoter	chr9	130342269	130344268	-	5hmC
TTC16	12.77	0.83	0.206	4.04	0	0.001	red	Promoter	chr9	130476345	130478344	+	5hmC
ST6GALNAC4	27.27	0.819	0.198	4.143	0	0.001	red	Promoter	chr9	130680318	130682317	-	5hmC
NAIF1	51.74	0.944	0.148	6.36	0	0	red	Promoter	chr9	130831486	130833485	-	5hmC
CIZ1	16.1	0.59	0.21	2.813	0.005	0.03	red	Promoter	chr9	130967663	130969662	-	5hmC
DNM1	17.77	0.636	0.234	2.723	0.006	0.036	red	Promoter	chr9	130963658	130965657	+	5hmC
SPTAN1	12.47	1.609	0.31	5.198	0	0	red	Promoter	chr9	131312837	131314836	+	5hmC
PPP2R4	27.05	0.73	0.178	4.113	0	0.001	red	Promoter	chr9	131871229	131873228	+	5hmC
NCS1	34.63	0.672	0.182	3.698	0	0.003	red	Promoter	chr9	132932857	132934856	+	5hmC
PRDM12	14.52	1.596	0.288	5.536	0	0	red	Promoter	chr9	133537981	133539980	+	5hmC
GFI1B	9.02	0.918	0.255	3.598	0	0.004	red	Promoter	chr9	135818920	135820919	+	5hmC
RPL7A	21.87	0.621	0.197	3.155	0.002	0.013	red	Promoter	chr9	136213069	136215068	+	5hmC
CAMSAP1	37.11	0.598	0.155	3.868	0	0.002	red	Promoter	chr9	138800075	138802074	-	5hmC
FAM69B	41.47	0.787	0.232	3.399	0.001	0.007	red	Promoter	chr9	139605022	139607021	+	5hmC
C9orf172	20.68	0.627	0.203	3.082	0.002	0.016	red	Promoter	chr9	139736867	139738866	+	5hmC
MAN1B1	25.06	0.641	0.173	3.702	0	0.003	red	Promoter	chr9	139979379	139981378	+	5hmC
NRARP	82.35	1.156	0.281	4.114	0	0.001	red	Promoter	chr9	140197704	140199703	-	5hmC
PNPLA7	38.91	0.95	0.328	2.9	0.004	0.024	red	Promoter	chr9	140445987	140447986	-	5hmC
CCDC3	19.21	0.685	0.208	3.291	0.001	0.01	red	Promoter	chr10	13142653	13144652	-	5hmC
TSPAN14	29.6	0.756	0.179	4.216	0	0.001	red	Promoter	chr10	82211922	82213921	+	5hmC
CYP26C1	15.43	-1.066	0.188	-5.675	0	0	blue	Promoter	chr10	94818565	94820564	+	5hmC
RRP12	17.68	1.163	0.288	4.04	0	0.001	red	Promoter	chr10	99186834	99188833	-	5hmC
SFRP5	10.92	-1.031	0.231	-4.458	0	0	blue	Promoter	chr10	99532710	99534709	-	5hmC
ENTPD7	14.85	0.832	0.315	2.645	0.008	0.042	red	Promoter	chr10	101417263	101419262	+	5hmC
CUEDC2	14.2	0.753	0.207	3.642	0	0.004	red	Promoter	chr10	104193419	104195418	-	5hmC
FANK1	37.5	0.858	0.22	3.898	0	0.002	red	Promoter	chr10	127583108	127585107	+	5hmC
JAKMIP3	18.24	-1.257	0.284	-4.43	0	0	blue	Promoter	chr10	133916175	133918174	+	5hmC
CFAP46	17.59	-1.163	0.201	-5.781	0	0	blue	Promoter	chr10	134757328	134759327	-	5hmC
LRRC56	34.79	0.9	0.213	4.221	0	0.001	red	Promoter	chr11	535527	537526	+	5hmC
TALDO1	33.03	0.673	0.221	3.041	0.002	0.018	red	Promoter	chr11	745329	747328	+	5hmC
PANO1	14.36	0.701	0.235	2.987	0.003	0.02	red	Promoter	chr11	795511	797510	+	5hmC
POLR2L	37.64	0.694	0.196	3.537	0	0.005	red	Promoter	chr11	843546	845545	-	5hmC
MOB2	52.32	0.616	0.189	3.265	0.001	0.01	red	Promoter	chr11	1523478	1525477	-	5hmC
DUSP8	10.01	0.986	0.351	2.805	0.005	0.03	red	Promoter	chr11	1594151	1596150	-	5hmC
TSSC4	18.1	0.823	0.198	4.151	0	0.001	red	Promoter	chr11	2419718	2421717	+	5hmC
OR51I2	9.57	-1.021	0.239	-4.278	0	0.001	blue	Promoter	chr11	5472719	5474718	+	5hmC
ADM	33.1	0.693	0.236	2.94	0.003	0.022	red	Promoter	chr11	10324227	10326226	+	5hmC
AMPD3	28.89	0.773	0.287	2.69	0.007	0.039	red	Promoter	chr11	10327860	10329859	+	5hmC
CALCA	9.87	0.84	0.327	2.574	0.01	0.049	red	Promoter	chr11	14994901	14996900	-	5hmC
NUCB2	8.94	1.155	0.264	4.379	0	0	red	Promoter	chr11	17227700	17229699	+	5hmC
DBX1	11.99	0.718	0.279	2.57	0.01	0.049	red	Promoter	chr11	20183160	20185159	-	5hmC
SLC6A5	10.69	1.096	0.367	2.982	0.003	0.02	red	Promoter	chr11	20618946	20620945	+	5hmC
WT1	11.88	1.368	0.357	3.831	0	0.002	red	Promoter	chr11	32458177	32460176	-	5hmC
QSER1	13.19	0.613	0.217	2.823	0.005	0.029	red	Promoter	chr11	32912724	32914723	+	5hmC
RAG1	9.41	2.046	0.373	5.488	0	0	red	Promoter	chr11	36530259	36532258	+	5hmC
DGKZ	19.53	0.677	0.183	3.7	0	0.003	red	Promoter	chr11	46352455	46354454	+	5hmC
MDK	55.73	0.68	0.161	4.237	0	0.001	red	Promoter	chr11	46400306	46402305	+	5hmC
ATG13	14.5	0.702	0.206	3.408	0.001	0.007	red	Promoter	chr11	46637077	46639076	+	5hmC
MYBPC3	37.87	0.79	0.261	3.029	0.002	0.018	red	Promoter	chr11	47375254	47377253	-	5hmC
SLC39A13	19.68	0.704	0.204	3.446	0.001	0.007	red	Promoter	chr11	47426683	47428682	+	5hmC
PTPRJ	38.18	0.724	0.191	3.786	0	0.002	red	Promoter	chr11	48000110	48002109	+	5hmC
UBE2L6	21.19	0.613	0.189	3.238	0.001	0.011	red	Promoter	chr11	57336758	57338757	-	5hmC
LPXN	9.68	0.711	0.249	2.855	0.004	0.027	red	Promoter	chr11	58346694	58348693	-	5hmC
FADS1	31.22	0.865	0.173	4.989	0	0	red	Promoter	chr11	61597791	61599790	-	5hmC
GNG3	18.65	1.381	0.25	5.519	0	0	red	Promoter	chr11	62473130	62475129	+	5hmC
NUDT22	31.39	0.59	0.158	3.726	0	0.003	red	Promoter	chr11	63991413	63993412	+	5hmC
GPR137	21.76	0.703	0.181	3.887	0	0.002	red	Promoter	chr11	64035534	64037533	+	5hmC
SLC22A11	54.66	0.969	0.21	4.604	0	0	red	Promoter	chr11	64321098	64323097	+	5hmC
PPP2R5B	12.29	0.691	0.262	2.642	0.008	0.043	red	Promoter	chr11	64683025	64685024	+	5hmC
TIGD3	20.24	0.967	0.188	5.132	0	0	red	Promoter	chr11	65120238	65122237	+	5hmC
SCYL1	19.2	0.712	0.188	3.793	0	0.002	red	Promoter	chr11	65290548	65292547	+	5hmC
GAL3ST3	11.9	0.76	0.265	2.867	0.004	0.026	red	Promoter	chr11	65817652	65819651	-	5hmC
PACS1	21.22	0.945	0.221	4.273	0	0.001	red	Promoter	chr11	65835834	65837833	+	5hmC
KDM2A	27.83	0.905	0.199	4.557	0	0	red	Promoter	chr11	66884740	66886739	+	5hmC
POLD4	24.81	0.642	0.208	3.089	0.002	0.016	red	Promoter	chr11	67125444	67127443	-	5hmC
PITPNM1	18.24	0.784	0.205	3.826	0	0.002	red	Promoter	chr11	67274735	67276734	-	5hmC
LRTOMT	23.59	0.748	0.202	3.7	0	0.003	red	Promoter	chr11	71789377	71791376	+	5hmC
FOLR3	7.35	0.637	0.249	2.564	0.01	0.05	red	Promoter	chr11	71823915	71825914	+	5hmC
ARAP1	17.88	1.865	0.265	7.041	0	0	red	Promoter	chr11	72505645	72507644	-	5hmC
ATG16L2	15.7	1.209	0.281	4.305	0	0.001	red	Promoter	chr11	72523353	72525352	+	5hmC
PGM2L1	18.7	0.628	0.173	3.63	0	0.004	red	Promoter	chr11	74110519	74112518	-	5hmC
C11orf73	7.29	0.77	0.262	2.942	0.003	0.022	red	Promoter	chr11	86011253	86013252	+	5hmC
FZD4	23.82	0.804	0.2	4.024	0	0.001	red	Promoter	chr11	86667434	86669433	-	5hmC
TMEM135	25.43	0.986	0.178	5.537	0	0	red	Promoter	chr11	86746886	86748885	+	5hmC
TAF1D	29.99	0.67	0.176	3.808	0	0.002	red	Promoter	chr11	93518558	93520557	-	5hmC
C11orf54	13.24	0.961	0.242	3.978	0	0.001	red	Promoter	chr11	93472757	93474756	+	5hmC
ARHGAP42	37.33	0.606	0.194	3.123	0.002	0.015	red	Promoter	chr11	100556384	100558383	+	5hmC
ALKBH8	10.96	0.675	0.227	2.97	0.003	0.021	red	Promoter	chr11	107437473	107439472	-	5hmC
AP002353.1	12.74	0.762	0.231	3.292	0.001	0.01	red	Promoter	chr11	107580998	107582997	+	5hmC
AP001024.2	11.29	0.593	0.193	3.064	0.002	0.017	red	Promoter	chr11	107641129	107643128	+	5hmC
SLC35F2	23.27	0.695	0.163	4.255	0	0.001	red	Promoter	chr11	107800020	107802019	-	5hmC
NPAT	23.09	0.644	0.171	3.764	0	0.003	red	Promoter	chr11	108094370	108096369	-	5hmC
PAFAH1B2	7.99	0.617	0.233	2.651	0.008	0.042	red	Promoter	chr11	117012983	117014982	+	5hmC
RNF214	8.88	0.793	0.259	3.06	0.002	0.017	red	Promoter	chr11	117101341	117103340	+	5hmC
ARCN1	14.28	1.049	0.239	4.387	0	0	red	Promoter	chr11	118441105	118443104	+	5hmC
PHLDB1	24.84	0.727	0.203	3.579	0	0.004	red	Promoter	chr11	118475155	118477154	+	5hmC
DDX6	22.71	1.206	0.252	4.795	0	0	red	Promoter	chr11	118662859	118664858	-	5hmC
UPK2	15.13	0.975	0.219	4.461	0	0	red	Promoter	chr11	118793873	118795872	+	5hmC
CCDC84	16.75	0.639	0.191	3.343	0.001	0.009	red	Promoter	chr11	118866852	118868851	+	5hmC
TRAPPC4	13.81	0.857	0.213	4.017	0	0.001	red	Promoter	chr11	118887142	118889141	+	5hmC
SORL1	25.05	0.678	0.214	3.161	0.002	0.013	red	Promoter	chr11	121320912	121322911	+	5hmC
UBASH3B	20.75	0.631	0.196	3.226	0.001	0.011	red	Promoter	chr11	122524383	122526382	+	5hmC
GRAMD1B	15.6	0.632	0.181	3.496	0	0.006	red	Promoter	chr11	123323106	123325105	+	5hmC
HEPACAM	30.68	0.925	0.237	3.911	0	0.002	red	Promoter	chr11	124807309	124809308	-	5hmC
TIRAP	29.28	0.702	0.236	2.976	0.003	0.02	red	Promoter	chr11	126150960	126152959	+	5hmC
PRDM10	36.7	0.806	0.145	5.551	0	0	red	Promoter	chr11	129873731	129875730	-	5hmC
ACAD8	8.79	1.143	0.325	3.515	0	0.005	red	Promoter	chr11	134121389	134123388	+	5hmC
B3GAT1	40.08	1.367	0.287	4.766	0	0	red	Promoter	chr11	134282813	134284812	-	5hmC
RAD52	12.35	1.245	0.273	4.554	0	0	red	Promoter	chr12	1100220	1102219	-	5hmC
ERC1	15.84	1.219	0.226	5.396	0	0	red	Promoter	chr12	1097675	1099674	+	5hmC
FBXL14	30.54	1.01	0.212	4.776	0	0	red	Promoter	chr12	1704332	1706331	-	5hmC
FOXM1	21.04	0.804	0.191	4.202	0	0.001	red	Promoter	chr12	2987322	2989321	-	5hmC
TEAD4	10.81	0.745	0.239	3.115	0.002	0.015	red	Promoter	chr12	3066496	3068495	+	5hmC
CCND2	17.25	1.827	0.478	3.823	0	0.002	red	Promoter	chr12	4380938	4382937	+	5hmC
GAPDH	13.4	1.132	0.267	4.234	0	0.001	red	Promoter	chr12	6641093	6643092	+	5hmC
PTMS	20.86	1.263	0.244	5.186	0	0	red	Promoter	chr12	6872682	6874681	+	5hmC
GPR162	27.43	0.847	0.213	3.975	0	0.001	red	Promoter	chr12	6928711	6930710	+	5hmC
LRRC23	7.81	1.207	0.335	3.605	0	0.004	red	Promoter	chr12	6980733	6982732	+	5hmC
C12orf57	52.65	0.749	0.189	3.972	0	0.001	red	Promoter	chr12	7050141	7052140	+	5hmC
RBP5	14.79	0.659	0.221	2.985	0.003	0.02	red	Promoter	chr12	7282539	7284538	-	5hmC
SLC2A3	33.75	0.621	0.187	3.31	0.001	0.009	red	Promoter	chr12	8089872	8091871	-	5hmC
NECAP1	11.3	0.837	0.229	3.657	0	0.004	red	Promoter	chr12	8232807	8234806	+	5hmC
STRAP	19.92	0.645	0.196	3.287	0.001	0.01	red	Promoter	chr12	16033325	16035324	+	5hmC
PLEKHA5	19.98	0.693	0.229	3.021	0.003	0.018	red	Promoter	chr12	19280686	19282685	+	5hmC
AC026310.1	28.02	0.972	0.196	4.959	0	0	red	Promoter	chr12	25053243	25055242	+	5hmC
SSPN	29.22	0.743	0.287	2.591	0.01	0.047	red	Promoter	chr12	26272924	26274923	+	5hmC
ARNTL2	16.53	0.622	0.226	2.753	0.006	0.034	red	Promoter	chr12	27483787	27485786	+	5hmC
METTL20	20.36	1.176	0.216	5.435	0	0	red	Promoter	chr12	31798094	31800093	+	5hmC
PPHLN1	8.77	1.088	0.276	3.941	0	0.002	red	Promoter	chr12	42630249	42632248	+	5hmC
TWF1	15.37	0.777	0.203	3.817	0	0.002	red	Promoter	chr12	44201179	44203178	-	5hmC
TUBA1B	31.07	1.042	0.168	6.193	0	0	red	Promoter	chr12	49526181	49528180	-	5hmC
DNAJC22	20.77	1.15	0.254	4.523	0	0	red	Promoter	chr12	49738700	49740699	+	5hmC
RACGAP1	21.09	0.772	0.174	4.434	0	0	red	Promoter	chr12	50427920	50429919	-	5hmC
GPD1	18.9	0.909	0.21	4.322	0	0	red	Promoter	chr12	50495602	50497601	+	5hmC
COX14	29.6	1.181	0.21	5.627	0	0	red	Promoter	chr12	50503762	50505761	+	5hmC
BIN2	21.28	0.801	0.197	4.07	0	0.001	red	Promoter	chr12	51719453	51721452	-	5hmC
KRT86	42.76	0.721	0.191	3.778	0	0.003	red	Promoter	chr12	52641084	52643083	+	5hmC
EIF4B	14.65	1.257	0.254	4.95	0	0	red	Promoter	chr12	53397942	53399941	+	5hmC
TNS2	24.6	0.815	0.208	3.922	0	0.002	red	Promoter	chr12	53438753	53440752	+	5hmC
ZNF740	17.42	0.59	0.185	3.195	0.001	0.012	red	Promoter	chr12	53572484	53574483	+	5hmC
HOXC12	15.99	1.48	0.363	4.072	0	0.001	red	Promoter	chr12	54346618	54348617	+	5hmC
HOXC11	17.49	1.748	0.344	5.081	0	0	red	Promoter	chr12	54364910	54366909	+	5hmC
HOXC6	16.06	1.449	0.327	4.434	0	0	red	Promoter	chr12	54382408	54384407	+	5hmC
HOXC9	27.65	1.772	0.336	5.278	0	0	red	Promoter	chr12	54386679	54388678	+	5hmC
HOXC8	11.26	0.668	0.236	2.83	0.005	0.029	red	Promoter	chr12	54400890	54402889	+	5hmC
HOXC4	16.09	1.69	0.389	4.348	0	0	red	Promoter	chr12	54408715	54410714	+	5hmC
HOXC5	19.68	1.34	0.354	3.786	0	0.002	red	Promoter	chr12	54424637	54426636	+	5hmC
CBX5	9.48	0.798	0.247	3.237	0.001	0.011	red	Promoter	chr12	54674918	54676917	-	5hmC
ITGA7	11.22	0.838	0.296	2.832	0.005	0.029	red	Promoter	chr12	56110828	56112827	-	5hmC
RP11-762I7.5	13.21	0.954	0.229	4.161	0	0.001	red	Promoter	chr12	56222331	56224330	-	5hmC
ORMDL2	8.74	1.11	0.269	4.128	0	0.001	red	Promoter	chr12	56209703	56211702	+	5hmC
RAB5B	9.38	0.891	0.233	3.824	0	0.002	red	Promoter	chr12	56365697	56367696	+	5hmC
PA2G4	9.32	0.715	0.22	3.246	0.001	0.011	red	Promoter	chr12	56496103	56498102	+	5hmC
HSD17B6	17.55	1.115	0.224	4.99	0	0	red	Promoter	chr12	57143945	57145944	+	5hmC
NEMP1	21.5	0.681	0.233	2.919	0.004	0.023	red	Promoter	chr12	57482847	57484846	-	5hmC
STAT6	61.06	1.02	0.228	4.479	0	0	red	Promoter	chr12	57526923	57528922	-	5hmC
LRP1	20.39	0.61	0.23	2.654	0.008	0.042	red	Promoter	chr12	57520276	57522275	+	5hmC
NDUFA4L2	15.65	1.584	0.381	4.16	0	0.001	red	Promoter	chr12	57635499	57637498	-	5hmC
DDIT3	48.21	1.672	0.432	3.867	0	0.002	red	Promoter	chr12	57915301	57917300	-	5hmC
MBD6	27.01	1.325	0.367	3.608	0	0.004	red	Promoter	chr12	57912493	57914492	+	5hmC
TSPAN31	114.22	2.608	0.631	4.131	0	0.001	red	Promoter	chr12	58129796	58131795	+	5hmC
TSFM	22.72	1.453	0.541	2.687	0.007	0.039	red	Promoter	chr12	58174372	58176371	+	5hmC
RASSF3	23.77	0.807	0.178	4.535	0	0	red	Promoter	chr12	65002293	65004292	+	5hmC
HMGA2	10.43	0.749	0.246	3.043	0.002	0.018	red	Promoter	chr12	66215911	66217910	+	5hmC
GLIPR1L2	12.27	0.972	0.263	3.702	0	0.003	red	Promoter	chr12	75782850	75784849	+	5hmC
C12orf50	16.5	0.646	0.232	2.787	0.005	0.031	red	Promoter	chr12	88428815	88430814	-	5hmC
NUDT4	36.94	1.02	0.181	5.633	0	0	red	Promoter	chr12	93769659	93771658	+	5hmC
VEZT	11.81	0.987	0.228	4.319	0	0	red	Promoter	chr12	95609522	95611521	+	5hmC
TMPO	12.59	0.885	0.221	4.003	0	0.001	red	Promoter	chr12	98907290	98909289	+	5hmC
APAF1	13.14	0.69	0.236	2.927	0.003	0.023	red	Promoter	chr12	99036919	99038918	+	5hmC
DRAM1	41.5	0.845	0.151	5.59	0	0	red	Promoter	chr12	102269129	102271128	+	5hmC
NUP37	8.29	0.788	0.256	3.072	0.002	0.016	red	Promoter	chr12	102514903	102516902	-	5hmC
KIAA1033	18.72	0.59	0.163	3.624	0	0.004	red	Promoter	chr12	105499102	105501101	+	5hmC
C12orf75	10.67	1.527	0.294	5.203	0	0	red	Promoter	chr12	105627068	105629067	+	5hmC
RFX4	29.59	1.462	0.317	4.612	0	0	red	Promoter	chr12	106974685	106976684	+	5hmC
PWP1	9.85	0.691	0.241	2.867	0.004	0.026	red	Promoter	chr12	108077509	108079508	+	5hmC
FAM216A	8.51	0.833	0.297	2.803	0.005	0.03	red	Promoter	chr12	110904169	110906168	+	5hmC
PPTC7	16.36	0.694	0.193	3.599	0	0.004	red	Promoter	chr12	111022126	111024125	-	5hmC
PPP1CC	26.1	0.763	0.18	4.229	0	0.001	red	Promoter	chr12	111181745	111183744	-	5hmC
ERP29	20.2	0.589	0.22	2.674	0.008	0.04	red	Promoter	chr12	112449120	112451119	+	5hmC
RPL6	22.94	0.772	0.183	4.227	0	0.001	red	Promoter	chr12	112857643	112859642	-	5hmC
DTX1	19.61	0.808	0.218	3.704	0	0.003	red	Promoter	chr12	113492514	113494513	+	5hmC
IQCD	26.33	0.611	0.151	4.046	0	0.001	red	Promoter	chr12	113659900	113661899	-	5hmC
RNFT2	13.11	1.622	0.279	5.813	0	0	red	Promoter	chr12	117173983	117175982	+	5hmC
PRKAB1	10.35	0.616	0.237	2.599	0.009	0.046	red	Promoter	chr12	120103558	120105557	+	5hmC
CCDC64	9.95	0.698	0.26	2.688	0.007	0.039	red	Promoter	chr12	120425673	120427672	+	5hmC
COQ5	34.55	0.867	0.171	5.059	0	0	red	Promoter	chr12	120973238	120975237	-	5hmC
P2RX7	15.72	0.617	0.203	3.037	0.002	0.018	red	Promoter	chr12	121568622	121570621	+	5hmC
RNF34	21.53	0.629	0.165	3.816	0	0.002	red	Promoter	chr12	121835844	121837843	+	5hmC
KDM2B	21.14	1.211	0.287	4.218	0	0.001	red	Promoter	chr12	122019921	122021920	-	5hmC
ORAI1	30.28	0.638	0.178	3.578	0	0.004	red	Promoter	chr12	122062455	122064454	+	5hmC
RHOF	11.27	1.01	0.317	3.187	0.001	0.012	red	Promoter	chr12	122242310	122244309	-	5hmC
WDR66	24.17	1.093	0.202	5.406	0	0	red	Promoter	chr12	122353768	122355767	+	5hmC
KNTC1	14.96	1.965	0.37	5.307	0	0	red	Promoter	chr12	123009793	123011792	+	5hmC
VPS37B	34.85	0.681	0.188	3.628	0	0.004	red	Promoter	chr12	123381992	123383991	-	5hmC
ABCB9	36.05	0.756	0.152	4.974	0	0	red	Promoter	chr12	123467197	123469196	-	5hmC
PITPNM2	32.63	0.824	0.174	4.741	0	0	red	Promoter	chr12	123635563	123637562	-	5hmC
TMED2	14.19	0.773	0.241	3.209	0.001	0.012	red	Promoter	chr12	124067078	124069077	+	5hmC
NCOR2	55.5	0.674	0.167	4.044	0	0.001	red	Promoter	chr12	125053136	125055135	-	5hmC
RAN	31.95	0.705	0.183	3.84	0	0.002	red	Promoter	chr12	131354424	131356423	+	5hmC
AL354808.2	14.38	-1.058	0.182	-5.807	0	0	blue	Promoter	chr13	20266547	20268546	+	5hmC
ZMYM2	16.82	1.251	0.265	4.729	0	0	red	Promoter	chr13	20530810	20532809	+	5hmC
MRPL57	19.27	0.896	0.218	4.103	0	0.001	red	Promoter	chr13	21748784	21750783	+	5hmC
LNX2	22.87	0.812	0.223	3.641	0	0.004	red	Promoter	chr13	28195542	28197541	-	5hmC
ELF1	10.47	0.836	0.245	3.419	0.001	0.007	red	Promoter	chr13	41636577	41638576	-	5hmC
KBTBD7	9.19	0.824	0.289	2.847	0.004	0.028	red	Promoter	chr13	41769703	41771702	-	5hmC
ALG11	12.4	0.647	0.219	2.948	0.003	0.022	red	Promoter	chr13	52584534	52586533	+	5hmC
STK24	29.51	0.668	0.185	3.615	0	0.004	red	Promoter	chr13	99231195	99233194	-	5hmC
IRS2	22.01	0.605	0.184	3.298	0.001	0.01	red	Promoter	chr13	110439916	110441915	-	5hmC
RAB20	25.83	0.859	0.199	4.327	0	0	red	Promoter	chr13	111215081	111217080	-	5hmC
ATP11A	33.99	0.665	0.17	3.915	0	0.002	red	Promoter	chr13	113342643	113344642	+	5hmC
UPF3A	16.42	1.508	0.303	4.985	0	0	red	Promoter	chr13	115045059	115047058	+	5hmC
PARP2	9.48	1.264	0.268	4.712	0	0	red	Promoter	chr14	20809741	20811740	+	5hmC
C14orf119	7.31	0.732	0.243	3.013	0.003	0.019	red	Promoter	chr14	23561974	23563973	+	5hmC
DHRS4	14.17	0.923	0.233	3.953	0	0.002	red	Promoter	chr14	24420795	24422794	+	5hmC
LRRC16B	16.37	0.682	0.212	3.219	0.001	0.011	red	Promoter	chr14	24519209	24521208	+	5hmC
DCAF11	7.75	1.292	0.28	4.608	0	0	red	Promoter	chr14	24581404	24583403	+	5hmC
AKAP6	19.33	0.769	0.29	2.658	0.008	0.041	red	Promoter	chr14	32796479	32798478	+	5hmC
NPAS3	13.93	1.153	0.405	2.848	0.004	0.028	red	Promoter	chr14	33402139	33404138	+	5hmC
PPP2R3C	15.67	0.653	0.195	3.343	0.001	0.009	red	Promoter	chr14	35592724	35594723	-	5hmC
SFTA3	14.25	1.198	0.332	3.604	0	0.004	red	Promoter	chr14	36984035	36986034	-	5hmC
RPL36AL	11.24	0.975	0.245	3.974	0	0.001	red	Promoter	chr14	50088404	50090403	-	5hmC
KLHDC1	16.94	0.632	0.198	3.187	0.001	0.012	red	Promoter	chr14	50157823	50159822	+	5hmC
CDKL1	11.1	0.661	0.24	2.76	0.006	0.033	red	Promoter	chr14	50884180	50886179	-	5hmC
LGALS3	29.32	0.765	0.185	4.139	0	0.001	red	Promoter	chr14	55588828	55590827	+	5hmC
AP5M1	11.95	0.701	0.247	2.832	0.005	0.029	red	Promoter	chr14	57733627	57735626	+	5hmC
JKAMP	15.69	1.409	0.31	4.545	0	0	red	Promoter	chr14	59949161	59951160	+	5hmC
SIX6	12.32	0.841	0.323	2.6	0.009	0.046	red	Promoter	chr14	60973669	60975668	+	5hmC
ZBTB1	19.88	0.702	0.202	3.473	0.001	0.006	red	Promoter	chr14	64968430	64970429	+	5hmC
PCNX	27.1	0.778	0.176	4.412	0	0	red	Promoter	chr14	71372122	71374121	+	5hmC
FOS	13.57	2.294	0.366	6.274	0	0	red	Promoter	chr14	75743477	75745476	+	5hmC
VASH1	27.29	0.846	0.193	4.39	0	0	red	Promoter	chr14	77226532	77228531	+	5hmC
KCNK13	11.23	0.774	0.237	3.269	0.001	0.01	red	Promoter	chr14	90526109	90528108	+	5hmC
GOLGA5	12.89	0.761	0.219	3.479	0.001	0.006	red	Promoter	chr14	93258576	93260575	+	5hmC
C14orf142	13.33	0.78	0.192	4.071	0	0.001	red	Promoter	chr14	93674440	93676439	-	5hmC
GSC	30.45	0.876	0.257	3.404	0.001	0.007	red	Promoter	chr14	95237568	95239567	-	5hmC
BCL11B	23.24	1.182	0.334	3.538	0	0.005	red	Promoter	chr14	99738862	99740861	-	5hmC
CCNK	8.52	1.105	0.297	3.722	0	0.003	red	Promoter	chr14	99945506	99947505	+	5hmC
WDR25	21.38	0.781	0.251	3.118	0.002	0.015	red	Promoter	chr14	100840755	100842754	+	5hmC
ZNF839	22.52	0.654	0.192	3.406	0.001	0.007	red	Promoter	chr14	102781714	102783713	+	5hmC
RCOR1	21.49	1.275	0.183	6.967	0	0	red	Promoter	chr14	103056998	103058997	+	5hmC
KIF26A	10.38	1.409	0.35	4.029	0	0.001	red	Promoter	chr14	104603060	104605059	+	5hmC
CDCA4	12.03	0.778	0.246	3.157	0.002	0.013	red	Promoter	chr14	105488486	105490485	-	5hmC
TEX22	29.92	0.587	0.159	3.701	0	0.003	red	Promoter	chr14	105862916	105864915	+	5hmC
SPRED1	18.87	0.718	0.249	2.881	0.004	0.026	red	Promoter	chr15	38542527	38544526	+	5hmC
THBS1	17.03	0.7	0.22	3.174	0.002	0.013	red	Promoter	chr15	39871280	39873279	+	5hmC
EIF2AK4	30.13	0.761	0.205	3.714	0	0.003	red	Promoter	chr15	40224347	40226346	+	5hmC
VPS18	22.39	0.625	0.233	2.682	0.007	0.039	red	Promoter	chr15	41184628	41186627	+	5hmC
EXD1	15.42	0.677	0.198	3.425	0.001	0.007	red	Promoter	chr15	41523942	41525941	-	5hmC
OIP5	18.36	1.098	0.228	4.823	0	0	red	Promoter	chr15	41625820	41627819	-	5hmC
GANC	7.87	0.839	0.285	2.94	0.003	0.022	red	Promoter	chr15	42563431	42565430	+	5hmC
ADAL	14.21	0.672	0.228	2.946	0.003	0.022	red	Promoter	chr15	43620872	43622871	+	5hmC
MAP1A	8.15	1.282	0.299	4.289	0	0.001	red	Promoter	chr15	43801156	43803155	+	5hmC
RP11-296A16.1	13.3	0.764	0.244	3.132	0.002	0.014	red	Promoter	chr15	44092332	44094331	-	5hmC
WDR76	8.19	0.801	0.228	3.507	0	0.006	red	Promoter	chr15	44117161	44119160	+	5hmC
CASC4	16.34	0.626	0.201	3.114	0.002	0.015	red	Promoter	chr15	44578927	44580926	+	5hmC
B2M	9.05	1.302	0.272	4.789	0	0	red	Promoter	chr15	45001675	45003674	+	5hmC
TRIM69	34.83	1.171	0.186	6.301	0	0	red	Promoter	chr15	45019186	45021185	+	5hmC
MNS1	9.11	0.646	0.234	2.767	0.006	0.033	red	Promoter	chr15	56758336	56760335	-	5hmC
TCF12	39.99	1.176	0.212	5.551	0	0	red	Promoter	chr15	57208821	57210820	+	5hmC
AQP9	7.67	0.667	0.246	2.708	0.007	0.037	red	Promoter	chr15	58428368	58430367	+	5hmC
FOXB1	14.74	1.023	0.393	2.601	0.009	0.046	red	Promoter	chr15	60294421	60296420	+	5hmC
SNX1	8.47	1.276	0.32	3.981	0	0.001	red	Promoter	chr15	64384322	64386321	+	5hmC
VWA9	13.74	0.686	0.193	3.559	0	0.005	red	Promoter	chr15	65904628	65906627	-	5hmC
TIPIN	20.4	0.676	0.195	3.466	0.001	0.006	red	Promoter	chr15	66680085	66682084	-	5hmC
ZWILCH	12.43	0.671	0.221	3.044	0.002	0.018	red	Promoter	chr15	66795297	66797296	+	5hmC
SMAD6	23.55	0.624	0.189	3.292	0.001	0.01	red	Promoter	chr15	66992566	66994565	+	5hmC
CORO2B	39.68	0.704	0.188	3.742	0	0.003	red	Promoter	chr15	68869308	68871307	+	5hmC
SPESP1	15.53	0.77	0.231	3.339	0.001	0.009	red	Promoter	chr15	69108560	69110559	+	5hmC
TLE3	11.14	0.997	0.291	3.423	0.001	0.007	red	Promoter	chr15	70391516	70393515	-	5hmC
LRRC49	17.28	0.921	0.249	3.69	0	0.003	red	Promoter	chr15	71143578	71145577	+	5hmC
MPI	16.34	1.077	0.218	4.938	0	0	red	Promoter	chr15	75180346	75182345	+	5hmC
ISL2	26.44	0.901	0.203	4.442	0	0	red	Promoter	chr15	76627065	76629064	+	5hmC
KIAA1024	18.86	0.721	0.226	3.183	0.001	0.013	red	Promoter	chr15	79722858	79724857	+	5hmC
MEX3B	40.65	0.789	0.238	3.311	0.001	0.009	red	Promoter	chr15	82339483	82341482	-	5hmC
SLC28A1	25.92	0.692	0.235	2.942	0.003	0.022	red	Promoter	chr15	85425885	85427884	+	5hmC
ZNF710	30.72	1.282	0.318	4.025	0	0.001	red	Promoter	chr15	90542624	90544623	+	5hmC
SEMA4B	30.34	0.705	0.159	4.435	0	0	red	Promoter	chr15	90701836	90703835	+	5hmC
BLM	12.14	0.872	0.278	3.136	0.002	0.014	red	Promoter	chr15	91258558	91260557	+	5hmC
RP11-437B10.1	10.35	0.842	0.289	2.911	0.004	0.024	red	Promoter	chr15	93424643	93426642	+	5hmC
NR2F2	16.98	1.045	0.372	2.808	0.005	0.03	red	Promoter	chr15	96867167	96869166	+	5hmC
AC087477.1	25.21	1.191	0.397	2.998	0.003	0.019	red	Promoter	chr15	96902487	96904486	+	5hmC
MEF2A	25.31	0.592	0.2	2.967	0.003	0.021	red	Promoter	chr15	100103622	100105621	+	5hmC
RHBDF1	39.3	0.88	0.245	3.59	0	0.004	red	Promoter	chr16	127355	129354	-	5hmC
RAB11FIP3	18.8	1.019	0.324	3.148	0.002	0.014	red	Promoter	chr16	473619	475618	+	5hmC
CAPN15	16.85	1.168	0.255	4.578	0	0	red	Promoter	chr16	575717	577716	+	5hmC
RAB40C	21.62	0.645	0.17	3.799	0	0.002	red	Promoter	chr16	637357	639356	+	5hmC
MSLN	24.13	0.857	0.226	3.784	0	0.003	red	Promoter	chr16	691262	693261	+	5hmC
WDR90	38.2	0.634	0.165	3.839	0	0.002	red	Promoter	chr16	697311	699310	+	5hmC
FAM173A	28.82	0.766	0.177	4.318	0	0	red	Promoter	chr16	768581	770580	+	5hmC
CCDC78	54.5	0.652	0.199	3.281	0.001	0.01	red	Promoter	chr16	777955	779954	-	5hmC
CRAMP1	10.83	0.915	0.341	2.68	0.007	0.04	red	Promoter	chr16	1660326	1662325	+	5hmC
MAPK8IP3	15.59	0.762	0.174	4.38	0	0	red	Promoter	chr16	1754184	1756183	+	5hmC
RPL3L	9.92	1.071	0.26	4.121	0	0.001	red	Promoter	chr16	2008608	2010607	-	5hmC
BRICD5	12.12	0.925	0.243	3.801	0	0.002	red	Promoter	chr16	2262952	2264951	-	5hmC
NTN3	39.46	0.796	0.23	3.463	0.001	0.006	red	Promoter	chr16	2519500	2521499	+	5hmC
AMDHD2	52.98	0.955	0.159	6	0	0	red	Promoter	chr16	2568358	2570357	+	5hmC
THOC6	9.47	1.52	0.367	4.14	0	0.001	red	Promoter	chr16	3072028	3074027	+	5hmC
MMP25	18.7	0.799	0.191	4.188	0	0.001	red	Promoter	chr16	3094682	3096681	+	5hmC
ZNF174	7.64	0.865	0.261	3.315	0.001	0.009	red	Promoter	chr16	3449235	3451234	+	5hmC
VASN	34.66	0.859	0.202	4.247	0	0.001	red	Promoter	chr16	4419849	4421848	+	5hmC
MGRN1	51.54	0.837	0.15	5.572	0	0	red	Promoter	chr16	4664494	4666493	+	5hmC
ZNF500	16.12	0.616	0.184	3.354	0.001	0.008	red	Promoter	chr16	4818626	4820625	-	5hmC
C16orf72	20.73	1.003	0.195	5.141	0	0	red	Promoter	chr16	9183505	9185504	+	5hmC
LITAF	14.47	0.659	0.241	2.732	0.006	0.035	red	Promoter	chr16	11731238	11733237	-	5hmC
KIAA0430	29.91	0.948	0.196	4.827	0	0	red	Promoter	chr16	15738024	15740023	-	5hmC
RPS15A	18.62	0.908	0.184	4.934	0	0	red	Promoter	chr16	18802706	18804705	-	5hmC
LYRM1	17	0.721	0.176	4.098	0	0.001	red	Promoter	chr16	20909190	20911189	+	5hmC
LCMT1	16.04	1.02	0.204	4.992	0	0	red	Promoter	chr16	25121050	25123049	+	5hmC
ATXN2L	11.53	0.62	0.231	2.687	0.007	0.039	red	Promoter	chr16	28832356	28834355	+	5hmC
MAZ	10.72	0.708	0.27	2.622	0.009	0.044	red	Promoter	chr16	29815427	29817426	+	5hmC
PAGR1	21.57	0.66	0.218	3.027	0.002	0.018	red	Promoter	chr16	29825273	29827272	+	5hmC
ALDOA	38.55	0.689	0.15	4.602	0	0	red	Promoter	chr16	30062411	30064410	+	5hmC
ITGAL	11.93	1.075	0.364	2.953	0.003	0.022	red	Promoter	chr16	30481979	30483978	+	5hmC
ZNF768	19.47	0.587	0.17	3.451	0.001	0.006	red	Promoter	chr16	30539143	30541142	-	5hmC
AC002310.11	8.03	0.997	0.285	3.502	0	0.006	red	Promoter	chr16	30547174	30549173	-	5hmC
RNF40	16.72	0.722	0.23	3.141	0.002	0.014	red	Promoter	chr16	30771066	30773065	+	5hmC
FBXL19	11.19	0.751	0.232	3.235	0.001	0.011	red	Promoter	chr16	30932376	30934375	+	5hmC
FUS	19.95	0.608	0.181	3.36	0.001	0.008	red	Promoter	chr16	31189431	31191430	+	5hmC
GPT2	16.35	0.812	0.219	3.7	0	0.003	red	Promoter	chr16	46916290	46918289	+	5hmC
IRX3	21.44	1.085	0.339	3.197	0.001	0.012	red	Promoter	chr16	54321676	54323675	-	5hmC
OGFOD1	14.18	0.632	0.229	2.758	0.006	0.033	red	Promoter	chr16	56483402	56485401	+	5hmC
MT2A	59.13	1.235	0.214	5.77	0	0	red	Promoter	chr16	56640111	56642110	+	5hmC
CETP	31.38	0.711	0.205	3.466	0.001	0.006	red	Promoter	chr16	56993762	56995761	+	5hmC
CPNE2	37.41	0.661	0.211	3.139	0.002	0.014	red	Promoter	chr16	57124449	57126448	+	5hmC
ADGRG3	40.52	0.639	0.158	4.047	0	0.001	red	Promoter	chr16	57700099	57702098	+	5hmC
AC132186.1	15.63	0.799	0.21	3.813	0	0.002	red	Promoter	chr16	66520748	66522747	-	5hmC
CES3	17.15	0.657	0.184	3.567	0	0.005	red	Promoter	chr16	66993140	66995139	+	5hmC
ELMO3	27.76	0.599	0.186	3.216	0.001	0.012	red	Promoter	chr16	67231014	67233013	+	5hmC
TMEM208	9.6	0.886	0.232	3.821	0	0.002	red	Promoter	chr16	67259006	67261005	+	5hmC
FAM65A	22.74	0.622	0.185	3.362	0.001	0.008	red	Promoter	chr16	67550321	67552320	+	5hmC
TSNAXIP1	8.17	0.953	0.264	3.609	0	0.004	red	Promoter	chr16	67838668	67840667	+	5hmC
CTRL	22.97	0.597	0.167	3.569	0	0.005	red	Promoter	chr16	67967318	67969317	-	5hmC
NFATC3	30.68	0.883	0.216	4.097	0	0.001	red	Promoter	chr16	68116654	68118653	+	5hmC
FLJ00418	30.69	0.627	0.202	3.099	0.002	0.015	red	Promoter	chr16	70693570	70695569	+	5hmC
KARS	29.75	1.465	0.243	6.022	0	0	red	Promoter	chr16	75683542	75685541	-	5hmC
FOXF1	11.26	1.29	0.362	3.559	0	0.005	red	Promoter	chr16	86542133	86544132	+	5hmC
FBXO31	18.19	0.643	0.204	3.155	0.002	0.013	red	Promoter	chr16	87426749	87428748	-	5hmC
MAP1LC3B	17.9	1.5	0.258	5.823	0	0	red	Promoter	chr16	87415601	87417600	+	5hmC
RP11-566K11.2	18.21	0.842	0.231	3.647	0	0.004	red	Promoter	chr16	89983573	89985572	+	5hmC
DBNDD1	23.26	0.75	0.196	3.818	0	0.002	red	Promoter	chr16	90087537	90089536	-	5hmC
GAS8	20.03	1.181	0.229	5.158	0	0	red	Promoter	chr16	90084037	90086036	+	5hmC
FAM57A	30.79	0.688	0.166	4.136	0	0.001	red	Promoter	chr17	633652	635651	+	5hmC
CTNS	30.24	0.68	0.226	3.007	0.003	0.019	red	Promoter	chr17	3537762	3539761	+	5hmC
VMO1	13.3	0.671	0.235	2.853	0.004	0.027	red	Promoter	chr17	4690729	4692728	-	5hmC
INCA1	26.5	0.682	0.169	4.049	0	0.001	red	Promoter	chr17	4901906	4903905	-	5hmC
ASGR2	12.19	0.602	0.217	2.769	0.006	0.033	red	Promoter	chr17	7020020	7022019	-	5hmC
ACADVL	9.34	1.074	0.346	3.106	0.002	0.015	red	Promoter	chr17	7118444	7120443	+	5hmC
KCTD11	25.27	2.085	0.351	5.946	0	0	red	Promoter	chr17	7253208	7255207	+	5hmC
FGF11	33.14	1.144	0.228	5.023	0	0	red	Promoter	chr17	7339592	7341591	+	5hmC
ZBTB4	38.56	0.59	0.171	3.457	0.001	0.006	red	Promoter	chr17	7388583	7390582	-	5hmC
SENP3	14.18	0.592	0.191	3.108	0.002	0.015	red	Promoter	chr17	7463192	7465191	+	5hmC
WRAP53	14.8	0.838	0.225	3.716	0	0.003	red	Promoter	chr17	7587389	7589388	+	5hmC
EFNB3	18.59	1.098	0.248	4.423	0	0	red	Promoter	chr17	7606520	7608519	+	5hmC
CYB5D1	17.56	0.829	0.2	4.146	0	0.001	red	Promoter	chr17	7759064	7761063	+	5hmC
NDEL1	15.04	0.724	0.26	2.782	0.005	0.032	red	Promoter	chr17	8314449	8316448	+	5hmC
PIK3R5	10.88	0.763	0.297	2.574	0.01	0.049	red	Promoter	chr17	8870030	8872029	-	5hmC
HS3ST3B1	15.23	1.077	0.248	4.343	0	0	red	Promoter	chr17	14202400	14204399	+	5hmC
ALKBH5	25.81	0.629	0.192	3.278	0.001	0.01	red	Promoter	chr17	18084392	18086391	+	5hmC
FLII	11.72	0.988	0.283	3.491	0	0.006	red	Promoter	chr17	18163231	18165230	-	5hmC
RPL23A	34.85	0.587	0.161	3.645	0	0.004	red	Promoter	chr17	27044411	27046410	+	5hmC
GIT1	35.74	0.765	0.199	3.853	0	0.002	red	Promoter	chr17	27922073	27924072	-	5hmC
ANKRD13B	12.58	0.937	0.278	3.368	0.001	0.008	red	Promoter	chr17	27914787	27916786	+	5hmC
EFCAB5	8.66	0.913	0.268	3.406	0.001	0.007	red	Promoter	chr17	28254218	28256217	+	5hmC
CPD	33.69	0.944	0.209	4.519	0	0	red	Promoter	chr17	28703923	28705922	+	5hmC
CTD-2370N5.3	15.69	0.738	0.23	3.207	0.001	0.012	red	Promoter	chr17	29646850	29648849	-	5hmC
SUZ12	17.23	0.84	0.183	4.592	0	0	red	Promoter	chr17	30262037	30264036	+	5hmC
RHOT1	27.93	1.072	0.176	6.102	0	0	red	Promoter	chr17	30467473	30469472	+	5hmC
RHBDL3	28.45	0.893	0.246	3.638	0	0.004	red	Promoter	chr17	30591195	30593194	+	5hmC
C17orf75	33.61	0.9	0.198	4.545	0	0	red	Promoter	chr17	30678043	30680042	-	5hmC
TMEM132E	10.75	0.986	0.345	2.862	0.004	0.027	red	Promoter	chr17	32905768	32907767	+	5hmC
SLFN12	22.81	0.834	0.226	3.689	0	0.003	red	Promoter	chr17	33761303	33763302	-	5hmC
SLFN13	11.64	0.692	0.251	2.762	0.006	0.033	red	Promoter	chr17	33776857	33778856	-	5hmC
PIGW	17.62	0.699	0.187	3.729	0	0.003	red	Promoter	chr17	34888847	34890846	+	5hmC
DUSP14	12.02	0.973	0.295	3.302	0.001	0.009	red	Promoter	chr17	35847937	35849936	+	5hmC
AC006449.1	14.33	1.572	0.275	5.725	0	0	red	Promoter	chr17	36885452	36887451	-	5hmC
LASP1	19.15	0.996	0.231	4.321	0	0	red	Promoter	chr17	37024112	37026111	+	5hmC
PSMD3	11.74	1.001	0.25	4.003	0	0.001	red	Promoter	chr17	38135050	38137049	+	5hmC
MED24	10.55	2.072	0.342	6.051	0	0	red	Promoter	chr17	38218469	38220468	-	5hmC
MSL1	18.28	1.473	0.327	4.511	0	0	red	Promoter	chr17	38276551	38278550	+	5hmC
CASC3	41.88	0.599	0.141	4.247	0	0.001	red	Promoter	chr17	38294571	38296570	+	5hmC
RARA	18.49	0.854	0.184	4.635	0	0	red	Promoter	chr17	38463444	38465443	+	5hmC
GAST	19.79	0.643	0.224	2.866	0.004	0.027	red	Promoter	chr17	39866578	39868577	+	5hmC
FKBP10	22.79	0.742	0.208	3.562	0	0.005	red	Promoter	chr17	39966932	39968931	+	5hmC
TTC25	15.89	0.74	0.192	3.848	0	0.002	red	Promoter	chr17	40084888	40086887	+	5hmC
MLX	32.24	0.679	0.172	3.951	0	0.002	red	Promoter	chr17	40717086	40719085	+	5hmC
TUBG1	11.36	1.105	0.258	4.281	0	0.001	red	Promoter	chr17	40759694	40761693	+	5hmC
PLEKHH3	26.4	1.364	0.287	4.749	0	0	red	Promoter	chr17	40830013	40832012	-	5hmC
RUNDC1	19.82	0.671	0.194	3.453	0.001	0.006	red	Promoter	chr17	41130582	41132581	+	5hmC
TMUB2	22.83	0.701	0.174	4.026	0	0.001	red	Promoter	chr17	42262338	42264337	+	5hmC
EFTUD2	26.36	1.171	0.253	4.62	0	0	red	Promoter	chr17	42978031	42980030	-	5hmC
ACBD4	25.98	0.722	0.199	3.634	0	0.004	red	Promoter	chr17	43207967	43209966	+	5hmC
HEXIM1	17.91	1.199	0.231	5.189	0	0	red	Promoter	chr17	43223869	43225868	+	5hmC
HEXIM2	29.17	0.744	0.168	4.432	0	0	red	Promoter	chr17	43236067	43238066	+	5hmC
MAP3K14	23.59	0.652	0.23	2.832	0.005	0.028	red	Promoter	chr17	43395407	43397406	-	5hmC
WNT9B	32.48	0.663	0.251	2.637	0.008	0.043	red	Promoter	chr17	44908567	44910566	+	5hmC
SNX11	16.37	0.669	0.178	3.765	0	0.003	red	Promoter	chr17	46178719	46180718	+	5hmC
HOXB2	15.68	2.111	0.376	5.621	0	0	red	Promoter	chr17	46623352	46625351	-	5hmC
HOXB5	13.37	1.423	0.416	3.418	0.001	0.007	red	Promoter	chr17	46672324	46674323	-	5hmC
HOXB7	9.71	0.872	0.285	3.065	0.002	0.017	red	Promoter	chr17	46711935	46713934	-	5hmC
HOXB8	12.77	1.627	0.408	3.987	0	0.001	red	Promoter	chr17	46693302	46695301	-	5hmC
PRAC1	18	0.778	0.255	3.051	0.002	0.017	red	Promoter	chr17	46800885	46802884	-	5hmC
PRAC2	9.82	1.284	0.368	3.491	0	0.006	red	Promoter	chr17	46798530	46800529	+	5hmC
IGF2BP1	14.48	0.995	0.273	3.641	0	0.004	red	Promoter	chr17	47072774	47074773	+	5hmC
TAC4	40	0.601	0.217	2.77	0.006	0.033	red	Promoter	chr17	47926380	47928379	-	5hmC
DLX4	8.4	0.966	0.257	3.76	0	0.003	red	Promoter	chr17	48044334	48046333	+	5hmC
ACSF2	32.11	0.625	0.172	3.637	0	0.004	red	Promoter	chr17	48501519	48503518	+	5hmC
CACNA1G	11	1.145	0.34	3.362	0.001	0.008	red	Promoter	chr17	48636429	48638428	+	5hmC
SPAG9	25.56	0.704	0.179	3.932	0	0.002	red	Promoter	chr17	49199227	49201226	-	5hmC
UTP18	8.63	0.935	0.278	3.367	0.001	0.008	red	Promoter	chr17	49335889	49337888	+	5hmC
NOG	14.42	0.663	0.218	3.04	0.002	0.018	red	Promoter	chr17	54669060	54671059	+	5hmC
TRIM25	23.97	0.733	0.249	2.937	0.003	0.023	red	Promoter	chr17	54992400	54994399	-	5hmC
MRPS23	18.81	0.637	0.203	3.137	0.002	0.014	red	Promoter	chr17	55928418	55930417	-	5hmC
HSF5	12.86	0.693	0.234	2.96	0.003	0.021	red	Promoter	chr17	56566746	56568745	-	5hmC
SKA2	18.14	1.232	0.225	5.473	0	0	red	Promoter	chr17	57233631	57235630	-	5hmC
PRR11	10.6	1.068	0.367	2.911	0.004	0.024	red	Promoter	chr17	57230860	57232859	+	5hmC
YPEL2	16.2	1.224	0.239	5.125	0	0	red	Promoter	chr17	57407050	57409049	+	5hmC
CLTC	15.13	1.496	0.26	5.757	0	0	red	Promoter	chr17	57695050	57697049	+	5hmC
TBX2	25.59	1.336	0.295	4.527	0	0	red	Promoter	chr17	59475257	59477256	+	5hmC
POLG2	15.18	0.778	0.212	3.671	0	0.003	red	Promoter	chr17	62494155	62496154	-	5hmC
PRKCA	29.44	0.654	0.216	3.028	0.002	0.018	red	Promoter	chr17	64296754	64298753	+	5hmC
C17orf58	12.11	1.171	0.256	4.577	0	0	red	Promoter	chr17	65990766	65992765	-	5hmC
KPNA2	14.02	0.787	0.209	3.76	0	0.003	red	Promoter	chr17	66029635	66031634	+	5hmC
SLC16A6	18.86	0.981	0.241	4.07	0	0.001	red	Promoter	chr17	66288409	66290408	-	5hmC
PRKAR1A	21.61	0.9	0.212	4.238	0	0.001	red	Promoter	chr17	66505921	66507920	+	5hmC
TTYH2	38.8	0.762	0.235	3.248	0.001	0.011	red	Promoter	chr17	72207653	72209652	+	5hmC
DNAI2	53.33	0.631	0.187	3.379	0.001	0.008	red	Promoter	chr17	72268386	72270385	+	5hmC
ICT1	20.05	0.712	0.195	3.66	0	0.004	red	Promoter	chr17	73006765	73008764	+	5hmC
ATP5H	12.79	0.721	0.222	3.245	0.001	0.011	red	Promoter	chr17	73044081	73046080	-	5hmC
NUP85	34.54	0.606	0.15	4.03	0	0.001	red	Promoter	chr17	73199754	73201753	+	5hmC
TSEN54	11.62	0.729	0.237	3.075	0.002	0.016	red	Promoter	chr17	73510141	73512140	+	5hmC
ITGB4	25.58	0.614	0.183	3.352	0.001	0.008	red	Promoter	chr17	73715408	73717407	+	5hmC
ACOX1	32.25	0.69	0.183	3.76	0	0.003	red	Promoter	chr17	73976445	73978444	-	5hmC
AANAT	10.77	1.735	0.306	5.679	0	0	red	Promoter	chr17	74447433	74449432	+	5hmC
SRSF2	25.81	0.676	0.188	3.601	0	0.004	red	Promoter	chr17	74734457	74736456	-	5hmC
MFSD11	11.7	1.083	0.244	4.444	0	0	red	Promoter	chr17	74729947	74731946	+	5hmC
MGAT5B	25.79	0.68	0.196	3.468	0.001	0.006	red	Promoter	chr17	74862538	74864537	+	5hmC
CBX2	32.81	0.988	0.238	4.156	0	0.001	red	Promoter	chr17	77749931	77751930	+	5hmC
CBX8	28.6	0.892	0.229	3.898	0	0.002	red	Promoter	chr17	77776483	77778482	-	5hmC
CBX4	30.04	1.383	0.344	4.015	0	0.001	red	Promoter	chr17	77814229	77816228	-	5hmC
CCDC40	10.82	0.748	0.247	3.032	0.002	0.018	red	Promoter	chr17	78008431	78010430	+	5hmC
BAIAP2	32.27	0.832	0.224	3.708	0	0.003	red	Promoter	chr17	79006922	79008921	+	5hmC
SLC25A10	15.96	0.681	0.222	3.068	0.002	0.017	red	Promoter	chr17	79677266	79679265	+	5hmC
LRRC45	12.68	0.711	0.23	3.095	0.002	0.016	red	Promoter	chr17	79979178	79981177	+	5hmC
SMCHD1	17.99	0.891	0.197	4.533	0	0	red	Promoter	chr18	2653737	2655736	+	5hmC
EMILIN2	23.79	0.782	0.194	4.025	0	0.001	red	Promoter	chr18	2845028	2847027	+	5hmC
LPIN2	35.58	0.928	0.186	4.986	0	0	red	Promoter	chr18	3014314	3016313	-	5hmC
MYL12A	34.13	0.882	0.238	3.701	0	0.003	red	Promoter	chr18	3245479	3247478	+	5hmC
ANKRD12	26.71	0.605	0.174	3.479	0.001	0.006	red	Promoter	chr18	9134226	9136225	+	5hmC
RAB31	44.08	0.94	0.17	5.523	0	0	red	Promoter	chr18	9706162	9708161	+	5hmC
APCDD1	61.04	0.719	0.244	2.95	0.003	0.022	red	Promoter	chr18	10452625	10454624	+	5hmC
CHMP1B	10.59	0.843	0.269	3.133	0.002	0.014	red	Promoter	chr18	11849395	11851394	+	5hmC
IMPA2	37.9	0.585	0.173	3.384	0.001	0.008	red	Promoter	chr18	11979024	11981023	+	5hmC
PSMG2	9.99	1.09	0.29	3.76	0	0.003	red	Promoter	chr18	12656042	12658041	+	5hmC
CEP192	13.16	0.749	0.277	2.7	0.007	0.038	red	Promoter	chr18	12989361	12991360	+	5hmC
MIB1	12.86	0.853	0.251	3.405	0.001	0.007	red	Promoter	chr18	19282918	19284917	+	5hmC
ZNF397	15.39	0.749	0.207	3.615	0	0.004	red	Promoter	chr18	32818994	32820993	+	5hmC
KATNAL2	12.96	1.282	0.24	5.337	0	0	red	Promoter	chr18	44495455	44497454	+	5hmC
SKOR2	12.84	1.358	0.356	3.816	0	0.002	red	Promoter	chr18	44776555	44778554	-	5hmC
POLI	22.36	0.733	0.192	3.809	0	0.002	red	Promoter	chr18	51793774	51795773	+	5hmC
MALT1	19.86	0.775	0.185	4.187	0	0.001	red	Promoter	chr18	56336618	56338617	+	5hmC
ZNF532	33.24	1.761	0.274	6.44	0	0	red	Promoter	chr18	56527832	56529831	+	5hmC
PMAIP1	15.93	0.725	0.228	3.176	0.001	0.013	red	Promoter	chr18	57565180	57567179	+	5hmC
PIGN	8.07	1.158	0.273	4.235	0	0.001	red	Promoter	chr18	59855352	59857351	-	5hmC
KDSR	16.61	0.603	0.176	3.427	0.001	0.007	red	Promoter	chr18	61035744	61037743	-	5hmC
TIMM21	12.57	0.843	0.259	3.26	0.001	0.01	red	Promoter	chr18	71813746	71815745	+	5hmC
ZNF516	50.97	0.766	0.17	4.522	0	0	red	Promoter	chr18	74208147	74210146	-	5hmC
ZNF236	26.05	0.698	0.207	3.378	0.001	0.008	red	Promoter	chr18	74532563	74534562	+	5hmC
GALR1	10.37	1.263	0.295	4.277	0	0.001	red	Promoter	chr18	74960505	74962504	+	5hmC
ATP9B	33.23	0.653	0.17	3.841	0	0.002	red	Promoter	chr18	76827285	76829284	+	5hmC
HCN2	29.27	0.648	0.239	2.717	0.007	0.037	red	Promoter	chr19	587893	589892	+	5hmC
PALM	26.87	0.672	0.205	3.278	0.001	0.01	red	Promoter	chr19	706939	708938	+	5hmC
CIRBP	80.66	0.736	0.198	3.713	0	0.003	red	Promoter	chr19	1257383	1259382	+	5hmC
C19orf24	86.58	0.741	0.171	4.331	0	0	red	Promoter	chr19	1273437	1275436	+	5hmC
APC2	45.82	0.757	0.18	4.213	0	0.001	red	Promoter	chr19	1444301	1446300	+	5hmC
CSNK1G2	31.9	0.813	0.178	4.574	0	0	red	Promoter	chr19	1939188	1941187	+	5hmC
IZUMO4	55.59	1.034	0.21	4.936	0	0	red	Promoter	chr19	2094428	2096427	+	5hmC
AP3D1	53.39	0.593	0.184	3.227	0.001	0.011	red	Promoter	chr19	2165465	2167464	-	5hmC
JSRP1	41.05	0.919	0.19	4.827	0	0	red	Promoter	chr19	2270759	2272758	-	5hmC
TMPRSS9	26.42	0.657	0.219	3.006	0.003	0.019	red	Promoter	chr19	2387769	2389768	+	5hmC
GADD45B	11.89	0.836	0.277	3.017	0.003	0.019	red	Promoter	chr19	2474120	2476119	+	5hmC
NFIC	19.48	1.142	0.285	4.008	0	0.001	red	Promoter	chr19	3357561	3359560	+	5hmC
SIRT6	16.48	0.629	0.207	3.036	0.002	0.018	red	Promoter	chr19	4183602	4185601	-	5hmC
PLIN3	34.45	0.786	0.203	3.873	0	0.002	red	Promoter	chr19	4868781	4870780	-	5hmC
KDM4B	30.51	0.807	0.203	3.969	0	0.001	red	Promoter	chr19	4967124	4969123	+	5hmC
SAFB2	29.16	0.602	0.177	3.392	0.001	0.008	red	Promoter	chr19	5625058	5627057	-	5hmC
SAFB	12.87	1.107	0.292	3.788	0	0.002	red	Promoter	chr19	5621046	5623045	+	5hmC
CD70	11.81	0.669	0.22	3.047	0.002	0.017	red	Promoter	chr19	6605115	6607114	-	5hmC
GPR108	18.25	0.788	0.246	3.206	0.001	0.012	red	Promoter	chr19	6738615	6740614	-	5hmC
TRIP10	15.49	0.684	0.244	2.803	0.005	0.03	red	Promoter	chr19	6735936	6737935	+	5hmC
C19orf45	28.8	0.828	0.197	4.198	0	0.001	red	Promoter	chr19	7555862	7557861	+	5hmC
MCOLN1	27.2	0.881	0.193	4.567	0	0	red	Promoter	chr19	7585512	7587511	+	5hmC
CTXN1	60.88	0.786	0.204	3.854	0	0.002	red	Promoter	chr19	7992052	7994051	-	5hmC
ELAVL1	36.67	0.938	0.167	5.624	0	0	red	Promoter	chr19	8510926	8512925	-	5hmC
ANGPTL4	35.18	0.694	0.179	3.869	0	0.002	red	Promoter	chr19	8426173	8428172	+	5hmC
ZNF177	16.35	0.618	0.235	2.632	0.008	0.043	red	Promoter	chr19	9471696	9473695	+	5hmC
PIN1	16.39	0.768	0.237	3.242	0.001	0.011	red	Promoter	chr19	9943933	9945932	+	5hmC
ICAM1	14.59	1.101	0.262	4.195	0	0.001	red	Promoter	chr19	10379511	10381510	+	5hmC
RAVER1	33.81	0.656	0.216	3.037	0.002	0.018	red	Promoter	chr19	10445317	10447316	-	5hmC
CDC37	10.07	0.588	0.211	2.788	0.005	0.031	red	Promoter	chr19	10531798	10533797	-	5hmC
KRI1	17.35	0.624	0.224	2.786	0.005	0.032	red	Promoter	chr19	10677714	10679713	-	5hmC
LDLR	25.78	0.701	0.178	3.939	0	0.002	red	Promoter	chr19	11198038	11200037	+	5hmC
RGL3	21.44	1.314	0.284	4.63	0	0	red	Promoter	chr19	11531019	11533018	-	5hmC
ACP5	20.82	0.644	0.203	3.173	0.002	0.013	red	Promoter	chr19	11690824	11692823	-	5hmC
JUNB	13.39	1.882	0.431	4.371	0	0	red	Promoter	chr19	12900310	12902309	+	5hmC
RAD23A	29.9	0.59	0.168	3.513	0	0.005	red	Promoter	chr19	13054669	13056668	+	5hmC
NFIX	30.22	0.616	0.188	3.277	0.001	0.01	red	Promoter	chr19	13104422	13106421	+	5hmC
TRMT1	21.45	0.74	0.2	3.697	0	0.003	red	Promoter	chr19	13229382	13231381	-	5hmC
IER2	29.93	0.825	0.258	3.201	0.001	0.012	red	Promoter	chr19	13259229	13261228	+	5hmC
CCDC130	36.77	1.314	0.225	5.844	0	0	red	Promoter	chr19	13840574	13842573	+	5hmC
ZSWIM4	19.14	0.675	0.22	3.072	0.002	0.017	red	Promoter	chr19	13904274	13906273	+	5hmC
IL27RA	17.56	0.654	0.219	2.983	0.003	0.02	red	Promoter	chr19	14140560	14142559	+	5hmC
SAMD1	16.44	0.617	0.183	3.368	0.001	0.008	red	Promoter	chr19	14202849	14204848	-	5hmC
ASF1B	41.35	0.942	0.182	5.18	0	0	red	Promoter	chr19	14248769	14250768	-	5hmC
ADGRL1	13.33	0.988	0.268	3.683	0	0.003	red	Promoter	chr19	14318000	14319999	-	5hmC
ADGRE5	30.86	0.652	0.197	3.307	0.001	0.009	red	Promoter	chr19	14489313	14491312	+	5hmC
PKN1	32.4	0.652	0.145	4.496	0	0	red	Promoter	chr19	14541865	14543864	+	5hmC
TECR	28.51	0.647	0.192	3.371	0.001	0.008	red	Promoter	chr19	14625897	14627896	+	5hmC
WIZ	25.8	0.729	0.189	3.847	0	0.002	red	Promoter	chr19	15561763	15563762	-	5hmC
TPM4	17.36	0.745	0.211	3.524	0	0.005	red	Promoter	chr19	16175831	16177830	+	5hmC
AP1M1	17.78	0.679	0.2	3.388	0.001	0.008	red	Promoter	chr19	16306389	16308388	+	5hmC
CTD-3222D19.2	15.14	0.652	0.189	3.448	0.001	0.007	red	Promoter	chr19	16740016	16742015	-	5hmC
TMEM38A	9.31	0.781	0.259	3.012	0.003	0.019	red	Promoter	chr19	16769938	16771937	+	5hmC
NWD1	23.11	0.631	0.167	3.775	0	0.003	red	Promoter	chr19	16828787	16830786	+	5hmC
HAUS8	42.99	0.713	0.174	4.098	0	0.001	red	Promoter	chr19	17187436	17189435	-	5hmC
KCNN1	32.88	0.865	0.261	3.31	0.001	0.009	red	Promoter	chr19	18060102	18062101	+	5hmC
RAB3A	41.85	0.596	0.177	3.363	0.001	0.008	red	Promoter	chr19	18315885	18317884	-	5hmC
GDF15	18.81	0.859	0.199	4.324	0	0	red	Promoter	chr19	18483541	18485540	+	5hmC
SSBP4	35.14	1.864	0.329	5.674	0	0	red	Promoter	chr19	18527674	18529673	+	5hmC
TMEM59L	9.49	0.959	0.341	2.811	0.005	0.03	red	Promoter	chr19	18716240	18718239	+	5hmC
ARMC6	15.41	0.713	0.226	3.156	0.002	0.013	red	Promoter	chr19	19142384	19144383	+	5hmC
SLC25A42	15.4	0.882	0.211	4.179	0	0.001	red	Promoter	chr19	19172808	19174807	+	5hmC
BORCS8-MEF2B	11.12	0.726	0.239	3.044	0.002	0.018	red	Promoter	chr19	19303968	19305967	-	5hmC
TM6SF2	18.44	0.658	0.213	3.086	0.002	0.016	red	Promoter	chr19	19385201	19387200	-	5hmC
ZNF486	11.66	0.643	0.232	2.765	0.006	0.033	red	Promoter	chr19	20276037	20278036	+	5hmC
ZNF66	12.75	0.699	0.214	3.266	0.001	0.01	red	Promoter	chr19	20957110	20959109	+	5hmC
TDRD12	27.09	0.625	0.193	3.239	0.001	0.011	red	Promoter	chr19	33208659	33210658	+	5hmC
LRP3	11.06	1.1	0.337	3.26	0.001	0.01	red	Promoter	chr19	33666509	33668508	+	5hmC
SLC7A10	15.58	1.385	0.283	4.899	0	0	red	Promoter	chr19	33717757	33719756	-	5hmC
FXYD3	17.09	0.591	0.23	2.565	0.01	0.049	red	Promoter	chr19	35604783	35606782	+	5hmC
FXYD7	22.64	1.004	0.315	3.191	0.001	0.012	red	Promoter	chr19	35632154	35634153	+	5hmC
LSR	10.85	0.736	0.224	3.277	0.001	0.01	red	Promoter	chr19	35737233	35739232	+	5hmC
HCST	16.86	0.62	0.239	2.596	0.009	0.046	red	Promoter	chr19	36391382	36393381	+	5hmC
WDR62	18.09	0.693	0.183	3.796	0	0.002	red	Promoter	chr19	36543783	36545782	+	5hmC
ZNF567	7.72	1.332	0.322	4.133	0	0.001	red	Promoter	chr19	37176514	37178513	+	5hmC
ZNF345	20.64	0.807	0.224	3.6	0	0.004	red	Promoter	chr19	37339263	37341262	+	5hmC
HKR1	15.75	0.711	0.215	3.31	0.001	0.009	red	Promoter	chr19	37801739	37803738	+	5hmC
SIPA1L3	19.15	0.676	0.172	3.927	0	0.002	red	Promoter	chr19	38395868	38397867	+	5hmC
NFKBIB	13.4	0.62	0.227	2.731	0.006	0.035	red	Promoter	chr19	39388340	39390339	+	5hmC
FCGBP	11.1	1.098	0.273	4.023	0	0.001	red	Promoter	chr19	40441534	40443533	-	5hmC
MAP3K10	25.2	0.778	0.203	3.829	0	0.002	red	Promoter	chr19	40695651	40697650	+	5hmC
SPTBN4	15.58	1.615	0.268	6.017	0	0	red	Promoter	chr19	40970148	40972147	+	5hmC
NUMBL	45.66	0.632	0.206	3.073	0.002	0.016	red	Promoter	chr19	41197878	41199877	-	5hmC
ADCK4	36.35	1.298	0.213	6.097	0	0	red	Promoter	chr19	41225113	41227112	-	5hmC
SNRPA	30.46	0.889	0.185	4.815	0	0	red	Promoter	chr19	41254542	41256541	+	5hmC
CTC-490E21.12	34.4	0.977	0.211	4.635	0	0	red	Promoter	chr19	41305202	41307201	+	5hmC
CCDC97	17.69	1.164	0.24	4.841	0	0	red	Promoter	chr19	41814094	41816093	+	5hmC
ZNF574	17.53	0.679	0.223	3.046	0.002	0.017	red	Promoter	chr19	42570629	42572628	+	5hmC
ZNF283	10.42	0.654	0.227	2.885	0.004	0.025	red	Promoter	chr19	44329444	44331443	+	5hmC
ZNF45	8.71	0.708	0.274	2.579	0.01	0.048	red	Promoter	chr19	44440431	44442430	-	5hmC
ZNF226	8.57	0.87	0.248	3.506	0	0.006	red	Promoter	chr19	44667226	44669225	+	5hmC
BCL3	16.73	0.808	0.231	3.5	0	0.006	red	Promoter	chr19	45248962	45250961	+	5hmC
PVRL2	17.56	0.825	0.209	3.948	0	0.002	red	Promoter	chr19	45347432	45349431	+	5hmC
APOE	25.31	0.645	0.162	3.989	0	0.001	red	Promoter	chr19	45407011	45409010	+	5hmC
APOC1	35.55	1.075	0.22	4.893	0	0	red	Promoter	chr19	45415504	45417503	+	5hmC
APOC2	18.08	0.712	0.192	3.708	0	0.003	red	Promoter	chr19	45447292	45449291	+	5hmC
CD3EAP	9.55	0.775	0.254	3.053	0.002	0.017	red	Promoter	chr19	45907467	45909466	+	5hmC
RTN2	15.47	0.669	0.222	3.017	0.003	0.019	red	Promoter	chr19	46001320	46003319	-	5hmC
DMPK	28.15	0.747	0.203	3.683	0	0.003	red	Promoter	chr19	46286811	46288810	-	5hmC
FOXA3	9.01	0.864	0.283	3.05	0.002	0.017	red	Promoter	chr19	46365247	46367246	+	5hmC
NOVA2	19.29	0.939	0.215	4.36	0	0	red	Promoter	chr19	46477805	46479804	-	5hmC
PNMAL1	21.76	0.672	0.23	2.923	0.003	0.023	red	Promoter	chr19	46975821	46977820	-	5hmC
PPP5D1	19.68	1.453	0.269	5.392	0	0	red	Promoter	chr19	47105458	47107457	-	5hmC
FKRP	21.26	0.703	0.204	3.442	0.001	0.007	red	Promoter	chr19	47247303	47249302	+	5hmC
INAFM1	26.94	0.9	0.196	4.605	0	0	red	Promoter	chr19	47775710	47777709	+	5hmC
C5AR1	14.46	0.775	0.218	3.547	0	0.005	red	Promoter	chr19	47791280	47793279	+	5hmC
C5AR2	23.02	0.808	0.231	3.504	0	0.006	red	Promoter	chr19	47833404	47835403	+	5hmC
SEPW1	30.69	0.615	0.188	3.267	0.001	0.01	red	Promoter	chr19	48279829	48281828	+	5hmC
C19orf68	10.63	0.664	0.245	2.707	0.007	0.037	red	Promoter	chr19	48671949	48673948	+	5hmC
CARD8	11.69	0.792	0.225	3.511	0	0.005	red	Promoter	chr19	48760204	48762203	-	5hmC
EMP3	45.64	0.605	0.18	3.354	0.001	0.008	red	Promoter	chr19	48822766	48824765	+	5hmC
GRWD1	26.21	0.802	0.242	3.311	0.001	0.009	red	Promoter	chr19	48947030	48949029	+	5hmC
KCNJ14	31.59	0.609	0.181	3.375	0.001	0.008	red	Promoter	chr19	48956766	48958765	+	5hmC
TULP2	10.69	0.714	0.232	3.071	0.002	0.017	red	Promoter	chr19	49402991	49404990	-	5hmC
FTL	27.55	0.956	0.214	4.462	0	0	red	Promoter	chr19	49466558	49468557	+	5hmC
GFY	10.02	0.822	0.288	2.853	0.004	0.027	red	Promoter	chr19	49925006	49927005	+	5hmC
CPT1C	24.44	0.845	0.217	3.9	0	0.002	red	Promoter	chr19	50192155	50194154	+	5hmC
IL4I1	10.58	1.707	0.309	5.533	0	0	red	Promoter	chr19	50433797	50435796	-	5hmC
NR1H2	8.6	0.954	0.355	2.685	0.007	0.039	red	Promoter	chr19	50830910	50832909	+	5hmC
MYBPC2	14.08	1.124	0.252	4.456	0	0	red	Promoter	chr19	50934160	50936159	+	5hmC
ETFB	17.93	0.962	0.258	3.728	0	0.003	red	Promoter	chr19	51870673	51872672	-	5hmC
FPR2	16.17	1.447	0.465	3.11	0.002	0.015	red	Promoter	chr19	52253279	52255278	+	5hmC
ZNF528	15.88	0.853	0.231	3.686	0	0.003	red	Promoter	chr19	52899102	52901101	+	5hmC
NLRP12	17.8	0.837	0.306	2.736	0.006	0.035	red	Promoter	chr19	54328649	54330648	-	5hmC
MYADM	37.69	0.829	0.203	4.092	0	0.001	red	Promoter	chr19	54367477	54369476	+	5hmC
CACNG7	16.69	1.343	0.308	4.355	0	0	red	Promoter	chr19	54410589	54412588	+	5hmC
TSEN34	14.63	0.682	0.241	2.83	0.005	0.029	red	Promoter	chr19	54691789	54693788	+	5hmC
BRSK1	16.83	0.647	0.191	3.386	0.001	0.008	red	Promoter	chr19	55791440	55793439	+	5hmC
CCDC106	32.4	0.752	0.216	3.481	0.001	0.006	red	Promoter	chr19	56150428	56152427	+	5hmC
ZNF460	14.48	0.754	0.206	3.657	0	0.004	red	Promoter	chr19	57789419	57791418	+	5hmC
ZNF274	10.23	0.775	0.239	3.248	0.001	0.011	red	Promoter	chr19	58692396	58694395	+	5hmC
ZNF584	12.9	0.659	0.243	2.708	0.007	0.037	red	Promoter	chr19	58910871	58912870	+	5hmC
ZNF324B	8.24	0.699	0.251	2.779	0.005	0.032	red	Promoter	chr19	58960971	58962970	+	5hmC
SIRPB2	11.04	0.707	0.267	2.642	0.008	0.043	red	Promoter	chr20	1473234	1475233	-	5hmC
SIRPA	57.99	1.104	0.241	4.589	0	0	red	Promoter	chr20	1872813	1874812	+	5hmC
C20orf27	34.76	0.642	0.232	2.768	0.006	0.033	red	Promoter	chr20	3750035	3752034	-	5hmC
CDC25B	40.92	0.758	0.272	2.788	0.005	0.031	red	Promoter	chr20	3765419	3767418	+	5hmC
PROKR2	8.94	0.719	0.258	2.792	0.005	0.031	red	Promoter	chr20	5296016	5298015	-	5hmC
CRLS1	12.31	0.918	0.274	3.351	0.001	0.008	red	Promoter	chr20	5984736	5986735	+	5hmC
SLX4IP	9.69	0.99	0.254	3.904	0	0.002	red	Promoter	chr20	10413951	10415950	+	5hmC
BFSP1	19.45	1.071	0.237	4.515	0	0	red	Promoter	chr20	17550866	17552865	-	5hmC
SNX5	10.71	0.931	0.318	2.932	0.003	0.023	red	Promoter	chr20	17950624	17952623	-	5hmC
MGME1	8.03	0.773	0.302	2.559	0.011	0.05	red	Promoter	chr20	17947556	17949555	+	5hmC
POLR3F	9.62	0.626	0.221	2.837	0.005	0.028	red	Promoter	chr20	18445771	18447770	+	5hmC
SLC24A3	13.93	0.963	0.242	3.973	0	0.001	red	Promoter	chr20	19191290	19193289	+	5hmC
RIN2	45.16	0.692	0.175	3.961	0	0.001	red	Promoter	chr20	19865165	19867164	+	5hmC
INSM1	24.81	0.888	0.28	3.175	0.001	0.013	red	Promoter	chr20	20346765	20348764	+	5hmC
NKX2-2	53.59	1.719	0.315	5.455	0	0	red	Promoter	chr20	21495665	21497664	-	5hmC
PAX1	11.73	0.825	0.287	2.877	0.004	0.026	red	Promoter	chr20	21684297	21686296	+	5hmC
NXT1	14.24	0.617	0.2	3.089	0.002	0.016	red	Promoter	chr20	23329373	23331372	+	5hmC
CST7	8.32	0.724	0.25	2.893	0.004	0.025	red	Promoter	chr20	24927866	24929865	+	5hmC
VSX1	17.1	1.044	0.249	4.196	0	0.001	red	Promoter	chr20	25064002	25066001	-	5hmC
AL160175.1	13.28	0.95	0.248	3.834	0	0.002	red	Promoter	chr20	30307001	30309000	+	5hmC
POFUT1	11.62	1.012	0.29	3.485	0	0.006	red	Promoter	chr20	30793683	30795682	+	5hmC
ASXL1	21.4	0.843	0.196	4.295	0	0.001	red	Promoter	chr20	30944147	30946146	+	5hmC
DYNLRB1	17.13	0.983	0.215	4.565	0	0	red	Promoter	chr20	33102214	33104213	+	5hmC
CNBD2	8.88	1.017	0.258	3.933	0	0.002	red	Promoter	chr20	34540486	34542485	+	5hmC
RALGAPB	11.03	0.622	0.219	2.843	0.004	0.028	red	Promoter	chr20	37099459	37101458	+	5hmC
SLC32A1	9.91	1.127	0.349	3.231	0.001	0.011	red	Promoter	chr20	37351105	37353104	+	5hmC
PLCG1	38.79	0.884	0.21	4.207	0	0.001	red	Promoter	chr20	39763600	39765599	+	5hmC
PKIG	41	0.632	0.168	3.765	0	0.003	red	Promoter	chr20	43158426	43160425	+	5hmC
SYS1	14.55	0.692	0.222	3.115	0.002	0.015	red	Promoter	chr20	43988577	43990576	+	5hmC
NEURL2	15.56	0.61	0.23	2.649	0.008	0.042	red	Promoter	chr20	44520927	44522926	-	5hmC
ZMYND8	26.63	1.884	0.254	7.428	0	0	red	Promoter	chr20	45986634	45988633	-	5hmC
ARFGEF2	11.91	0.645	0.203	3.17	0.002	0.013	red	Promoter	chr20	47536427	47538426	+	5hmC
ZNFX1	30.24	1.057	0.197	5.361	0	0	red	Promoter	chr20	47895964	47897963	-	5hmC
SLC9A8	26.02	0.752	0.254	2.963	0.003	0.021	red	Promoter	chr20	48427250	48429249	+	5hmC
RNF114	42.17	0.736	0.192	3.843	0	0.002	red	Promoter	chr20	48550873	48552872	+	5hmC
CEBPB	34.7	0.739	0.221	3.338	0.001	0.009	red	Promoter	chr20	48805271	48807270	+	5hmC
PARD6B	16.45	0.848	0.226	3.754	0	0.003	red	Promoter	chr20	49346081	49348080	+	5hmC
BCAS4	24.38	0.651	0.164	3.962	0	0.001	red	Promoter	chr20	49409431	49411430	+	5hmC
ADNP	8.6	0.797	0.246	3.233	0.001	0.011	red	Promoter	chr20	49548778	49550777	-	5hmC
MOCS3	9.41	1.033	0.276	3.744	0	0.003	red	Promoter	chr20	49573363	49575362	+	5hmC
ZNF217	35.75	0.733	0.164	4.47	0	0	red	Promoter	chr20	52227447	52229446	-	5hmC
DOK5	19.9	0.812	0.245	3.312	0.001	0.009	red	Promoter	chr20	53090136	53092135	+	5hmC
PMEPA1	56.48	0.755	0.207	3.645	0	0.004	red	Promoter	chr20	56287593	56289592	-	5hmC
TAF4	38.82	0.784	0.193	4.057	0	0.001	red	Promoter	chr20	60641867	60643866	-	5hmC
MTG2	14.34	0.717	0.202	3.543	0	0.005	red	Promoter	chr20	60756085	60758084	+	5hmC
BHLHE23	12.95	0.683	0.242	2.826	0.005	0.029	red	Promoter	chr20	61639388	61641387	-	5hmC
RTEL1-TNFRSF6B	10.55	1.132	0.276	4.103	0	0.001	red	Promoter	chr20	62288653	62290652	+	5hmC
SLC2A4RG	53.86	0.742	0.213	3.487	0	0.006	red	Promoter	chr20	62369214	62371213	+	5hmC
TPD52L2	18.74	0.663	0.196	3.389	0.001	0.008	red	Promoter	chr20	62494581	62496580	+	5hmC
PRPF6	13.91	0.856	0.208	4.123	0	0.001	red	Promoter	chr20	62610488	62612487	+	5hmC
TPTE	8.87	1.107	0.362	3.054	0.002	0.017	red	Promoter	chr21	11030720	11032719	-	5hmC
C21orf62	10.39	1.178	0.27	4.357	0	0	red	Promoter	chr21	34187054	34189053	-	5hmC
OLIG2	39.42	0.936	0.359	2.607	0.009	0.045	red	Promoter	chr21	34396153	34398152	+	5hmC
OLIG1	26.29	0.807	0.217	3.722	0	0.003	red	Promoter	chr21	34440450	34442449	+	5hmC
IFNGR2	70.58	0.82	0.14	5.843	0	0	red	Promoter	chr21	34773202	34775201	+	5hmC
GART	15.79	1.032	0.219	4.71	0	0	red	Promoter	chr21	34916798	34918797	-	5hmC
ITSN1	10.52	0.643	0.22	2.927	0.003	0.023	red	Promoter	chr21	35012706	35014705	+	5hmC
SIM2	22.15	0.758	0.261	2.904	0.004	0.024	red	Promoter	chr21	38069433	38071432	+	5hmC
PIGP	15.08	0.915	0.241	3.795	0	0.002	red	Promoter	chr21	38446471	38448470	-	5hmC
TTC3	17.05	1.474	0.25	5.902	0	0	red	Promoter	chr21	38443526	38445525	+	5hmC
PRED62	7.23	0.846	0.265	3.188	0.001	0.012	red	Promoter	chr21	47353478	47355477	-	5hmC
YBEY	12.1	0.769	0.211	3.651	0	0.004	red	Promoter	chr21	47704251	47706250	+	5hmC
PCNT	9.95	0.755	0.281	2.685	0.007	0.039	red	Promoter	chr21	47742036	47744035	+	5hmC
S100B	32.76	0.592	0.186	3.189	0.001	0.012	red	Promoter	chr21	48026122	48028121	-	5hmC
SLC25A18	15.42	0.892	0.239	3.741	0	0.003	red	Promoter	chr22	18041139	18043138	+	5hmC
SNAP29	9.04	1.206	0.286	4.215	0	0.001	red	Promoter	chr22	21211271	21213270	+	5hmC
GGT5	28.78	0.872	0.215	4.05	0	0.001	red	Promoter	chr22	24642111	24644110	-	5hmC
SNRPD3	10.45	1.397	0.349	4.003	0	0.001	red	Promoter	chr22	24949471	24951470	+	5hmC
RHBDD3	11.91	1.72	0.32	5.375	0	0	red	Promoter	chr22	29665199	29667198	-	5hmC
EWSR1	14.28	0.697	0.212	3.289	0.001	0.01	red	Promoter	chr22	29661998	29663997	+	5hmC
NEFH	11.48	1.009	0.324	3.113	0.002	0.015	red	Promoter	chr22	29874219	29876218	+	5hmC
DRG1	16.28	0.725	0.214	3.391	0.001	0.008	red	Promoter	chr22	31793509	31795508	+	5hmC
H1F0	28.5	0.627	0.22	2.843	0.004	0.028	red	Promoter	chr22	38199100	38201099	+	5hmC
GCAT	15.46	1.076	0.278	3.869	0	0.002	red	Promoter	chr22	38201912	38203911	+	5hmC
[truncated: 6,024 more rows]
