# Supplementary material for: Dissection of transcriptomic and epigenetic heterogeneity of grade 4 gliomas: implications for prognosis
Source: Acta Neuropathol Commun. 2023 Aug 14;11:133. doi: 10.1186/s40478-023-01619-5 (PMC10426201; doi:10.1186/s40478-023-01619-5)
Supplement: Supplementary file 5 — Additional file 5. Table S2. Differentially modified 5hmC features and differentially expressed mRNAs between IDH1-WT (GBM) and IDH1-Mut astrocytoma tumors. [file 40478_2023_1619_MOESM5_ESM.xlsx]

## Sheet: TableS2
featureName	baseMean	log2FoldChange	lfcSE	stat	pvalue	padj	threshold	genomicFeature	chr	start	end	strand	Data
C1orf233	22.1486	0.855854	0.243159	3.51972	0.000431995	0.0389723	red	gene body	chr1	1533392	1535476	-	5hmC
G0S2	14.2713	-1.7353	0.483663	-3.58783	0.000333439	0.0322749	blue	gene body	chr1	209848765	209849733	+	5hmC
NAT8	14.847	0.916688	0.262966	3.48596	0.000490369	0.0423255	red	gene body	chr2	73867959	73869520	-	5hmC
HOXD12	13.99	-1.43682	0.391961	-3.66573	0.000246632	0.0271602	blue	gene body	chr2	176964458	176965921	+	5hmC
HOXD10	123.477	-1.45895	0.401967	-3.62953	0.000283936	0.0292509	blue	gene body	chr2	176973518	176984670	+	5hmC
CCDC140	76.1116	-1.43987	0.41419	-3.47635	0.000508289	0.0424941	blue	gene body	chr2	223162866	223169936	+	5hmC
SPATA18	301.334	-1.59031	0.461675	-3.44466	0.000571784	0.0454533	blue	gene body	chr4	52917497	52963458	+	5hmC
ERVMER34-1	176.629	-1.409	0.389985	-3.61295	0.000302736	0.0307363	blue	gene body	chr4	53588785	53617807	-	5hmC
CXCL5	15.0894	0.984809	0.269842	3.64957	0.000262677	0.028159	red	gene body	chr4	74861359	74864496	-	5hmC
CXCL3	13.6315	1.00665	0.27236	3.69602	0.000219003	0.0248017	red	gene body	chr4	74902306	74904524	-	5hmC
ETNPPL	108.2	0.649358	0.145347	4.46764	7.90864e-06	0.00259033	red	gene body	chr4	109663196	109684210	-	5hmC
SLC6A18	203.751	-2.07855	0.435776	-4.76977	1.84439e-06	0.000950042	blue	gene body	chr5	1225470	1246304	+	5hmC
TERT	557.426	-3.04682	0.496613	-6.1352	8.50518e-10	1.50901e-06	blue	gene body	chr5	1253262	1295184	-	5hmC
BASP1	2056.84	-1.42132	0.327103	-4.34517	1.39168e-05	0.00383144	blue	gene body	chr5	17065707	17276952	+	5hmC
TUBB2B	43.4605	1.35358	0.272093	4.97471	6.53455e-07	0.000453668	red	gene body	chr6	3224495	3231964	-	5hmC
ID4	21.7296	1.1514	0.278396	4.13585	3.53651e-05	0.00656639	red	gene body	chr6	19837617	19840915	+	5hmC
HEY2	120.248	0.671959	0.15838	4.24269	2.2086e-05	0.00491388	red	gene body	chr6	126068810	126082415	+	5hmC
HOXA1	33.8499	-1.66919	0.397388	-4.2004	2.66445e-05	0.00552545	blue	gene body	chr7	27132612	27135615	-	5hmC
HOXA3	540.893	-1.77093	0.390269	-4.5377	5.68698e-06	0.00216214	blue	gene body	chr7	27145803	27192200	-	5hmC
HOXA7	58.3958	-1.47528	0.356459	-4.1387	3.49278e-05	0.0065615	blue	gene body	chr7	27193335	27197555	-	5hmC
OSGIN2	195.659	0.589795	0.139038	4.24197	2.21568e-05	0.00491388	red	gene body	chr8	90914087	90940116	+	5hmC
ARC	56.3895	0.927374	0.22978	4.03592	5.43882e-05	0.0091418	red	gene body	chr8	143692405	143695833	-	5hmC
CLIC3	61.1541	0.81904	0.204139	4.01217	6.01639e-05	0.00980304	red	gene body	chr9	139889087	139891255	-	5hmC
GRIN1	219.46	1.02633	0.249233	4.11794	3.82268e-05	0.00701616	red	gene body	chr9	140032842	140063214	+	5hmC
ANAPC2	162.387	0.861065	0.24673	3.48991	0.000483181	0.0421315	red	gene body	chr9	140069236	140083001	-	5hmC
TPRN	207.462	1.00314	0.275927	3.63554	0.000277404	0.0292509	red	gene body	chr9	140086069	140098645	-	5hmC
SLC34A3	109.195	0.923142	0.26748	3.45125	0.000557993	0.0454533	red	gene body	chr9	140125209	140131006	+	5hmC
NELFB	255.862	1.06002	0.294151	3.60365	0.000313784	0.0311211	red	gene body	chr9	140149625	140167999	+	5hmC
NOXA1	193.227	1.07828	0.314967	3.42346	0.000618284	0.047926	red	gene body	chr9	140317802	140328858	+	5hmC
DPH7	193.997	0.776259	0.209519	3.70497	0.000211419	0.0244634	red	gene body	chr9	140449356	140473387	-	5hmC
EHMT1	2833.43	0.725039	0.204028	3.55362	0.000379962	0.0348692	red	gene body	chr9	140513415	140764468	+	5hmC
CACNA1B	1358.48	0.833642	0.228916	3.6417	0.000270846	0.0288324	red	gene body	chr9	140772241	141019076	+	5hmC
AKR1E2	315.96	0.598642	0.164034	3.6495	0.000262756	0.028159	red	gene body	chr10	4828821	4890254	+	5hmC
TUBAL3	71.3218	0.837096	0.169361	4.94266	7.70647e-07	0.000512737	red	gene body	chr10	5435061	5446793	-	5hmC
SUV39H2	120.319	0.696367	0.133888	5.20113	1.98085e-07	0.000173015	red	gene body	chr10	14920819	14946314	+	5hmC
ACBD7	63.9555	0.672709	0.183	3.67601	0.000236913	0.0264547	red	gene body	chr10	15119522	15130775	-	5hmC
FAM171A1	1387.53	0.700677	0.156433	4.47907	7.49678e-06	0.00259033	red	gene body	chr10	15253642	15413061	-	5hmC
RAB18	209.022	0.621809	0.152775	4.07011	4.6991e-05	0.00824563	red	gene body	chr10	27793103	27831166	+	5hmC
MKX	372.208	1.00207	0.192306	5.2108	1.88028e-07	0.000173015	red	gene body	chr10	27961804	28034989	-	5hmC
EPC1	981.565	0.603156	0.131141	4.5993	4.23906e-06	0.00187585	red	gene body	chr10	32556679	32667726	-	5hmC
ZNF248	275.38	0.596947	0.137857	4.33019	1.48979e-05	0.00396789	red	gene body	chr10	38065454	38147034	-	5hmC
PHYHIPL	424.845	0.893025	0.211212	4.2281	2.35671e-05	0.0050854	red	gene body	chr10	60936350	61007534	+	5hmC
SLC16A9	378.275	0.724085	0.127666	5.6717	1.4139e-08	1.88142e-05	red	gene body	chr10	61410519	61495760	-	5hmC
TET1	758.909	0.613018	0.136157	4.50229	6.72263e-06	0.00245092	red	gene body	chr10	70320413	70454239	+	5hmC
STOX1	336.879	0.708757	0.143813	4.92834	8.29323e-07	0.000529705	red	gene body	chr10	70587298	70655188	+	5hmC
SPOCK2	343.436	0.607488	0.13614	4.46223	8.11102e-06	0.00259033	red	gene body	chr10	73818793	73848790	-	5hmC
USP54	800.525	0.696017	0.161162	4.31873	1.56928e-05	0.0039775	red	gene body	chr10	75257296	75385711	-	5hmC
VCL	868.048	0.606924	0.138643	4.3776	1.19993e-05	0.00348374	red	gene body	chr10	75754951	75881121	+	5hmC
VDAC2	147.023	0.609806	0.124503	4.89793	9.68506e-07	0.000594812	red	gene body	chr10	76969912	76991206	+	5hmC
DLG5	1164.56	0.617581	0.108089	5.71366	1.10575e-08	1.60515e-05	red	gene body	chr10	79550549	79686284	-	5hmC
FAM213A	224.188	0.660658	0.107643	6.13751	8.38252e-10	1.50901e-06	red	gene body	chr10	82167585	82196871	+	5hmC
NRG3	3755.69	0.804923	0.220033	3.6582	0.000253994	0.0275903	red	gene body	chr10	83635070	84746935	+	5hmC
BMPR1A	1300.88	0.730812	0.141077	5.18025	2.21588e-07	0.000176916	red	gene body	chr10	88516407	88692595	+	5hmC
GLUD1	344.235	0.613089	0.143533	4.27142	1.94231e-05	0.00460855	red	gene body	chr10	88810243	88854623	-	5hmC
MINPP1	210.771	0.601923	0.154121	3.90553	9.40206e-05	0.0137736	red	gene body	chr10	89264632	89313217	+	5hmC
KLLN	31.4938	1.22485	0.224525	5.45529	4.88925e-08	6.0055e-05	red	gene body	chr10	89618918	89623194	-	5hmC
IFIT5	62.1481	0.643799	0.155244	4.14702	3.36834e-05	0.00640305	red	gene body	chr10	91174343	91180758	+	5hmC
ADAMTS15	289.082	0.743029	0.207322	3.58395	0.000338441	0.0325556	red	gene body	chr11	130318869	130346536	+	5hmC
BCAT1	1233.54	-2.01728	0.343751	-5.86845	4.399e-09	7.02432e-06	blue	gene body	chr12	24962956	25102393	-	5hmC
LRMP	474.661	-1.17892	0.275754	-4.27528	1.90898e-05	0.00460855	blue	gene body	chr12	25173936	25261268	+	5hmC
CASC1	514.856	-1.98999	0.397037	-5.01211	5.38355e-07	0.000390748	blue	gene body	chr12	25261354	25348096	-	5hmC
LYRM5	107.187	-2.15458	0.422276	-5.10231	3.35537e-07	0.000255136	blue	gene body	chr12	25348150	25362579	+	5hmC
KRAS	378.29	-2.20164	0.410851	-5.35873	8.38088e-08	9.559e-05	blue	gene body	chr12	25357723	25403870	-	5hmC
CCDC184	17.3682	1.05356	0.305679	3.44663	0.000567626	0.0454533	red	gene body	chr12	48577367	48579709	+	5hmC
DCTN2	184.359	-1.91498	0.430116	-4.45224	8.49802e-06	0.00261946	blue	gene body	chr12	57923885	57941114	-	5hmC
DTX3	88.8022	-1.82599	0.481423	-3.79289	0.000148904	0.0191248	blue	gene body	chr12	57998405	58003587	+	5hmC
AGAP2	534.932	-3.83002	0.609189	-6.28708	3.23488e-10	7.4997e-07	blue	gene body	chr12	58117544	58135940	-	5hmC
TSPAN31	111.889	-3.41454	0.542415	-6.29507	3.07267e-10	7.4997e-07	blue	gene body	chr12	58131796	58143994	+	5hmC
2021-03-09	163.951	-3.51034	0.558565	-6.28457	3.28769e-10	7.4997e-07	blue	gene body	chr12	58148881	58154190	+	5hmC
CYP27B1	116.007	-3.48991	0.551404	-6.32913	2.46542e-10	7.4997e-07	blue	gene body	chr12	58156117	58162769	-	5hmC
METTL1	33.2869	-3.89791	0.532566	-7.3191	2.4964e-13	1.89682e-09	blue	gene body	chr12	58162254	58166576	-	5hmC
TSFM	192.883	-3.3333	0.458426	-7.27118	3.56366e-13	1.89682e-09	blue	gene body	chr12	58176372	58201854	+	5hmC
AVIL	256.365	-3.68898	0.454741	-8.11226	4.96885e-16	7.93426e-12	blue	gene body	chr12	58191159	58212487	-	5hmC
NUP107	398.463	-1.95962	0.426554	-4.59408	4.34661e-06	0.00187585	blue	gene body	chr12	69080514	69139589	+	5hmC
ZIC2	32.4748	0.885775	0.253851	3.48935	0.000484202	0.0421315	red	gene body	chr13	100634026	100639027	+	5hmC
CHST14	36.5322	0.826044	0.217271	3.8019	0.00014359	0.0187939	red	gene body	chr15	40763197	40766770	+	5hmC
NMB	34.5035	0.860683	0.232725	3.69828	0.000217065	0.0247578	red	gene body	chr15	85198360	85201794	-	5hmC
ARRDC4	141.094	0.968355	0.228037	4.24648	2.17154e-05	0.00491388	red	gene body	chr15	98503928	98517068	+	5hmC
IGF1R	4559.04	1.04967	0.233192	4.50131	6.75353e-06	0.00245092	red	gene body	chr15	99192200	99507759	+	5hmC
PGPEP1L	244.611	1.16382	0.283407	4.10652	4.01658e-05	0.00720638	red	gene body	chr15	99511459	99551024	-	5hmC
TNFRSF12A	23.3605	1.29152	0.29867	4.32423	1.53069e-05	0.0039775	red	gene body	chr16	3068446	3072384	+	5hmC
FOXF1	55.011	-1.39387	0.402057	-3.46683	0.000526625	0.0435707	blue	gene body	chr16	86544133	86549024	+	5hmC
TMEM95	24.6091	0.800772	0.211977	3.77764	0.00015832	0.0196592	red	gene body	chr17	7258442	7260538	+	5hmC
TCAP	27.4696	1.02251	0.245894	4.15835	3.20561e-05	0.00624235	red	gene body	chr17	37820440	37822808	+	5hmC
IER2	24.256	1.66263	0.318024	5.22801	1.71349e-07	0.000171006	red	gene body	chr19	13261229	13265722	+	5hmC
CHD5	25.915	0.92692	0.220348	4.20661	2.59224e-05	0.0085104	red	Promoter	chr1	6241184	6243183	-	5hmC
TAS1R1	13.465	0.937098	0.260401	3.59867	0.000319848	0.0399583	red	Promoter	chr1	6613241	6615240	+	5hmC
KCNQ4	13.7046	0.963988	0.269549	3.5763	0.000348497	0.0424115	red	Promoter	chr1	41247684	41249683	+	5hmC
S1PR1	12.4675	1.10645	0.28791	3.84303	0.000121523	0.0206692	red	Promoter	chr1	101700444	101702443	+	5hmC
POLR3GL	15.1408	1.24203	0.304833	4.07445	4.61224e-05	0.0118268	red	Promoter	chr1	145471389	145473388	-	5hmC
TUFT1	16.9728	0.959888	0.222366	4.31671	1.58372e-05	0.00590642	red	Promoter	chr1	151510781	151512780	+	5hmC
EFNA1	41.9622	1.06898	0.305982	3.49362	0.000476524	0.0499687	red	Promoter	chr1	155097936	155099935	+	5hmC
G0S2	31.1575	-1.28748	0.21736	-5.92324	3.15653e-09	7.42678e-06	blue	Promoter	chr1	209846765	209848764	+	5hmC
TGFB2	12.0618	0.949136	0.267266	3.55128	0.000383367	0.045028	red	Promoter	chr1	218517577	218519576	+	5hmC
PTRHD1	15.7089	-1.04511	0.261771	-3.99247	6.53878e-05	0.0142466	blue	Promoter	chr2	25017252	25019251	-	5hmC
CDCA7	12.857	-1.00993	0.262199	-3.85176	0.000117272	0.0204387	blue	Promoter	chr2	174217548	174219547	+	5hmC
AC018470.1	32.0055	-1.39515	0.384868	-3.625	0.000288957	0.038103	blue	Promoter	chr2	175203152	175205151	-	5hmC
KIF1A	18.9519	1.13726	0.2403	4.73268	2.21577e-06	0.00126107	red	Promoter	chr2	241760726	241762725	-	5hmC
PQLC2L	25.6089	-1.11825	0.250973	-4.45567	8.36319e-06	0.00380849	blue	Promoter	chr3	157259035	157261034	+	5hmC
ZAR1	28.7243	-1.12803	0.240218	-4.69586	2.65485e-06	0.00142388	blue	Promoter	chr4	48490269	48492268	+	5hmC
SPATA18	18.6882	-1.92118	0.553644	-3.47007	0.000520323	0.0499687	blue	Promoter	chr4	52915497	52917496	+	5hmC
PPAT	15.8375	1.18653	0.32884	3.60822	0.0003083	0.0388595	red	Promoter	chr4	57302782	57304781	-	5hmC
CCNG2	13.6966	1.16969	0.31143	3.75587	0.000172744	0.027234	red	Promoter	chr4	78076304	78078303	+	5hmC
FRAS1	21.8673	1.09721	0.233914	4.69066	2.7233e-06	0.00142388	red	Promoter	chr4	78976724	78978723	+	5hmC
BMPR1B	14.075	0.916571	0.24655	3.71758	0.000201139	0.0302073	red	Promoter	chr4	95677119	95679118	+	5hmC
NR3C2	9.62638	1.29019	0.298943	4.31585	1.58988e-05	0.00590642	red	Promoter	chr4	149366851	149368850	-	5hmC
TERT	20.8375	-2.35772	0.491916	-4.79293	1.64367e-06	0.00100885	blue	Promoter	chr5	1296185	1298184	-	5hmC
OTP	39.0735	-1.64252	0.467646	-3.51231	0.000444232	0.0493797	blue	Promoter	chr5	76936514	76938513	-	5hmC
ADGRV1	14.3717	1.08206	0.266092	4.06649	4.77259e-05	0.0118268	red	Promoter	chr5	89823161	89825160	+	5hmC
EPB41L4A-AS2	14.2312	1.21582	0.305576	3.97879	6.9266e-05	0.0148156	red	Promoter	chr5	111753280	111755279	+	5hmC
HSPA1B	28.3048	0.753626	0.212448	3.54734	0.000389135	0.045028	red	Promoter	chr6	31793512	31795511	+	5hmC
BEND6	17.3047	1.09561	0.267588	4.09439	4.23284e-05	0.0112745	red	Promoter	chr6	56817924	56819923	+	5hmC
SMPD2	36.0102	0.807131	0.206426	3.91003	9.22853e-05	0.0183492	red	Promoter	chr6	109759966	109761965	+	5hmC
SAMD3	12.6841	1.02692	0.252707	4.06368	4.83053e-05	0.0118268	red	Promoter	chr6	130687571	130689570	-	5hmC
HIVEP2	11.4721	1.81701	0.351815	5.16467	2.40859e-07	0.000241033	red	Promoter	chr6	143267339	143269338	-	5hmC
HOXA1	35.8269	-1.72358	0.471631	-3.6545	0.00025768	0.0359717	blue	Promoter	chr7	27136616	27138615	-	5hmC
HOXA2	38.0081	-2.08045	0.475485	-4.37542	1.21199e-05	0.00503224	blue	Promoter	chr7	27143431	27145430	-	5hmC
HOXA3	26.3051	-1.777	0.401754	-4.42311	9.7288e-06	0.00416186	blue	Promoter	chr7	27193201	27195200	-	5hmC
HOXA4	24.6298	-2.3337	0.478328	-4.87887	1.06696e-06	0.000753114	blue	Promoter	chr7	27171419	27173418	-	5hmC
HOXA5	28.1436	-1.3765	0.389022	-3.53835	0.000402639	0.0460494	blue	Promoter	chr7	27184288	27186287	-	5hmC
HOXA7	60.6686	-1.2387	0.355752	-3.48192	0.00049783	0.0499687	blue	Promoter	chr7	27198556	27200555	-	5hmC
PPP1R17	14.0443	-1.00869	0.288864	-3.4919	0.000479591	0.0499687	blue	Promoter	chr7	31724329	31726328	+	5hmC
KIAA0895	27.4422	-1.17666	0.283683	-4.14781	3.35673e-05	0.00947738	blue	Promoter	chr7	36430735	36432734	-	5hmC
TMEM176A	61.0981	-1.26733	0.302948	-4.18334	2.87261e-05	0.00857442	blue	Promoter	chr7	150495491	150497490	+	5hmC
STK3	12.7338	1.07227	0.303147	3.53714	0.000404486	0.0460494	red	Promoter	chr8	99956056	99958055	-	5hmC
PSAT1	20.4838	0.914995	0.261473	3.49939	0.00046633	0.0499687	red	Promoter	chr9	80910059	80912058	+	5hmC
C8G	18.2675	1.21702	0.291054	4.18141	2.89712e-05	0.00857442	red	Promoter	chr9	139837698	139839697	+	5hmC
ANAPC2	23.8886	1.36032	0.332654	4.08931	4.32661e-05	0.0113109	red	Promoter	chr9	140084002	140086001	-	5hmC
SLC34A3	36.1741	1.18109	0.316409	3.73281	0.000189357	0.0290519	red	Promoter	chr9	140123209	140125208	+	5hmC
NELFB	33.8164	1.01178	0.277025	3.65229	0.000259907	0.0359717	red	Promoter	chr9	140147625	140149624	+	5hmC
ARRDC1	33.9612	1.06975	0.299605	3.57054	0.000356246	0.0429839	red	Promoter	chr9	140498106	140500105	+	5hmC
CACNA1B	17.3263	1.51498	0.33371	4.53982	5.63027e-06	0.00283866	red	Promoter	chr9	140770241	140772240	+	5hmC
ANKRD16	23.9379	0.713973	0.182455	3.91314	9.11021e-05	0.0183492	red	Promoter	chr10	5932870	5934869	-	5hmC
SFMBT2	18.8962	0.938811	0.234666	4.00064	6.31725e-05	0.0141557	red	Promoter	chr10	7454449	7456448	-	5hmC
CAMK1D	19.4994	0.784165	0.225228	3.48165	0.000498328	0.0499687	red	Promoter	chr10	12389481	12391480	+	5hmC
CCDC3	19.5387	0.905099	0.229916	3.93665	8.26266e-05	0.0169049	red	Promoter	chr10	13142653	13144652	-	5hmC
SEPHS1	15.7729	1.43961	0.280021	5.14107	2.73183e-07	0.000241033	red	Promoter	chr10	13391299	13393298	-	5hmC
ACBD7	12.6505	0.999596	0.28323	3.52927	0.000416705	0.047061	red	Promoter	chr10	15131776	15133775	-	5hmC
SKIDA1	11.8624	1.43833	0.33323	4.31632	1.58648e-05	0.00590642	red	Promoter	chr10	21816298	21818297	-	5hmC
OTUD1	26.2275	1.02251	0.226658	4.51123	6.44517e-06	0.00313746	red	Promoter	chr10	23726387	23728386	+	5hmC
FZD8	9.49637	1.17307	0.312229	3.75708	0.000171908	0.027234	red	Promoter	chr10	35932207	35934206	-	5hmC
CSGALNACT2	27.0597	0.641074	0.176943	3.62305	0.000291152	0.038103	red	Promoter	chr10	43631934	43633933	+	5hmC
MAPK8	18.1053	0.894023	0.22397	3.99172	6.55969e-05	0.0142466	red	Promoter	chr10	49512682	49514681	+	5hmC
VSTM4	17.2768	0.92636	0.246907	3.75186	0.000175525	0.027234	red	Promoter	chr10	50324555	50326554	-	5hmC
H2AFY2	10.4793	1.21313	0.290223	4.17997	2.91544e-05	0.00857442	red	Promoter	chr10	71810552	71812551	+	5hmC
AC022532.1	22.408	0.761734	0.218799	3.48143	0.000498744	0.0499687	red	Promoter	chr10	72192585	72194584	+	5hmC
PALD1	17.7378	1.13561	0.216142	5.254	1.48828e-07	0.000161616	red	Promoter	chr10	72236577	72238576	+	5hmC
ANXA7	18.6643	0.923378	0.247546	3.73012	0.000191388	0.0290519	red	Promoter	chr10	75174835	75176834	-	5hmC
DLG5	19.7212	0.802353	0.217757	3.68463	0.000229035	0.0329927	red	Promoter	chr10	79687285	79689284	-	5hmC
TSPAN14	30.2252	0.957173	0.198456	4.82309	1.4135e-06	0.000907015	red	Promoter	chr10	82211922	82213921	+	5hmC
PTEN	16.081	1.55435	0.315544	4.92593	8.39595e-07	0.000623819	red	Promoter	chr10	89620870	89622869	+	5hmC
IFIT3	17.1194	0.87523	0.225159	3.88717	0.000101419	0.0196128	red	Promoter	chr10	91085651	91087650	+	5hmC
PCGF5	17.1589	0.855196	0.242973	3.51972	0.000431998	0.0484009	red	Promoter	chr10	92920769	92922768	+	5hmC
TNKS2	11.0139	1.05253	0.295151	3.56608	0.000362366	0.0433518	red	Promoter	chr10	93556069	93558068	+	5hmC
ARL3	18.6631	0.779609	0.223841	3.48287	0.000496063	0.0499687	red	Promoter	chr10	104475165	104477164	-	5hmC
GRK5	16.0108	1.03499	0.255421	4.05209	5.07626e-05	0.012146	red	Promoter	chr10	120965101	120967100	+	5hmC
METTL15	14.1562	-1.03279	0.285083	-3.62277	0.000291463	0.038103	blue	Promoter	chr11	28127795	28129794	+	5hmC
CAPN5	15.014	1.25415	0.265087	4.73108	2.23325e-06	0.00126107	red	Promoter	chr11	76775979	76777978	+	5hmC
YAP1	17.0206	1.27066	0.228735	5.55515	2.77367e-08	4.89448e-05	red	Promoter	chr11	101979192	101981191	+	5hmC
GPRC5A	16.9961	0.841068	0.240872	3.49176	0.000479857	0.0499687	red	Promoter	chr12	13041716	13043715	+	5hmC
BCAT1	36.4636	-2.40999	0.439616	-5.48203	4.20472e-08	6.59534e-05	blue	Promoter	chr12	25103394	25105393	-	5hmC
AC026310.1	49.4368	-2.27858	0.46154	-4.93691	7.93693e-07	0.000623819	blue	Promoter	chr12	25053243	25055242	+	5hmC
CASC1	37.8982	-2.24143	0.46061	-4.86621	1.13757e-06	0.000764721	blue	Promoter	chr12	25349097	25351096	-	5hmC
KRAS	33.8346	-1.97277	0.476581	-4.13942	3.4818e-05	0.00963776	blue	Promoter	chr12	25404871	25406870	-	5hmC
AC087239.1	16.8348	-2.1606	0.497602	-4.34203	1.41171e-05	0.00569402	blue	Promoter	chr12	25379515	25381514	+	5hmC
AQP5	43.854	-1.00458	0.276295	-3.63588	0.000277028	0.0377971	blue	Promoter	chr12	50353653	50355652	+	5hmC
HOXC9	29.4613	-1.45595	0.384551	-3.78611	0.000153022	0.0251188	blue	Promoter	chr12	54386679	54388678	+	5hmC
PIP4K2C	30.7618	-1.79835	0.4792	-3.75282	0.000174856	0.027234	blue	Promoter	chr12	57982957	57984956	+	5hmC
DTX3	25.621	-2.4042	0.623305	-3.85719	0.000114699	0.0202401	blue	Promoter	chr12	57996405	57998404	+	5hmC
ARHGEF25	58.3258	-2.01932	0.520038	-3.88302	0.000103166	0.019681	blue	Promoter	chr12	58001963	58003962	+	5hmC
B4GALNT1	18.1961	-2.45626	0.584713	-4.2008	2.65979e-05	0.00853369	blue	Promoter	chr12	58028139	58030138	-	5hmC
OS9	35.9441	-2.67183	0.501249	-5.33035	9.80233e-08	0.000125799	blue	Promoter	chr12	58085738	58087737	+	5hmC
AGAP2	39.6644	-3.55128	0.580218	-6.1206	9.32235e-10	4.38679e-06	blue	Promoter	chr12	58136941	58138940	-	5hmC
TSPAN31	125.416	-3.20766	0.712281	-4.50337	6.68859e-06	0.00314743	blue	Promoter	chr12	58129796	58131795	+	5hmC
CDK4	81.5363	-3.53665	0.505176	-7.00083	2.54458e-12	3.59218e-08	blue	Promoter	chr12	58150797	58152796	-	5hmC
2021-03-09	32.3674	-3.86469	0.657607	-5.8769	4.18025e-09	8.43038e-06	blue	Promoter	chr12	58146881	58148880	+	5hmC
METTL1	56.3626	-3.50564	0.524509	-6.68365	2.33064e-11	1.64508e-07	blue	Promoter	chr12	58167577	58169576	-	5hmC
TSFM	24.3242	-3.37673	0.564636	-5.98037	2.22627e-09	7.42678e-06	blue	Promoter	chr12	58174372	58176371	+	5hmC
AVIL	46.1223	-2.81936	0.474586	-5.94068	2.83846e-09	7.42678e-06	blue	Promoter	chr12	58213488	58215487	-	5hmC
CTDSP2	44.95	-2.39008	0.444737	-5.37415	7.6945e-08	0.000108623	blue	Promoter	chr12	58241523	58243522	-	5hmC
RASSF3	24.315	0.850516	0.210448	4.04146	5.31199e-05	0.0123134	red	Promoter	chr12	65002293	65004292	+	5hmC
NUP107	22.3132	-1.80661	0.455557	-3.96572	7.31757e-05	0.0154182	blue	Promoter	chr12	69078514	69080513	+	5hmC
LRRC16B	16.6579	0.881274	0.24539	3.59132	0.000329006	0.0407419	red	Promoter	chr14	24519209	24521208	+	5hmC
MIPOL1	11.6999	1.13922	0.3105	3.66898	0.000243517	0.0343772	red	Promoter	chr14	37665118	37667117	+	5hmC
FOXA1	13.013	0.990248	0.250285	3.95648	7.60636e-05	0.015791	red	Promoter	chr14	38066265	38068264	-	5hmC
SSTR1	9.61581	1.66818	0.338145	4.93334	8.08339e-07	0.000623819	red	Promoter	chr14	38675204	38677203	+	5hmC
ISCA2	11.7796	0.88424	0.246475	3.58754	0.000333812	0.0409776	red	Promoter	chr14	74958423	74960422	+	5hmC
WDR20	15.418	0.843915	0.242511	3.4799	0.000501594	0.0499687	red	Promoter	chr14	102603840	102605839	+	5hmC
BRF1	39.4111	0.716483	0.188939	3.79213	0.00014936	0.0248061	red	Promoter	chr14	105782927	105784926	-	5hmC
PATL2	16.5196	1.03815	0.250224	4.14888	3.34101e-05	0.00947738	red	Promoter	chr15	45004515	45006514	-	5hmC
ADAMTSL3	13.375	0.996441	0.275233	3.62035	0.000294201	0.038103	red	Promoter	chr15	84320838	84322837	+	5hmC
WDR73	21.0118	1.00959	0.245607	4.11057	3.94677e-05	0.0107147	red	Promoter	chr15	85198575	85200574	-	5hmC
PDE8A	21.7299	0.737177	0.202824	3.63456	0.000278451	0.0377971	red	Promoter	chr15	85521671	85523670	+	5hmC
AP3S2	13.9059	1.587	0.412781	3.84464	0.000120729	0.0206692	red	Promoter	chr15	90438871	90440870	-	5hmC
ZNF710	32.2835	1.4667	0.362948	4.04107	5.32068e-05	0.0123134	red	Promoter	chr15	90542624	90544623	+	5hmC
ARRDC4	17.3642	1.07717	0.268737	4.00829	6.11605e-05	0.0139258	red	Promoter	chr15	98501928	98503927	+	5hmC
RAB11FIP3	19.539	1.69398	0.32917	5.14621	2.65804e-07	0.000241033	red	Promoter	chr16	473619	475618	+	5hmC
CLDN6	14.0833	1.31533	0.305526	4.30514	1.66879e-05	0.00604057	red	Promoter	chr16	3071073	3073072	-	5hmC
ZNF423	22.3832	1.0169	0.271043	3.75182	0.000175554	0.027234	red	Promoter	chr16	49892831	49894830	-	5hmC
SALL1	13.2486	1.83685	0.414258	4.43408	9.24676e-06	0.00407926	red	Promoter	chr16	51186279	51188278	-	5hmC
FBXL8	17.321	0.883515	0.217491	4.0623	4.85906e-05	0.0118268	red	Promoter	chr16	67191834	67193833	+	5hmC
PYY	13.9409	0.940377	0.263905	3.56331	0.000366211	0.0434437	red	Promoter	chr17	42082838	42084837	-	5hmC
HOXB2	16.88	-1.65129	0.384813	-4.29114	1.7776e-05	0.00615954	blue	Promoter	chr17	46623352	46625351	-	5hmC
PRAC1	18.6227	-1.03798	0.299052	-3.47092	0.000518675	0.0499687	blue	Promoter	chr17	46800885	46802884	-	5hmC
BPTF	17.7337	0.890085	0.229978	3.8703	0.000108702	0.0200051	red	Promoter	chr17	65819640	65821639	+	5hmC
SOX9	15.4703	1.73042	0.468308	3.69504	0.00021985	0.0323294	red	Promoter	chr17	70115161	70117160	+	5hmC
GREB1L	17.4234	1.00928	0.27907	3.6166	0.000298503	0.0383088	red	Promoter	chr18	18820203	18822202	+	5hmC
WFDC2	28.5618	-1.10035	0.284423	-3.86869	0.00010942	0.0200051	blue	Promoter	chr20	44096346	44098345	+	5hmC
OLIG2	41.1845	-1.66668	0.431088	-3.86622	0.000110533	0.0200051	blue	Promoter	chr21	34396153	34398152	+	5hmC
ADRBK2	14.3008	1.33339	0.316242	4.21634	2.48298e-05	0.00834576	red	Promoter	chr22	25958816	25960815	+	5hmC
SLC35E4	23.4626	0.858825	0.24515	3.50326	0.000459603	0.0499687	red	Promoter	chr22	31029639	31031638	+	5hmC
PANX2	9.93846	1.47379	0.380077	3.87761	0.000105489	0.0198558	red	Promoter	chr22	50607160	50609159	+	5hmC
H3K27ac_265	84.0008	0.698741	0.204052	3.42433	0.000616316	0.0471169	red	H3K27ac	chr10	23130708	23142374	*	5hmC
H3K27ac_337	268.55	0.983734	0.266928	3.68539	0.000228351	0.0266814	red	H3K27ac	chr9	140080756	140102022	*	5hmC
H3K27ac_433	15.4852	0.896776	0.249473	3.59468	0.00032479	0.0321506	red	H3K27ac	chr17	60003670	60006040	*	5hmC
H3K27ac_811	494.311	-3.15108	0.548531	-5.74458	9.21485e-09	3.48977e-05	blue	H3K27ac	chr12	58280233	58293863	*	5hmC
H3K27ac_1050	23.278	0.895503	0.235203	3.80737	0.000140454	0.0201387	red	H3K27ac	chr10	17240424	17244631	*	5hmC
H3K27ac_1168	23.0597	0.817061	0.217687	3.75337	0.000174475	0.0229711	red	H3K27ac	chr4	151934169	151937935	*	5hmC
H3K27ac_1246	71.0993	0.713337	0.209397	3.40662	0.000657719	0.0487614	red	H3K27ac	chr6	39736229	39746951	*	5hmC
H3K27ac_1258	30.4597	0.669279	0.194283	3.44486	0.000571346	0.0456216	red	H3K27ac	chr5	89822201	89827839	*	5hmC
H3K27ac_1521	346.226	0.629968	0.150074	4.19772	2.69617e-05	0.00792613	red	H3K27ac	chr10	60738706	60787185	*	5hmC
H3K27ac_1532	91.5531	-1.02035	0.213388	-4.78166	1.7385e-06	0.00131678	blue	H3K27ac	chr7	129778801	129782703	*	5hmC
H3K27ac_1664	103.476	0.603657	0.170234	3.54605	0.000391059	0.0363301	red	H3K27ac	chr14	105776536	105784621	*	5hmC
H3K27ac_1805	56.8464	0.808334	0.181942	4.44282	8.87868e-06	0.0039422	red	H3K27ac	chr10	92918637	92926469	*	5hmC
H3K27ac_1875	70.996	0.746485	0.185817	4.01732	5.88646e-05	0.0126325	red	H3K27ac	chr10	91126804	91138766	*	5hmC
H3K27ac_1972	50.2239	1.01141	0.217385	4.65261	3.27761e-06	0.002029	red	H3K27ac	chr10	89619990	89629210	*	5hmC
H3K27ac_2019	55.5654	0.592999	0.166801	3.55512	0.000377802	0.0354566	red	H3K27ac	chr10	91059255	91066898	*	5hmC
H3K27ac_2024	92.5005	0.637423	0.149682	4.25852	2.05789e-05	0.00646288	red	H3K27ac	chr10	62695585	62706245	*	5hmC
H3K27ac_2058	216.741	0.59761	0.15515	3.85182	0.000117243	0.0183655	red	H3K27ac	chr10	25223357	25250155	*	5hmC
H3K27ac_2189	40.1273	0.771078	0.222389	3.46725	0.000525816	0.0434564	red	H3K27ac	chr4	78075363	78081992	*	5hmC
H3K27ac_2254	38.7103	0.968792	0.248795	3.89394	9.86299e-05	0.0167986	red	H3K27ac	chr4	140373113	140377886	*	5hmC
H3K27ac_2266	61.5979	0.698861	0.204522	3.41704	0.000633055	0.0474964	red	H3K27ac	chr1	145469219	145481471	*	5hmC
H3K27ac_2443	232.256	1.10536	0.254567	4.34212	1.41115e-05	0.00535198	red	H3K27ac	chr15	99388259	99404095	*	5hmC
H3K27ac_2491	362.617	-1.44581	0.408094	-3.54283	0.000395864	0.0366065	blue	H3K27ac	chr12	57906768	57932794	*	5hmC
H3K27ac_2538	221.088	0.673314	0.178473	3.77263	0.000161534	0.0218192	red	H3K27ac	chr9	139866222	139880813	*	5hmC
H3K27ac_2688	45.4201	1.03644	0.244496	4.23908	2.24433e-05	0.00688059	red	H3K27ac	chr5	156011379	156020824	*	5hmC
H3K27ac_2767	92.685	0.730828	0.160383	4.55677	5.19456e-06	0.00274114	red	H3K27ac	chr10	97314417	97323276	*	5hmC
H3K27ac_3288	204.058	0.675075	0.138378	4.87848	1.06907e-06	0.000917702	red	H3K27ac	chr10	32621068	32640362	*	5hmC
H3K27ac_3864	56.1599	-3.08489	0.58893	-5.23812	1.62221e-07	0.000237362	blue	H3K27ac	chr12	58333452	58336249	*	5hmC
H3K27ac_3883	39.4782	0.892933	0.228989	3.89946	9.64089e-05	0.0165077	red	H3K27ac	chr10	23090581	23096791	*	5hmC
H3K27ac_3932	16.8289	1.17022	0.325286	3.5975	0.000321296	0.0319712	red	H3K27ac	chr10	32215858	32220072	*	5hmC
H3K27ac_4032	25.6122	-1.98158	0.483886	-4.09514	4.21911e-05	0.0107749	blue	H3K27ac	chr12	25347040	25349595	*	5hmC
H3K27ac_4354	68.1432	0.937458	0.24933	3.75991	0.000169972	0.0226095	red	H3K27ac	chr10	17268403	17276753	*	5hmC
H3K27ac_4422	23.2931	0.815129	0.234458	3.47664	0.00050773	0.0424255	red	H3K27ac	chr10	121445707	121448408	*	5hmC
H3K27ac_4463	177.251	0.722707	0.16244	4.44908	8.62391e-06	0.00385566	red	H3K27ac	chr10	75331834	75357497	*	5hmC
H3K27ac_4557	69.1951	0.602219	0.160569	3.75054	0.000176457	0.0230904	red	H3K27ac	chr10	91172735	91179626	*	5hmC
H3K27ac_4750	122.989	-2.37797	0.397392	-5.98394	2.17803e-09	1.0016e-05	blue	H3K27ac	chr12	25051787	25058042	*	5hmC
H3K27ac_4788	52.3027	0.769544	0.197193	3.90249	9.52083e-05	0.0163456	red	H3K27ac	chr10	23726607	23733423	*	5hmC
H3K27ac_5076	124.774	0.746431	0.155496	4.80031	1.5842e-06	0.00124381	red	H3K27ac	chr10	15350246	15361467	*	5hmC
H3K27ac_5097	151.185	0.593313	0.150375	3.94556	7.96127e-05	0.0147176	red	H3K27ac	chr10	91085609	91104796	*	5hmC
H3K27ac_5145	74.1886	0.821705	0.187389	4.38504	1.15967e-05	0.00472536	red	H3K27ac	chr10	75934503	75943049	*	5hmC
H3K27ac_5186	355.311	-3.44002	0.532416	-6.46115	1.0391e-10	6.68981e-07	blue	H3K27ac	chr12	58137583	58152093	*	5hmC
H3K27ac_5243	18.5914	-1.8507	0.48122	-3.84585	0.000120133	0.0187271	blue	H3K27ac	chr12	69079596	69081835	*	5hmC
H3K27ac_5344	97.6582	0.906841	0.198071	4.57836	4.68626e-06	0.00255683	red	H3K27ac	chr10	7124460	7133269	*	5hmC
H3K27ac_5458	22.4998	0.832327	0.202446	4.11135	3.93348e-05	0.0102113	red	H3K27ac	chr8	74657024	74660664	*	5hmC
H3K27ac_5512	40.9421	0.710654	0.162063	4.38504	1.15964e-05	0.00472536	red	H3K27ac	chr1	200268841	200273588	*	5hmC
H3K27ac_5521	89.364	0.599623	0.15652	3.83097	0.000127637	0.019335	red	H3K27ac	chr10	6283320	6290304	*	5hmC
H3K27ac_5626	75.4699	0.60675	0.161943	3.7467	0.000179179	0.0233517	red	H3K27ac	chr10	63655450	63667173	*	5hmC
H3K27ac_5652	99.2027	-1.64234	0.452463	-3.62977	0.000283672	0.0300165	blue	H3K27ac	chr12	69136855	69145873	*	5hmC
H3K27ac_5653	50.375	0.874653	0.212511	4.1158	3.85834e-05	0.0101389	red	H3K27ac	chr10	60934916	60944260	*	5hmC
H3K27ac_5869	25.0022	1.15147	0.283741	4.0582	4.94534e-05	0.0114941	red	H3K27ac	chr14	37665275	37669475	*	5hmC
H3K27ac_6010	65.4147	0.678324	0.193614	3.50348	0.000459218	0.0400608	red	H3K27ac	chr10	17026010	17031149	*	5hmC
H3K27ac_6251	191.021	0.639653	0.117606	5.43894	5.35996e-08	0.000118993	red	H3K27ac	chr10	82164380	82187228	*	5hmC
H3K27ac_6427	30.4977	-2.86515	0.58467	-4.90046	9.56116e-07	0.000839257	blue	H3K27ac	chr12	58328237	58330454	*	5hmC
H3K27ac_6432	63.3091	0.800626	0.210765	3.79867	0.000145474	0.0206294	red	H3K27ac	chr6	3226049	3234864	*	5hmC
H3K27ac_6531	32.4142	0.768457	0.197962	3.88184	0.000103671	0.0173843	red	H3K27ac	chr8	125381904	125386354	*	5hmC
H3K27ac_6664	51.1164	0.987274	0.244751	4.03379	5.48833e-05	0.0123117	red	H3K27ac	chr15	90377968	90383490	*	5hmC
H3K27ac_6769	25.6345	0.716042	0.20113	3.5601	0.000370709	0.0349582	red	H3K27ac	chr6	47443852	47447701	*	5hmC
H3K27ac_6865	29.2437	0.707802	0.18233	3.88198	0.000103611	0.0173843	red	H3K27ac	chr13	50509520	50513689	*	5hmC
H3K27ac_7067	38.7829	0.776808	0.201086	3.86307	0.00011197	0.0180439	red	H3K27ac	chr10	29370228	29374004	*	5hmC
H3K27ac_7286	30.8902	0.67251	0.180964	3.71626	0.000202195	0.024592	red	H3K27ac	chr10	49511715	49516296	*	5hmC
H3K27ac_7545	44.205	0.616832	0.173268	3.55999	0.000370862	0.0349582	red	H3K27ac	chr10	7484425	7488787	*	5hmC
H3K27ac_7841	33.0218	1.37493	0.251055	5.47658	4.33625e-08	0.000108478	red	H3K27ac	chr10	13387522	13392356	*	5hmC
H3K27ac_7844	150.069	0.710192	0.187111	3.79556	0.000147309	0.0206878	red	H3K27ac	chr10	725507	737573	*	5hmC
H3K27ac_7905	61.9234	-3.36943	0.598629	-5.62858	1.81697e-08	5.5704e-05	blue	H3K27ac	chr12	58164395	58167263	*	5hmC
H3K27ac_8109	32.4276	1.12524	0.254593	4.41978	9.88009e-06	0.00429791	red	H3K27ac	chr10	70358207	70362587	*	5hmC
H3K27ac_8174	46.1993	0.993288	0.265765	3.73747	0.000185882	0.0237445	red	H3K27ac	chr15	99357194	99361842	*	5hmC
H3K27ac_8345	19.271	0.810391	0.216059	3.75078	0.000176283	0.0230904	red	H3K27ac	chr12	121497152	121498583	*	5hmC
H3K27ac_8365	45.2287	0.731513	0.181902	4.02147	5.78363e-05	0.0125134	red	H3K27ac	chr4	122616078	122620150	*	5hmC
H3K27ac_8425	151.597	0.586228	0.12723	4.60765	4.07255e-06	0.00235042	red	H3K27ac	chr10	79623297	79635904	*	5hmC
H3K27ac_8577	34.7607	0.655517	0.185635	3.53122	0.00041365	0.0377747	red	H3K27ac	chr10	50288238	50292241	*	5hmC
H3K27ac_8640	31.9332	1.03251	0.238352	4.33186	1.47855e-05	0.00540568	red	H3K27ac	chr10	88158555	88163250	*	5hmC
H3K27ac_8654	18.4977	0.888621	0.238541	3.72523	0.000195136	0.024347	red	H3K27ac	chr9	79790717	79794001	*	5hmC
H3K27ac_8663	42.2662	0.639483	0.184693	3.46241	0.000535371	0.0438405	red	H3K27ac	chr13	48697698	48702211	*	5hmC
H3K27ac_8711	10.8185	1.04876	0.303476	3.45582	0.000548624	0.0445409	red	H3K27ac	chr10	22627573	22630598	*	5hmC
H3K27ac_8791	381.228	0.782967	0.225036	3.4793	0.000502734	0.0424255	red	H3K27ac	chr9	139830247	139851163	*	5hmC
H3K27ac_8825	58.1544	0.641373	0.168943	3.79639	0.000146821	0.0206878	red	H3K27ac	chr12	65001961	65007415	*	5hmC
H3K27ac_8937	59.4092	0.750461	0.174407	4.30294	1.68548e-05	0.00577197	red	H3K27ac	chr1	51438549	51449602	*	5hmC
H3K27ac_8970	34.4755	0.972448	0.212203	4.58263	4.59169e-06	0.00254668	red	H3K27ac	chr10	12389567	12394280	*	5hmC
H3K27ac_9117	27.0192	0.776094	0.206003	3.7674	0.000164957	0.0220792	red	H3K27ac	chr10	60821849	60825405	*	5hmC
H3K27ac_9118	44.793	0.692015	0.18749	3.69094	0.000223424	0.0262966	red	H3K27ac	chr4	109677764	109684930	*	5hmC
H3K27ac_9279	63.4817	0.678786	0.182313	3.72319	0.000196725	0.0244033	red	H3K27ac	chr12	19280428	19289622	*	5hmC
H3K27ac_9308	37.6928	0.717818	0.20352	3.52702	0.000420261	0.0380546	red	H3K27ac	chr15	40761440	40764584	*	5hmC
H3K27ac_9379	19.4767	0.968382	0.270705	3.57726	0.00034722	0.0336156	red	H3K27ac	chr10	106247116	106249800	*	5hmC
H3K27ac_9591	32.3562	0.638876	0.179975	3.5498	0.000385518	0.035919	red	H3K27ac	chr15	42748936	42752657	*	5hmC
H3K27ac_9863	19.0035	1.27795	0.233425	5.47477	4.38083e-08	0.000108478	red	H3K27ac	chr10	25970224	25972899	*	5hmC
H3K27ac_9897	63.0438	0.866046	0.226936	3.81626	0.000135492	0.0198705	red	H3K27ac	chr1	101700372	101709329	*	5hmC
H3K27ac_10010	90.8453	0.773019	0.139391	5.54568	2.92822e-08	8.19659e-05	red	H3K27ac	chr10	72237420	72246781	*	5hmC
H3K27ac_10046	33.3786	0.785099	0.199991	3.92567	8.64882e-05	0.0154327	red	H3K27ac	chr10	72188717	72193369	*	5hmC
H3K27ac_10182	179.39	0.87967	0.250115	3.51707	0.00043634	0.0391254	red	H3K27ac	chr9	140437057	140448270	*	5hmC
H3K27ac_10190	49.1437	0.760407	0.193985	3.91993	8.85749e-05	0.0157095	red	H3K27ac	chr6	138724229	138727753	*	5hmC
H3K27ac_10254	38.1532	0.975456	0.225603	4.32377	1.53387e-05	0.00545592	red	H3K27ac	chr10	81737888	81745830	*	5hmC
H3K27ac_10405	13.2599	1.30888	0.288915	4.53033	5.88915e-06	0.00291653	red	H3K27ac	chr10	5112273	5116009	*	5hmC
H3K27ac_10497	65.4963	-1.996	0.552226	-3.61446	0.000300976	0.0309539	blue	H3K27ac	chr4	52902633	52906219	*	5hmC
H3K27ac_10630	18.153	0.885105	0.255768	3.46057	0.000539025	0.0439278	red	H3K27ac	chr3	96531252	96534502	*	5hmC
H3K27ac_10721	59.1735	-1.88881	0.444157	-4.25258	2.11324e-05	0.00659773	blue	H3K27ac	chr12	25402592	25407576	*	5hmC
H3K27ac_10781	60.3414	1.17152	0.272924	4.29246	1.76702e-05	0.00592513	red	H3K27ac	chr10	75754609	75761000	*	5hmC
H3K27ac_11150	58.572	-1.23849	0.231553	-5.34861	8.86314e-08	0.000163034	blue	H3K27ac	chr1	61508196	61510836	*	5hmC
H3K27ac_11163	28.0784	1.73352	0.233556	7.42226	1.15138e-13	1.85317e-09	red	H3K27ac	chr11	101979339	101983548	*	5hmC
H3K27ac_11231	29.6608	0.689134	0.180828	3.81099	0.00013841	0.0200684	red	H3K27ac	chr15	45685984	45690112	*	5hmC
H3K27ac_11271	87.8406	0.871079	0.240581	3.62074	0.000293767	0.0307529	red	H3K27ac	chr15	99341833	99347872	*	5hmC
H3K27ac_11642	11.9771	1.00187	0.279551	3.58388	0.000338534	0.0330229	red	H3K27ac	chr10	73944977	73947208	*	5hmC
H3K27ac_11667	116.333	0.626306	0.168848	3.70929	0.000207844	0.0249185	red	H3K27ac	chr10	52170297	52184730	*	5hmC
H3K27ac_11702	35.5457	0.806273	0.188764	4.27132	1.94319e-05	0.00623913	red	H3K27ac	chr11	93392225	93396417	*	5hmC
H3K27ac_11872	113.768	-2.2239	0.506387	-4.3917	1.12467e-05	0.00472132	blue	H3K27ac	chr12	57939536	57948989	*	5hmC
H3K27ac_11881	51.2745	0.642802	0.171328	3.75187	0.000175518	0.0230613	red	H3K27ac	chr10	68698587	68707832	*	5hmC
H3K27ac_11889	124.404	0.675312	0.198669	3.39918	0.00067587	0.0493221	red	H3K27ac	chr10	693587	703098	*	5hmC
H3K27ac_11907	39.7302	-3.53426	0.568601	-6.21572	5.10912e-10	2.74108e-06	blue	H3K27ac	chr12	58173771	58177188	*	5hmC
H3K27ac_12180	165.401	0.759682	0.180294	4.21357	2.51366e-05	0.00749642	red	H3K27ac	chr10	21444472	21466388	*	5hmC
H3K27ac_12208	338.899	1.08856	0.267678	4.06667	4.76891e-05	0.0113274	red	H3K27ac	chr15	99484175	99501227	*	5hmC
H3K27ac_12394	33.3825	0.848434	0.243474	3.4847	0.000492694	0.0419093	red	H3K27ac	chr3	10289347	10292892	*	5hmC
H3K27ac_12409	26.0127	0.754681	0.214232	3.52273	0.000427128	0.0385679	red	H3K27ac	chr18	34407901	34411920	*	5hmC
H3K27ac_12558	34.3098	-2.43582	0.546856	-4.45423	8.41953e-06	0.00379062	blue	H3K27ac	chr12	58087012	58089656	*	5hmC
H3K27ac_12574	12.715	-1.07064	0.28303	-3.78277	0.000155094	0.0211295	blue	H3K27ac	chrX	37705481	37707748	*	5hmC
H3K27ac_12650	49.0835	-1.20206	0.228059	-5.27083	1.35806e-07	0.000203333	blue	H3K27ac	chr7	44372713	44376212	*	5hmC
H3K27ac_12844	69.2026	0.631667	0.151079	4.18103	2.90196e-05	0.00834069	red	H3K27ac	chr11	86663078	86670600	*	5hmC
H3K27ac_13083	78.322	0.783427	0.172589	4.53928	5.64475e-06	0.00286153	red	H3K27ac	chr10	60847561	60859703	*	5hmC
H3K27ac_13136	18.2281	0.903043	0.254793	3.54423	0.000393766	0.0365289	red	H3K27ac	chr19	53139637	53142374	*	5hmC
H3K27ac_13265	8.31134	1.32048	0.324754	4.0661	4.78064e-05	0.0113274	red	H3K27ac	chr19	38307544	38308767	*	5hmC
H3K27ac_13274	66.2318	0.768234	0.164028	4.68354	2.81963e-06	0.00185235	red	H3K27ac	chr10	35097272	35106547	*	5hmC
H3K27ac_13367	26.8977	0.654957	0.190754	3.43351	0.000595813	0.0464104	red	H3K27ac	chr10	25208942	25212826	*	5hmC
H3K27ac_13430	39.2704	1.08226	0.290266	3.7285	0.000192626	0.024095	red	H3K27ac	chr9	140147791	140151007	*	5hmC
H3K27ac_13503	28.755	0.880637	0.226331	3.89092	9.98646e-05	0.0169641	red	H3K27ac	chr10	6017503	6020554	*	5hmC
H3K27ac_13539	126.781	0.644723	0.185303	3.4793	0.000502733	0.0424255	red	H3K27ac	chr10	43744885	43761909	*	5hmC
H3K27ac_13648	39.8612	0.916901	0.247709	3.70153	0.000214306	0.0254562	red	H3K27ac	chr10	28965276	28971275	*	5hmC
H3K27ac_13690	249.832	-3.40766	0.632401	-5.38844	7.10716e-08	0.000138656	blue	H3K27ac	chr12	58126343	58136256	*	5hmC
H3K27ac_13739	21.1152	0.852125	0.236412	3.60441	0.000312865	0.0316707	red	H3K27ac	chr4	103265098	103267944	*	5hmC
H3K27ac_13863	101.823	0.865334	0.211831	4.08502	4.40727e-05	0.0109132	red	H3K27ac	chr9	139854477	139861110	*	5hmC
H3K27ac_13884	180.353	0.693998	0.190054	3.65158	0.000260635	0.0285743	red	H3K27ac	chr10	15287603	15311708	*	5hmC
H3K27ac_13909	112.821	0.633022	0.177297	3.57039	0.000356445	0.0342512	red	H3K27ac	chr10	32654011	32671849	*	5hmC
H3K27ac_13940	221.768	0.768939	0.160898	4.77906	1.76119e-06	0.00131846	red	H3K27ac	chr10	15375248	15397313	*	5hmC
H3K27ac_13981	14.3647	1.09387	0.309006	3.53996	0.000400185	0.0369117	red	H3K27ac	chr5	156265415	156268470	*	5hmC
H3K27ac_14150	40.7573	1.8484	0.313971	5.88717	3.92861e-09	1.68619e-05	red	H3K27ac	chr10	83633343	83640673	*	5hmC
H3K27ac_14217	10.6936	1.26212	0.317447	3.97584	7.01316e-05	0.0137657	red	H3K27ac	chr10	17658410	17660029	*	5hmC
H3K27ac_14625	15.6248	1.1468	0.293525	3.90701	9.34461e-05	0.0162161	red	H3K27ac	chr15	80350528	80353256	*	5hmC
H3K27ac_14977	17.2377	1.09273	0.257519	4.2433	2.20261e-05	0.006785	red	H3K27ac	chr10	34661093	34663049	*	5hmC
H3K27ac_15096	15.1797	1.43021	0.339882	4.20795	2.57697e-05	0.00764553	red	H3K27ac	chr10	84648737	84651336	*	5hmC
H3K27ac_15142	14.3708	0.815949	0.22926	3.55905	0.000372198	0.0350328	red	H3K27ac	chr10	78434404	78436960	*	5hmC
H3K27ac_15224	73.4593	0.712896	0.189132	3.7693	0.000163705	0.0220031	red	H3K27ac	chr12	56096561	56107377	*	5hmC
H3K27ac_15284	28.1804	0.857853	0.221928	3.86546	0.000110881	0.0180347	red	H3K27ac	chr10	73932845	73938206	*	5hmC
H3K27ac_15376	26.3987	-1.16279	0.204613	-5.68287	1.32456e-08	4.26381e-05	blue	H3K27ac	chr7	12666901	12671561	*	5hmC
H3K27ac_15452	27.0507	0.86871	0.24941	3.48306	0.000495711	0.0421034	red	H3K27ac	chr10	14212923	14217416	*	5hmC
H3K27ac_15460	14.3406	1.02887	0.27624	3.72456	0.000195659	0.0243609	red	H3K27ac	chr21	25417205	25419454	*	5hmC
H3K27ac_15465	62.5264	0.636887	0.155759	4.08894	4.3335e-05	0.0108245	red	H3K27ac	chr4	109658489	109667959	*	5hmC
H3K27ac_15580	54.8865	0.598208	0.15791	3.78829	0.000151691	0.0210021	red	H3K27ac	chr10	52369447	52375355	*	5hmC
H3K27ac_15630	15.2764	0.925091	0.270776	3.41644	0.000634456	0.0474964	red	H3K27ac	chr16	30345829	30348153	*	5hmC
H3K27ac_15726	37.2054	-1.01254	0.261888	-3.86632	0.000110492	0.0180347	blue	H3K27ac	chr17	42704849	42706949	*	5hmC
H3K27ac_15795	146.688	1.10739	0.243263	4.55224	5.30765e-06	0.00274114	red	H3K27ac	chr15	99316627	99325143	*	5hmC
H3K27ac_15867	19.2818	0.995428	0.226965	4.38583	1.15544e-05	0.00472536	red	H3K27ac	chr10	61406871	61409907	*	5hmC
H3K27ac_15997	43.4938	0.619592	0.182624	3.39272	0.000692024	0.0497887	red	H3K27ac	chr10	35620878	35628776	*	5hmC
H3K27ac_16139	44.0103	0.656911	0.191364	3.43278	0.000597434	0.0464534	red	H3K27ac	chr10	25369340	25375280	*	5hmC
H3K27ac_16550	11.282	1.20982	0.332063	3.64335	0.000269112	0.0291188	red	H3K27ac	chr5	155627670	155629740	*	5hmC
H3K27ac_16675	77.8133	0.838783	0.223405	3.75454	0.000173657	0.0229487	red	H3K27ac	chr19	45347689	45356463	*	5hmC
H3K27ac_16723	15.9663	1.06907	0.308676	3.46341	0.000533371	0.0437439	red	H3K27ac	chr12	61582461	61583715	*	5hmC
H3K27ac_16749	17.6771	0.921249	0.271617	3.39172	0.000694543	0.0498499	red	H3K27ac	chr10	14420489	14422904	*	5hmC
H3K27ac_16774	81.8111	1.02684	0.295744	3.47206	0.000516486	0.0430068	red	H3K27ac	chr15	99404996	99410474	*	5hmC
H3K27ac_16778	13.5949	1.56466	0.310149	5.04488	4.53815e-07	0.00051258	red	H3K27ac	chr12	71633996	71637426	*	5hmC
H3K27ac_17046	12.3994	1.20475	0.326368	3.69137	0.000223047	0.0262966	red	H3K27ac	chr10	84683228	84687006	*	5hmC
H3K27ac_17360	59.0758	0.674963	0.15473	4.36219	1.28766e-05	0.0050243	red	H3K27ac	chr10	63380701	63391354	*	5hmC
H3K27ac_17469	101.372	0.679717	0.17227	3.94565	7.95837e-05	0.0147176	red	H3K27ac	chr10	14057380	14068528	*	5hmC
H3K27ac_17806	275.216	-1.04638	0.197347	-5.30222	1.14406e-07	0.000184139	blue	H3K27ac	chr7	635842	645422	*	5hmC
H3K27ac_17823	11.7005	-1.13634	0.297219	-3.82326	0.0001317	0.0196728	blue	H3K27ac	chr1	74181996	74184138	*	5hmC
H3K27ac_17870	47.5828	0.608407	0.168911	3.60194	0.000315847	0.0317232	red	H3K27ac	chr14	68084066	68090846	*	5hmC
H3K27ac_17872	18.7688	1.00371	0.2772	3.62089	0.000293589	0.0307529	red	H3K27ac	chr18	68772268	68775630	*	5hmC
H3K27ac_17880	145.958	-1.02495	0.220156	-4.65556	3.23099e-06	0.00201956	blue	H3K27ac	chr7	29845374	29856413	*	5hmC
H3K27ac_17885	22.4089	1.20955	0.219363	5.51389	3.50993e-08	9.41554e-05	red	H3K27ac	chr4	95677661	95680480	*	5hmC
H3K27ac_17984	162.884	0.672095	0.129021	5.20919	1.89671e-07	0.000265462	red	H3K27ac	chr10	27019680	27035431	*	5hmC
H3K27ac_18059	54.6536	0.941142	0.231385	4.06742	4.75365e-05	0.0113274	red	H3K27ac	chr15	98502866	98508653	*	5hmC
H3K27ac_18109	13.164	1.45741	0.346782	4.20268	2.63776e-05	0.00778999	red	H3K27ac	chr13	24152685	24154443	*	5hmC
H3K27ac_18116	29.0607	1.28584	0.256601	5.01106	5.4132e-07	0.000558848	red	H3K27ac	chr4	78976879	78980904	*	5hmC
H3K27ac_18119	131.789	0.595879	0.151954	3.92144	8.8022e-05	0.0156545	red	H3K27ac	chr10	76980337	76996933	*	5hmC
H3K27ac_18203	157.099	0.651514	0.142488	4.57243	4.82104e-06	0.00257211	red	H3K27ac	chr10	15330095	15346167	*	5hmC
H3K27ac_18339	349.188	0.947217	0.26587	3.56271	0.000367051	0.0349572	red	H3K27ac	chr9	140338902	140355189	*	5hmC
H3K27ac_18366	50.677	0.909816	0.268142	3.39304	0.00069121	0.0497887	red	H3K27ac	chr9	140524510	140527749	*	5hmC
H3K27ac_18549	133.884	0.669335	0.151544	4.41677	1.00188e-05	0.00432424	red	H3K27ac	chr10	3175858	3186249	*	5hmC
H3K27ac_18643	41.527	0.764082	0.222888	3.4281	0.000607823	0.046865	red	H3K27ac	chr10	25517962	25525733	*	5hmC
H3K27ac_18755	124.447	0.691083	0.139581	4.95113	7.37839e-07	0.000678611	red	H3K27ac	chr10	15403668	15419154	*	5hmC
H3K27ac_18766	57.9752	0.709914	0.171634	4.13621	3.53082e-05	0.00959147	red	H3K27ac	chr10	21383517	21391739	*	5hmC
H3K27ac_18827	49.7386	0.76632	0.15911	4.8163	1.46241e-06	0.00118685	red	H3K27ac	chr10	49494804	49498730	*	5hmC
H3K27ac_19131	14.9617	-1.34035	0.298803	-4.48574	7.26597e-06	0.0033654	blue	H3K27ac	chr7	72811657	72812878	*	5hmC
H3K27ac_19147	375.403	1.19095	0.251194	4.74117	2.12486e-06	0.00152001	red	H3K27ac	chr15	99189877	99219555	*	5hmC
H3K27ac_19214	43.8664	0.691474	0.165015	4.19037	2.785e-05	0.00810895	red	H3K27ac	chr12	48576196	48583821	*	5hmC
H3K27ac_19248	29.3037	1.01696	0.235662	4.31534	1.59355e-05	0.00562097	red	H3K27ac	chr10	71810981	71815102	*	5hmC
H3K27ac_19435	77.4021	0.626902	0.170467	3.67756	0.00023548	0.0268852	red	H3K27ac	chr10	13828695	13836047	*	5hmC
H3K27ac_19439	37.2692	0.926035	0.240412	3.85187	0.000117221	0.0183655	red	H3K27ac	chr10	975439	981627	*	5hmC
H3K27ac_19570	26.7029	0.762881	0.224049	3.40497	0.000661716	0.0487614	red	H3K27ac	chr2	152953303	152957262	*	5hmC
H3K27ac_19575	10.4816	1.01799	0.298959	3.40511	0.000661372	0.0487614	red	H3K27ac	chr10	72650410	72652090	*	5hmC
H3K27ac_19585	97.0065	-1.9661	0.515828	-3.81154	0.000138101	0.0200684	blue	H3K27ac	chr4	54421253	54428088	*	5hmC
H3K27ac_19764	74.0852	1.13908	0.237917	4.78773	1.68682e-06	0.00129285	red	H3K27ac	chr8	132046830	132056149	*	5hmC
H3K27ac_20106	72.7657	0.890045	0.209342	4.25163	2.12224e-05	0.00659773	red	H3K27ac	chr10	18428294	18436096	*	5hmC
H3K27ac_20139	21.614	-1.80702	0.485223	-3.72411	0.000196004	0.0243609	blue	H3K27ac	chr12	58420215	58422650	*	5hmC
H3K27ac_20242	33.9709	0.782696	0.210438	3.71937	0.000199721	0.0245709	red	H3K27ac	chr10	24495700	24499213	*	5hmC
H3K27ac_20388	47.6414	0.792592	0.195257	4.05921	4.92381e-05	0.0114941	red	H3K27ac	chr5	63458988	63464127	*	5hmC
H3K27ac_20405	246.645	1.03246	0.233511	4.42148	9.80284e-06	0.00429331	red	H3K27ac	chr15	99269320	99284108	*	5hmC
H3K27ac_20421	12.9416	1.03769	0.289692	3.58205	0.000340911	0.0332046	red	H3K27ac	chr8	21714782	21716494	*	5hmC
H3K27ac_20811	13.3263	-1.50935	0.303622	-4.97115	6.65562e-07	0.000649235	blue	H3K27ac	chr7	31735442	31737030	*	5hmC
H3K27ac_21272	75.1951	-1.15247	0.24527	-4.69877	2.61736e-06	0.0017372	blue	H3K27ac	chr7	150019317	150023721	*	5hmC
H3K27ac_21328	13.2127	1.15938	0.302687	3.83029	0.000127993	0.0193434	red	H3K27ac	chr6	5025790	5026995	*	5hmC
H3K27ac_21329	10.5489	1.48515	0.383224	3.87541	0.000106447	0.0176052	red	H3K27ac	chr9	140962993	140964179	*	5hmC
H3K27ac_21669	25.6248	0.765732	0.208103	3.67958	0.000233619	0.0268585	red	H3K27ac	chr14	105332074	105334267	*	5hmC
H3K27ac_21680	35.3612	0.988803	0.193272	5.11611	3.11903e-07	0.000393738	red	H3K27ac	chr10	70588054	70591666	*	5hmC
H3K27ac_21799	117.083	0.661111	0.192235	3.43907	0.000583706	0.0459457	red	H3K27ac	chr15	101972755	101983145	*	5hmC
H3K27ac_21922	17.1959	0.900198	0.232169	3.87733	0.000105608	0.0175977	red	H3K27ac	chr10	69840935	69845064	*	5hmC
H3K27ac_22020	59.0597	-1.06299	0.228222	-4.65769	3.19785e-06	0.00201844	blue	H3K27ac	chr20	44096323	44100590	*	5hmC
H3K27ac_22056	40.2787	0.731819	0.213985	3.41995	0.000626315	0.0474386	red	H3K27ac	chr10	122842922	122846133	*	5hmC
H3K27ac_22177	9.4189	1.09106	0.298225	3.65851	0.000253682	0.0280143	red	H3K27ac	chr6	47381650	47383210	*	5hmC
H3K27ac_22347	9.59062	1.18107	0.316005	3.73749	0.000185866	0.0237445	red	H3K27ac	chr4	136758839	136760694	*	5hmC
H3K27ac_22637	75.177	1.26396	0.351385	3.59709	0.000321795	0.0319714	red	H3K27ac	chr15	93854938	93858988	*	5hmC
H3K27ac_22918	8.60939	1.39429	0.327348	4.25936	2.05015e-05	0.00646288	red	H3K27ac	chr10	86883692	86885358	*	5hmC
H3K27ac_22996	24.6476	1.23541	0.273762	4.51273	6.39974e-06	0.0031009	red	H3K27ac	chr6	10403900	10405480	*	5hmC
H3K27ac_23071	222.673	1.03863	0.239993	4.32775	1.50641e-05	0.00543322	red	H3K27ac	chr15	99256068	99268508	*	5hmC
H3K27ac_23391	70.834	1.12705	0.293494	3.8401	0.000122984	0.018852	red	H3K27ac	chr15	90450797	90456927	*	5hmC
H3K27ac_23497	36.7223	0.794005	0.205464	3.86446	0.000111336	0.0180439	red	H3K27ac	chr1	246668228	246671176	*	5hmC
H3K27ac_24039	106.85	0.747574	0.145988	5.1208	3.0424e-07	0.000391745	red	H3K27ac	chr10	79644684	79654999	*	5hmC
H3K27ac_24082	269.909	-4.2472	0.595124	-7.13665	9.56298e-13	1.02612e-08	blue	H3K27ac	chr12	58118790	58124157	*	5hmC
H3K27ac_24343	71.5313	0.913379	0.248035	3.68245	0.000230999	0.0267481	red	H3K27ac	chr9	140589092	140593157	*	5hmC
H3K27ac_24452	21.6454	1.13706	0.293235	3.87765	0.000105472	0.0175977	red	H3K27ac	chr10	83949773	83954414	*	5hmC
H3K27ac_24518	17.2523	0.955551	0.250874	3.80889	0.000139593	0.0201055	red	H3K27ac	chr10	95653331	95655191	*	5hmC
H3K27ac_24539	13.5209	0.87084	0.24785	3.51357	0.000442125	0.0393699	red	H3K27ac	chr10	74802923	74805281	*	5hmC
H3K27ac_24598	20.5416	-1.16022	0.24793	-4.67964	2.87381e-06	0.00186888	blue	H3K27ac	chr2	2832088	2834038	*	5hmC
H3K27ac_24975	21.0595	1.00723	0.279344	3.60569	0.000311326	0.0315646	red	H3K27ac	chr3	93942501	93946228	*	5hmC
H3K27ac_25045	13.5851	0.932184	0.268122	3.47672	0.000507595	0.0424255	red	H3K27ac	chr5	148596501	148598148	*	5hmC
H3K27ac_25259	42.849	0.635254	0.175184	3.6262	0.000287619	0.0303064	red	H3K27ac	chr10	5929799	5935691	*	5hmC
H3K27ac_25268	13.228	1.06632	0.292542	3.64503	0.000267365	0.0291188	red	H3K27ac	chr10	7159795	7161084	*	5hmC
H3K27ac_25333	43.4029	0.726496	0.211075	3.44189	0.000577662	0.0458575	red	H3K27ac	chr17	67496104	67499862	*	5hmC
H3K27ac_25342	112.518	-1.99101	0.506007	-3.93474	8.32866e-05	0.0152332	blue	H3K27ac	chr12	58020909	58028093	*	5hmC
H3K27ac_25347	119.145	1.02621	0.25184	4.07486	4.60427e-05	0.0111439	red	H3K27ac	chr15	99462196	99468623	*	5hmC
H3K27ac_25424	20.7302	0.781294	0.215863	3.6194	0.000295283	0.0307876	red	H3K27ac	chr22	18197360	18201530	*	5hmC
H3K27ac_25431	29.5338	0.82276	0.216926	3.79282	0.000148945	0.0207559	red	H3K27ac	chr1	12172155	12174310	*	5hmC
H3K27ac_25573	48.8616	0.673636	0.174175	3.86759	0.000109918	0.0180347	red	H3K27ac	chr13	95949997	95954696	*	5hmC
H3K27ac_25630	11.4075	1.11718	0.322003	3.46947	0.000521489	0.0432654	red	H3K27ac	chr15	45340150	45341942	*	5hmC
H3K27ac_25946	33.547	0.812128	0.216855	3.74504	0.000180369	0.0234592	red	H3K27ac	chr10	21548308	21551964	*	5hmC
H3K27ac_25988	39.0564	1.21577	0.306959	3.96069	7.47326e-05	0.014277	red	H3K27ac	chr9	140937195	140940737	*	5hmC
H3K27ac_26147	22.3453	1.21641	0.297287	4.09171	4.28201e-05	0.0107749	red	H3K27ac	chr10	83794547	83799723	*	5hmC
H3K27ac_26227	88.4128	0.592449	0.155219	3.81685	0.000135165	0.0198677	red	H3K27ac	chr10	88551231	88561583	*	5hmC
H3K27ac_26391	42.2376	0.771241	0.196403	3.92683	8.6071e-05	0.0154327	red	H3K27ac	chr10	12862524	12866750	*	5hmC
H3K27ac_26798	32.0121	0.935055	0.269949	3.46383	0.000532551	0.0437397	red	H3K27ac	chr8	17020000	17022686	*	5hmC
H3K27ac_27108	16.9992	-2.23481	0.629544	-3.54988	0.000385411	0.035919	blue	H3K27ac	chr4	54527393	54529545	*	5hmC
H3K27ac_27182	22.5957	0.806187	0.229956	3.50584	0.000455175	0.0399646	red	H3K27ac	chr10	79684363	79688417	*	5hmC
H3K27ac_27273	32.6903	0.766681	0.214982	3.56626	0.000362106	0.0347433	red	H3K27ac	chr10	34983016	34986427	*	5hmC
H3K27ac_27524	7.73009	-1.20451	0.314859	-3.82555	0.00013048	0.0195359	blue	H3K27ac	chr7	102382580	102385062	*	5hmC
H3K27ac_27643	19.3116	0.880919	0.217406	4.05196	5.07914e-05	0.0116068	red	H3K27ac	chr10	35460344	35463932	*	5hmC
H3K27ac_27783	19.7307	0.957379	0.258883	3.69812	0.000217203	0.0257054	red	H3K27ac	chr10	15182717	15185269	*	5hmC
H3K27ac_27787	56.3361	0.805371	0.151384	5.32004	1.03746e-07	0.00018052	red	H3K27ac	chr10	5814110	5819426	*	5hmC
H3K27ac_27879	14.9812	0.971106	0.2595	3.74222	0.000182402	0.0235807	red	H3K27ac	chr11	118691036	118692169	*	5hmC
H3K27ac_27910	30.1533	1.01233	0.199202	5.08193	3.7361e-07	0.000445433	red	H3K27ac	chr10	3976605	3979466	*	5hmC
H3K27ac_28011	12.0389	1.0947	0.275948	3.96706	7.27634e-05	0.0141896	red	H3K27ac	chr13	59686084	59687950	*	5hmC
H3K27ac_28097	10.5628	1.28685	0.339353	3.79206	0.000149401	0.0207641	red	H3K27ac	chr2	73943108	73944493	*	5hmC
H3K27ac_28613	24.4916	-1.01983	0.199863	-5.10264	3.3495e-07	0.0004147	blue	H3K27ac	chr16	55541708	55544589	*	5hmC
H3K27ac_28616	18.229	-1.0691	0.296646	-3.60398	0.000313383	0.0316734	blue	H3K27ac	chr7	34914242	34916218	*	5hmC
H3K27ac_29225	130.777	0.587229	0.158107	3.71414	0.000203899	0.0246752	red	H3K27ac	chr10	7300867	7312640	*	5hmC
H3K27ac_29490	20.8828	0.951769	0.239188	3.97917	6.91557e-05	0.0136994	red	H3K27ac	chr10	61276523	61280080	*	5hmC
H3K27ac_29541	22.8498	0.997058	0.230485	4.32591	1.51905e-05	0.00543322	red	H3K27ac	chr10	93643032	93645384	*	5hmC
H3K27ac_29649	11.1529	1.39142	0.35106	3.9635	7.38593e-05	0.0142367	red	H3K27ac	chr3	13554647	13555189	*	5hmC
H3K27ac_29796	24.6423	0.759796	0.217505	3.49323	0.000477215	0.0411293	red	H3K27ac	chr12	8996905	8999266	*	5hmC
H3K27ac_29881	28.1718	0.873518	0.253611	3.44433	0.00057248	0.0456216	red	H3K27ac	chr2	6212750	6215207	*	5hmC
H3K27ac_29887	14.5018	-1.3327	0.330238	-4.03558	5.44676e-05	0.0122611	blue	H3K27ac	chr7	12442962	12444392	*	5hmC
H3K27ac_29932	53.3845	0.685601	0.192278	3.56567	0.00036293	0.034757	red	H3K27ac	chr10	116522580	116529096	*	5hmC
H3K27ac_30083	50.7789	0.672814	0.176176	3.81898	0.000134002	0.0197872	red	H3K27ac	chr10	111734510	111740621	*	5hmC
H3K27ac_30100	11.3091	0.989996	0.260873	3.79494	0.000147681	0.0206878	red	H3K27ac	chr10	31432149	31433189	*	5hmC
H3K27ac_30529	11.3753	1.6206	0.348811	4.64606	3.38335e-06	0.00207451	red	H3K27ac	chr18	52495288	52496218	*	5hmC
H3K27ac_30833	60.2131	-1.22002	0.271918	-4.48674	7.23226e-06	0.0033654	blue	H3K27ac	chr7	128808046	128811164	*	5hmC
H3K27ac_30880	81.9995	0.59319	0.165392	3.58656	0.000335067	0.032834	red	H3K27ac	chr10	5701208	5709221	*	5hmC
H3K27ac_31337	61.5739	0.760345	0.174928	4.34661	1.38258e-05	0.00533005	red	H3K27ac	chr2	133424273	133430134	*	5hmC
H3K27ac_31477	65.9217	0.610108	0.167659	3.63898	0.000273723	0.0294692	red	H3K27ac	chr10	120784742	120790698	*	5hmC
H3K27ac_31543	36.1509	0.974315	0.252681	3.85591	0.000115301	0.0182387	red	H3K27ac	chr5	155899571	155905371	*	5hmC
H3K27ac_31556	33.6718	0.701011	0.191016	3.6699	0.000242645	0.027263	red	H3K27ac	chr17	44042135	44047541	*	5hmC
H3K27ac_31693	14.5428	0.965035	0.27874	3.46213	0.00053591	0.0438405	red	H3K27ac	chr10	34685514	34686993	*	5hmC
H3K27ac_31697	51.3352	-3.73328	0.565686	-6.59956	4.12385e-11	2.94997e-07	blue	H3K27ac	chr12	58196456	58198922	*	5hmC
H3K27ac_32284	124.337	0.600466	0.147098	4.08208	4.46354e-05	0.0109682	red	H3K27ac	chr10	116462856	116481663	*	5hmC
H3K27ac_32501	24.4575	-1.03143	0.301695	-3.41877	0.000629058	0.0474964	blue	H3K27ac	chr18	56711864	56712702	*	5hmC
H3K27ac_32616	8.63984	-1.32358	0.329752	-4.01386	5.97341e-05	0.0127342	blue	H3K27ac	chr7	12329862	12331755	*	5hmC
H3K27ac_32641	37.019	0.681134	0.176529	3.8585	0.000114087	0.0180912	red	H3K27ac	chr10	60889603	60894791	*	5hmC
H3K27ac_32709	23.033	0.804	0.217269	3.70049	0.000215186	0.0255136	red	H3K27ac	chr15	65618194	65619735	*	5hmC
H3K27ac_32724	39.2925	0.925388	0.199358	4.64185	3.45305e-06	0.00209727	red	H3K27ac	chr10	61467637	61473796	*	5hmC
H3K27ac_32751	10.9929	1.35476	0.358667	3.77721	0.000158592	0.0214955	red	H3K27ac	chr10	28615230	28616830	*	5hmC
H3K27ac_32762	28.2067	-2.90006	0.563501	-5.1465	2.65386e-07	0.000355954	blue	H3K27ac	chr12	69517973	69519407	*	5hmC
H3K27ac_33100	26.4528	0.719914	0.202791	3.55002	0.000385201	0.035919	red	H3K27ac	chr10	92688576	92691628	*	5hmC
H3K27ac_33213	26.7111	1.14287	0.21086	5.42006	5.95776e-08	0.00012173	red	H3K27ac	chr15	44329966	44335190	*	5hmC
H3K27ac_33232	27.0879	0.816294	0.225634	3.61779	0.000297133	0.0308046	red	H3K27ac	chr4	190617847	190619726	*	5hmC
H3K27ac_33272	50.3558	0.754898	0.213827	3.53042	0.000414908	0.0377846	red	H3K27ac	chr18	43300271	43307994	*	5hmC
H3K27ac_33397	34.896	0.820909	0.20819	3.94308	8.04421e-05	0.014797	red	H3K27ac	chr10	32648858	32652825	*	5hmC
H3K27ac_33411	16.4422	-1.08944	0.302769	-3.59824	0.000320378	0.0319292	blue	H3K27ac	chr11	133022538	133023462	*	5hmC
H3K27ac_33527	35.5508	-1.52844	0.347295	-4.40097	1.07767e-05	0.00456458	blue	H3K27ac	chr12	69564615	69567641	*	5hmC
H3K27ac_33733	10.4055	-1.12593	0.30607	-3.67867	0.000234453	0.0268852	blue	H3K27ac	chr6	5851252	5852070	*	5hmC
H3K27ac_33899	21.2303	0.946782	0.23136	4.09225	4.27209e-05	0.0107749	red	H3K27ac	chr10	12374976	12377004	*	5hmC
H3K27ac_34092	27.1336	0.937842	0.274001	3.42277	0.00061987	0.0471724	red	H3K27ac	chr11	129012133	129014741	*	5hmC
H3K27ac_34621	29.6224	0.907826	0.199537	4.54967	5.37302e-06	0.0027454	red	H3K27ac	chr10	70633925	70639301	*	5hmC
H3K27ac_35192	21.188	-2.62417	0.446965	-5.87107	4.32985e-09	1.74225e-05	blue	H3K27ac	chr12	25047290	25048277	*	5hmC
H3K27ac_35251	53.2164	0.708008	0.180359	3.92554	8.65347e-05	0.0154327	red	H3K27ac	chr10	287048	292933	*	5hmC
H3K27ac_35303	53.1295	-1.72667	0.454025	-3.80303	0.000142936	0.0203593	blue	H3K27ac	chr4	54341948	54345863	*	5hmC
H3K27ac_35469	17.381	1.0113	0.278008	3.63768	0.000275104	0.0295191	red	H3K27ac	chr10	6091632	6093451	*	5hmC
H3K27ac_35509	34.3376	1.57939	0.290357	5.43949	5.34348e-08	0.000118993	red	H3K27ac	chr15	99296418	99298660	*	5hmC
H3K27ac_35521	129.258	0.979055	0.26871	3.64354	0.000268918	0.0291188	red	H3K27ac	chr15	99443341	99451603	*	5hmC
H3K27ac_35534	72.7018	0.818466	0.162014	5.05184	4.37584e-07	0.000503073	red	H3K27ac	chr10	88625032	88632956	*	5hmC
H3K27ac_35630	10.9533	1.09664	0.293224	3.73993	0.00018407	0.0236068	red	H3K27ac	chr10	108657127	108659173	*	5hmC
H3K27ac_35773	10.8164	1.28319	0.349461	3.6719	0.000240756	0.0272402	red	H3K27ac	chr6	10837185	10839411	*	5hmC
H3K27ac_35892	14.7496	-1.20896	0.299993	-4.02996	5.57855e-05	0.012342	blue	H3K27ac	chr12	22839280	22841039	*	5hmC
H3K27ac_35990	64.1324	0.62149	0.177074	3.50977	0.000448498	0.0396631	red	H3K27ac	chr10	14049243	14055999	*	5hmC
H3K27ac_36064	52.974	-1.00683	0.257836	-3.90491	9.4259e-05	0.0162694	blue	H3K27ac	chr17	60884524	60887606	*	5hmC
H3K27ac_36160	116.934	-1.03797	0.239674	-4.33073	1.48616e-05	0.00540568	blue	H3K27ac	chr7	469640	473472	*	5hmC
H3K27ac_36225	42.5213	0.728264	0.182091	3.99944	6.34914e-05	0.0131014	red	H3K27ac	chr10	72826512	72829999	*	5hmC
H3K27ac_36763	15.0349	1.10891	0.298271	3.71781	0.000200961	0.024592	red	H3K27ac	chr10	4540358	4542289	*	5hmC
H3K27ac_36870	17.1766	0.972168	0.266257	3.65124	0.000260973	0.0285743	red	H3K27ac	chr8	49832582	49835371	*	5hmC
H3K27ac_36899	15.2906	1.0267	0.255125	4.02432	5.71403e-05	0.0124703	red	H3K27ac	chr10	82116170	82118007	*	5hmC
H3K27ac_37212	14.6903	1.38142	0.304714	4.5335	5.80131e-06	0.00290824	red	H3K27ac	chr10	108831361	108832762	*	5hmC
H3K27ac_37238	38.1745	0.744556	0.214913	3.46444	0.000531328	0.0437397	red	H3K27ac	chr15	91084473	91088508	*	5hmC
H3K27ac_37625	8.96703	1.04232	0.298471	3.4922	0.000479056	0.0412327	red	H3K27ac	chr10	25686404	25687868	*	5hmC
H3K27ac_37918	20.4294	1.38736	0.26139	5.30763	1.11063e-07	0.000183342	red	H3K27ac	chr10	5437200	5439598	*	5hmC
H3K27ac_38074	12.8262	0.910614	0.268272	3.39438	0.000687851	0.0497887	red	H3K27ac	chr10	22276650	22279365	*	5hmC
H3K27ac_38096	16.3392	-1.86537	0.468457	-3.98195	6.83521e-05	0.0136241	blue	H3K27ac	chr12	58563064	58564266	*	5hmC
H3K27ac_38246	48.1226	0.861781	0.21687	3.97373	7.07558e-05	0.013846	red	H3K27ac	chr10	106398442	106405982	*	5hmC
H3K27ac_38298	24.4448	0.802012	0.228337	3.5124	0.000444084	0.0394353	red	H3K27ac	chr10	116516491	116521665	*	5hmC
H3K27ac_38485	22.0993	1.08045	0.215697	5.0091	5.46861e-07	0.000558848	red	H3K27ac	chr9	135745674	135747360	*	5hmC
H3K27ac_38681	13.1017	1.04301	0.303235	3.43961	0.000582546	0.0459457	red	H3K27ac	chr3	53362863	53364347	*	5hmC
H3K27ac_38723	36.6636	0.727069	0.206089	3.52794	0.000418812	0.0380304	red	H3K27ac	chr10	29420151	29423354	*	5hmC
H3K27ac_38829	10.3227	1.37768	0.345895	3.98293	6.80697e-05	0.0136099	red	H3K27ac	chr4	109282059	109283071	*	5hmC
H3K27ac_39092	116.415	-1.78279	0.471226	-3.78331	0.000154759	0.0211295	blue	H3K27ac	chr4	54402038	54409579	*	5hmC
H3K27ac_39110	77.0246	0.806675	0.200849	4.01632	5.9115e-05	0.0126441	red	H3K27ac	chr10	44875425	44882368	*	5hmC
H3K27ac_39130	18.0654	0.903026	0.254309	3.5509	0.000383919	0.035919	red	H3K27ac	chr10	25834695	25836991	*	5hmC
H3K27ac_39391	16.6762	1.2689	0.328618	3.86133	0.000112772	0.0180439	red	H3K27ac	chr10	3612321	3613209	*	5hmC
H3K27ac_39778	10.3046	1.2411	0.337913	3.67284	0.000239865	0.0272359	red	H3K27ac	chr4	162954149	162956631	*	5hmC
H3K27ac_40088	32.9861	0.666031	0.18557	3.58911	0.000331811	0.0326142	red	H3K27ac	chr10	52225703	52231336	*	5hmC
H3K27ac_40109	34.5221	0.693954	0.181122	3.83142	0.000127408	0.019335	red	H3K27ac	chr10	116263670	116269001	*	5hmC
H3K27ac_40155	10.3259	1.04655	0.282344	3.70664	0.000210031	0.0250872	red	H3K27ac	chr10	74134682	74135768	*	5hmC
H3K27ac_40290	14.5654	0.959402	0.27723	3.46067	0.000538832	0.0439278	red	H3K27ac	chr21	23084354	23086659	*	5hmC
H3K27ac_40827	16.4783	0.88217	0.23615	3.73564	0.00018724	0.0237765	red	H3K27ac	chr10	106415551	106418220	*	5hmC
H3K27ac_40894	22.7546	0.763924	0.194539	3.92685	8.60669e-05	0.0154327	red	H3K27ac	chr10	61562376	61565844	*	5hmC
H3K27ac_40917	30.1858	-3.11979	0.517581	-6.02764	1.6637e-09	8.2393e-06	blue	H3K27ac	chr12	69355949	69358152	*	5hmC
H3K27ac_40937	58.708	-3.36078	0.477029	-7.04523	1.85149e-12	1.70287e-08	blue	H3K27ac	chr12	69400730	69402749	*	5hmC
H3K27ac_41088	54.5393	-1.01472	0.262625	-3.86376	0.000111654	0.0180439	blue	H3K27ac	chr7	158292796	158297256	*	5hmC
H3K27ac_41206	28.6369	0.735051	0.200075	3.67388	0.000238892	0.0271733	red	H3K27ac	chr10	79728939	79732188	*	5hmC
H3K27ac_41219	30.3108	0.783848	0.227765	3.44148	0.00057854	0.0458706	red	H3K27ac	chr12	67460198	67465558	*	5hmC
H3K27ac_41350	10.9181	-1.2203	0.322382	-3.78527	0.00015354	0.0211295	blue	H3K27ac	chr7	17375518	17376918	*	5hmC
H3K27ac_41419	32.7155	0.908733	0.234395	3.87693	0.000105781	0.0175977	red	H3K27ac	chr10	43719757	43724900	*	5hmC
H3K27ac_41472	25.8489	0.795322	0.206407	3.85318	0.000116594	0.0183655	red	H3K27ac	chr10	88621295	88624251	*	5hmC
H3K27ac_42480	76.6125	0.676353	0.196669	3.43905	0.000583768	0.0459457	red	H3K27ac	chr15	44405010	44415646	*	5hmC
H3K27ac_42539	10.9255	-1.02707	0.295352	-3.47744	0.000506223	0.0424255	blue	H3K27ac	chr20	16371366	16372334	*	5hmC
H3K27ac_43021	27.2839	1.10094	0.274447	4.0115	6.03339e-05	0.0127775	red	H3K27ac	chr10	4987710	4995085	*	5hmC
H3K27ac_43053	13.2418	1.24882	0.326899	3.82021	0.000133338	0.0197798	red	H3K27ac	chr6	167763620	167765132	*	5hmC
H3K27ac_43170	28.8124	0.780117	0.197262	3.95472	7.66228e-05	0.0145518	red	H3K27ac	chr1	184941967	184944639	*	5hmC
H3K27ac_43198	48.4729	0.784844	0.206095	3.80817	0.000139998	0.0201188	red	H3K27ac	chr10	7381468	7385188	*	5hmC
H3K27ac_43203	92.5771	-4.14073	0.500262	-8.27713	1.26183e-16	4.0619e-12	blue	H3K27ac	chr12	69254653	69258485	*	5hmC
H3K27ac_43282	11.5582	1.10145	0.281281	3.91582	9.00965e-05	0.0159355	red	H3K27ac	chr10	89291143	89293624	*	5hmC
H3K27ac_43536	55.0497	0.703306	0.194469	3.61654	0.00029857	0.0308049	red	H3K27ac	chr10	50726218	50732525	*	5hmC
H3K27ac_43592	9.25287	1.00579	0.290551	3.46166	0.000536857	0.0438621	red	H3K27ac	chr2	174218890	174220738	*	5hmC
H3K27ac_43608	11.5006	1.14666	0.32571	3.52049	0.000430744	0.0387741	red	H3K27ac	chr10	44405544	44406444	*	5hmC
H3K27ac_43678	44.0874	0.633379	0.175068	3.6179	0.000297002	0.0308046	red	H3K27ac	chr3	97666701	97672667	*	5hmC
H3K27ac_43811	312.845	0.998548	0.281099	3.5523	0.000381883	0.0357875	red	H3K27ac	chr9	140203915	140216404	*	5hmC
H3K27ac_44113	13.1972	1.05069	0.305446	3.43984	0.000582061	0.0459457	red	H3K27ac	chr13	68310538	68312428	*	5hmC
H3K27ac_44917	100.165	-1.03791	0.235317	-4.41068	1.03047e-05	0.00439354	blue	H3K27ac	chr3	193719681	193722742	*	5hmC
H3K27ac_45084	82.6665	0.804936	0.154756	5.20133	1.97872e-07	0.000271047	red	H3K27ac	chr10	6353126	6361143	*	5hmC
H3K27ac_45088	45.1846	0.76436	0.207666	3.68072	0.000232575	0.0268579	red	H3K27ac	chr10	581341	584896	*	5hmC
H3K27ac_45131	8.94568	1.13171	0.316184	3.57927	0.00034455	0.0335083	red	H3K27ac	chr10	97312313	97312706	*	5hmC
H3K27ac_45268	47.7586	0.729899	0.209461	3.48465	0.000492775	0.0419093	red	H3K27ac	chr18	11144051	11151618	*	5hmC
H3K27ac_45282	16.8347	1.08182	0.266555	4.05853	4.93819e-05	0.0114941	red	H3K27ac	chr10	3523904	3525141	*	5hmC
H3K27ac_45292	9.97527	1.41436	0.285504	4.95392	7.27314e-07	0.000678611	red	H3K27ac	chr8	86157397	86158714	*	5hmC
H3K27ac_45308	21.9539	0.932422	0.271986	3.4282	0.000607593	0.046865	red	H3K27ac	chr10	90822692	90826930	*	5hmC
H3K27ac_45317	16.4874	1.19712	0.261323	4.58098	4.6281e-06	0.00254668	red	H3K27ac	chr10	14304223	14305712	*	5hmC
H3K27ac_45687	23.3164	0.908381	0.248647	3.6533	0.000258889	0.0284429	red	H3K27ac	chr2	62145113	62149033	*	5hmC
H3K27ac_45831	31.3919	1.33512	0.246455	5.4173	6.05047e-08	0.00012173	red	H3K27ac	chr10	21328877	21333910	*	5hmC
H3K27ac_45856	34.2383	0.823205	0.199506	4.12622	3.68776e-05	0.00989257	red	H3K27ac	chr10	31305918	31309961	*	5hmC
H3K27ac_46055	12.4636	1.03245	0.297738	3.46766	0.000525011	0.0434457	red	H3K27ac	chr10	86940481	86942870	*	5hmC
H3K27ac_46104	53.9221	-1.13533	0.25888	-4.38556	1.15687e-05	0.00472536	blue	H3K27ac	chr18	73166505	73168596	*	5hmC
H3K27ac_46199	36.0448	-1.17184	0.214423	-5.46511	4.62618e-08	0.00011031	blue	H3K27ac	chr7	20636424	20638947	*	5hmC
H3K27ac_46521	42.4963	0.801728	0.198326	4.04247	5.28904e-05	0.0119899	red	H3K27ac	chr10	27053804	27061548	*	5hmC
H3K27ac_46532	47.1353	-1.91142	0.500772	-3.81695	0.000135111	0.0198677	blue	H3K27ac	chr4	54548242	54552905	*	5hmC
H3K27ac_46723	9.09431	1.25913	0.32616	3.86046	0.000113172	0.0180439	red	H3K27ac	chr10	88677264	88678225	*	5hmC
H3K27ac_46841	14.1972	1.01425	0.280243	3.61918	0.000295534	0.0307876	red	H3K27ac	chr10	126205781	126206832	*	5hmC
H3K27ac_46957	33.2942	-1.01342	0.254007	-3.98975	6.61432e-05	0.0133491	blue	H3K27ac	chr16	50943850	50945973	*	5hmC
H3K27ac_47169	42.1363	-1.02731	0.270683	-3.79526	0.000147489	0.0206878	blue	H3K27ac	chr2	11085875	11088346	*	5hmC
H3K27ac_47300	73.3748	-1.0571	0.18579	-5.68978	1.27202e-08	4.26381e-05	blue	H3K27ac	chr7	1977908	1980800	*	5hmC
H3K27ac_47347	12.8281	1.04803	0.292174	3.58699	0.00033452	0.0328304	red	H3K27ac	chr15	43826552	43829382	*	5hmC
H3K27ac_47351	36.7673	-1.09005	0.257554	-4.23233	2.31286e-05	0.0070238	blue	H3K27ac	chr7	22305431	22309502	*	5hmC
H3K27ac_47355	45.4629	-1.01257	0.247984	-4.08322	4.44166e-05	0.0109563	blue	H3K27ac	chr9	3877802	3880753	*	5hmC
H3K27ac_47401	24.4005	1.12576	0.254952	4.41556	1.0075e-05	0.00432424	red	H3K27ac	chr10	44838649	44842261	*	5hmC
H3K27ac_47417	32.7292	-2.0018	0.498938	-4.01212	6.01762e-05	0.0127775	blue	H3K27ac	chr12	25100453	25102473	*	5hmC
H3K27ac_47498	173.236	0.675393	0.191161	3.5331	0.000410713	0.0376133	red	H3K27ac	chr10	87967801	87987031	*	5hmC
H3K27ac_47918	49.2074	0.696032	0.199379	3.491	0.000481224	0.0413641	red	H3K27ac	chr10	17063824	17068323	*	5hmC
H3K27ac_47961	9.42221	1.18937	0.314416	3.78279	0.000155081	0.0211295	red	H3K27ac	chr2	73867973	73868657	*	5hmC
H3K27ac_48341	20.7987	0.900717	0.253222	3.55703	0.000375072	0.0352518	red	H3K27ac	chr10	7353701	7355000	*	5hmC
H3K27ac_48373	7.64822	-1.22268	0.319565	-3.82608	0.000130201	0.0195359	blue	H3K27ac	chr9	2105752	2106721	*	5hmC
H3K27ac_48433	27.4632	1.20795	0.241552	5.00077	5.71032e-07	0.000574432	red	H3K27ac	chr18	18820041	18823427	*	5hmC
H3K27ac_48642	27.5616	0.863838	0.242297	3.56521	0.000363572	0.034757	red	H3K27ac	chr10	7247376	7250235	*	5hmC
H3K27ac_48766	11.9951	-1.39991	0.38903	-3.59846	0.000320113	0.0319292	blue	H3K27ac	chr2	11066391	11066799	*	5hmC
H3K27ac_48852	32.5009	0.806854	0.169874	4.74972	2.03698e-06	0.00149026	red	H3K27ac	chr10	79974018	79976449	*	5hmC
H3K27ac_48901	12.1837	1.15571	0.270608	4.27078	1.94788e-05	0.00623913	red	H3K27ac	chr10	99360405	99361762	*	5hmC
H3K27ac_48928	27.9601	0.618822	0.178626	3.46435	0.000531505	0.0437397	red	H3K27ac	chr10	65244600	65248653	*	5hmC
H3K27ac_49008	20.9396	0.763858	0.20415	3.74166	0.000182811	0.0235863	red	H3K27ac	chr8	90904844	90907285	*	5hmC
H3K27ac_49266	18.841	1.01726	0.273574	3.7184	0.000200492	0.0245865	red	H3K27ac	chr10	35089379	35091791	*	5hmC
H3K27ac_49341	12.6907	0.945289	0.275114	3.43599	0.000590402	0.0463175	red	H3K27ac	chr10	87753931	87755944	*	5hmC
H3K27ac_49571	76.4525	1.10236	0.279203	3.94823	7.87304e-05	0.0147176	red	H3K27ac	chr15	99224152	99228949	*	5hmC
H3K27ac_49617	29.7753	1.0722	0.260719	4.11248	3.91428e-05	0.0102113	red	H3K27ac	chr10	625881	628212	*	5hmC
H3K27ac_49929	29.2546	1.27343	0.276023	4.6135	3.95951e-06	0.00233037	red	H3K27ac	chr9	140812381	140815419	*	5hmC
H3K27ac_50011	130.984	-1.09663	0.238435	-4.59927	4.23967e-06	0.00239434	blue	H3K27ac	chr7	150494295	150501047	*	5hmC
H3K27ac_50067	34.8327	0.846544	0.245711	3.44528	0.00057047	0.0456216	red	H3K27ac	chr10	60976938	60984025	*	5hmC
H3K27ac_50084	20.1079	2.10558	0.336194	6.263	3.77642e-10	2.21027e-06	red	H3K27ac	chr10	70319875	70323289	*	5hmC
H3K27ac_50138	39.2067	0.767314	0.208335	3.68307	0.000230442	0.0267481	red	H3K27ac	chr4	990525	993792	*	5hmC
H3K27ac_50197	13.1044	1.09159	0.292671	3.72976	0.000191665	0.024095	red	H3K27ac	chr10	89997511	89999500	*	5hmC
H3K27ac_50273	26.958	-1.37623	0.28014	-4.91265	8.98554e-07	0.00080347	blue	H3K27ac	chr1	63538754	63540413	*	5hmC
H3K27ac_50317	44.9825	-1.2003	0.278184	-4.31476	1.59774e-05	0.00562097	blue	H3K27ac	chr12	24374466	24377101	*	5hmC
H3K27ac_50362	10.2401	1.6634	0.365447	4.55167	5.3221e-06	0.00274114	red	H3K27ac	chr10	83846594	83849381	*	5hmC
H3K27ac_50507	65.5139	-1.94174	0.473225	-4.10321	4.07451e-05	0.0104928	blue	H3K27ac	chr12	57971861	57981190	*	5hmC
H3K27ac_50560	53.4068	-1.06452	0.267734	-3.97605	7.00701e-05	0.0137657	blue	H3K27ac	chr7	4045435	4047701	*	5hmC
H3K27ac_50565	15.9556	1.18052	0.311738	3.78689	0.000152542	0.0210747	red	H3K27ac	chr10	84576968	84579780	*	5hmC
H3K27ac_50601	39.0203	0.78261	0.203557	3.84468	0.000120711	0.0187298	red	H3K27ac	chr10	418361	421311	*	5hmC
H3K27ac_50808	17.4522	-1.26187	0.33957	-3.71607	0.000202346	0.024592	blue	H3K27ac	chr2	121776507	121777077	*	5hmC
H3K27ac_50817	14.2424	-1.16522	0.329333	-3.53811	0.000403008	0.0370658	blue	H3K27ac	chr7	15667992	15669579	*	5hmC
H3K27ac_50836	9.47052	1.06905	0.299089	3.57436	0.000351083	0.0339209	red	H3K27ac	chr10	93044326	93045715	*	5hmC
H3K27ac_50938	38.0992	0.88184	0.203055	4.34286	1.40641e-05	0.00535198	red	H3K27ac	chr10	31099634	31103095	*	5hmC
H3K27ac_51497	60.8613	1.24691	0.290813	4.28768	1.8055e-05	0.00602279	red	H3K27ac	chr9	140067883	140071175	*	5hmC
H3K27ac_51534	15.2135	0.993397	0.289949	3.42611	0.000612299	0.0470411	red	H3K27ac	chr5	156262115	156264649	*	5hmC
H3K27ac_51735	72.2969	0.695717	0.162999	4.26824	1.97025e-05	0.00627953	red	H3K27ac	chr10	61579265	61591294	*	5hmC
H3K27ac_51995	19.1942	1.03196	0.25261	4.08518	4.40427e-05	0.0109132	red	H3K27ac	chr4	106816168	106819544	*	5hmC
H3K27ac_52029	93.681	-1.039	0.210289	-4.9408	7.78022e-07	0.00070549	blue	H3K27ac	chr2	121343080	121347865	*	5hmC
H3K27ac_52086	9.85117	1.18726	0.344198	3.44935	0.000561936	0.0453358	red	H3K27ac	chr3	28901732	28903125	*	5hmC
H3K27ac_52381	14.5204	0.920996	0.270353	3.40665	0.000657657	0.0487614	red	H3K27ac	chr5	41193000	41196250	*	5hmC
H3K27ac_52418	121.076	-4.16646	0.50108	-8.31496	9.17807e-17	4.0619e-12	blue	H3K27ac	chr12	69211608	69218021	*	5hmC
H3K27ac_52575	22.2664	1.28242	0.28341	4.52495	6.04087e-06	0.00296884	red	H3K27ac	chr19	43354227	43358131	*	5hmC
H3K27ac_52729	43.7314	0.715805	0.17869	4.00585	6.17949e-05	0.012959	red	H3K27ac	chr10	32581925	32586165	*	5hmC
H3K27ac_52768	11.6043	1.25847	0.337301	3.73101	0.000190713	0.024095	red	H3K27ac	chr10	5136457	5139140	*	5hmC
H3K27ac_52843	11.4496	1.0762	0.30765	3.49814	0.000468513	0.0405967	red	H3K27ac	chr11	49578498	49583863	*	5hmC
H3K27ac_53105	26.0105	-2.37607	0.599664	-3.96233	7.42226e-05	0.0142367	blue	H3K27ac	chr4	53343100	53344977	*	5hmC
H3K27ac_53641	125.412	0.625358	0.130439	4.79425	1.63288e-06	0.00126659	red	H3K27ac	chr10	61603545	61620860	*	5hmC
H3K27ac_53986	7.91162	1.20321	0.341505	3.52328	0.000426247	0.0385424	red	H3K27ac	chr15	84273147	84274691	*	5hmC
H3K27ac_54111	46.458	-3.44669	0.504307	-6.83451	8.22861e-12	6.62208e-08	blue	H3K27ac	chr12	69291461	69293540	*	5hmC
H3K27ac_54261	57.9516	0.73868	0.206409	3.57872	0.000345279	0.0335285	red	H3K27ac	chr14	69725278	69730683	*	5hmC
H3K27ac_54594	18.7799	0.78918	0.226151	3.48961	0.000483721	0.0415233	red	H3K27ac	chr10	70571902	70575365	*	5hmC
H3K27ac_54702	15.1796	-1.31978	0.302032	-4.36966	1.24438e-05	0.00494534	blue	H3K27ac	chr7	22281613	22282797	*	5hmC
H3K27ac_54738	13.4378	0.83984	0.24495	3.42862	0.000606665	0.046865	red	H3K27ac	chr8	8734879	8736046	*	5hmC
H3K27ac_54785	11.2069	1.15608	0.338365	3.41667	0.000633922	0.0474964	red	H3K27ac	chr17	77334310	77335871	*	5hmC
H3K27ac_54845	99.947	-1.05035	0.22349	-4.69975	2.60485e-06	0.0017372	blue	H3K27ac	chr2	242783958	242787598	*	5hmC
H3K27ac_55542	33.555	0.752774	0.218514	3.44498	0.000571106	0.0456216	red	H3K27ac	chr10	5502587	5504660	*	5hmC
H3K27ac_55772	54.5666	1.08405	0.274787	3.94505	7.97819e-05	0.0147176	red	H3K27ac	chr9	140843962	140853244	*	5hmC
H3K27ac_55962	13.6904	0.973949	0.277607	3.50838	0.000450849	0.0398164	red	H3K27ac	chr5	10524531	10525596	*	5hmC
H3K27ac_56016	68.1458	1.21653	0.24504	4.9646	6.88443e-07	0.00065665	red	H3K27ac	chr15	99381921	99386239	*	5hmC
H3K27ac_56201	17.1124	-1.25689	0.316881	-3.96644	7.29527e-05	0.0141896	blue	H3K27ac	chr5	141788334	141789204	*	5hmC
H3K27ac_56466	15.9297	0.973055	0.286414	3.39737	0.000680363	0.0494384	red	H3K27ac	chr13	98673742	98675087	*	5hmC
H3K27ac_56642	91.3289	0.807383	0.154899	5.2123	1.86511e-07	0.000265462	red	H3K27ac	chr10	80266078	80276209	*	5hmC
H3K27ac_56929	10.4755	-1.28947	0.314001	-4.10659	4.01545e-05	0.0103823	blue	H3K27ac	chr7	12675363	12676262	*	5hmC
H3K27ac_57371	14.8974	1.39155	0.303749	4.58126	4.62181e-06	0.00254668	red	H3K27ac	chr10	61457636	61460319	*	5hmC
H3K27ac_57867	15.6403	-1.33886	0.26483	-5.05557	4.29105e-07	0.000502294	blue	H3K27ac	chr7	28469449	28470295	*	5hmC
H3K27ac_58039	47.7729	-1.00622	0.274066	-3.67146	0.000241173	0.0272402	blue	H3K27ac	chr2	23806837	23808872	*	5hmC
H3K27ac_58234	31.6554	0.777891	0.195534	3.97828	6.94149e-05	0.0137086	red	H3K27ac	chr10	76954795	76958794	*	5hmC
H3K27ac_58245	32.4937	0.70067	0.205058	3.41694	0.000633294	0.0474964	red	H3K27ac	chr16	71765155	71769264	*	5hmC
H3K27ac_58272	27.2891	-1.58407	0.311386	-5.08717	3.63445e-07	0.00044149	blue	H3K27ac	chr20	56686119	56687216	*	5hmC
H3K27ac_58420	29.4197	0.787848	0.190314	4.13972	3.47724e-05	0.00948594	red	H3K27ac	chr10	60883785	60888619	*	5hmC
H3K27ac_58474	13.1477	0.938828	0.253497	3.7035	0.000212646	0.0253266	red	H3K27ac	chr8	68022119	68024333	*	5hmC
H3K27ac_58477	123.672	-3.35353	0.463589	-7.23385	4.69486e-13	6.0452e-09	blue	H3K27ac	chr12	58187461	58194992	*	5hmC
H3K27ac_58941	70.9413	0.942904	0.268963	3.5057	0.000455401	0.0399646	red	H3K27ac	chr15	99329128	99332915	*	5hmC
H3K27ac_58995	24.0471	1.25003	0.313029	3.99333	6.51507e-05	0.0133098	red	H3K27ac	chr15	99422815	99424303	*	5hmC
H3K27ac_59164	18.1028	1.27119	0.297565	4.27197	1.93751e-05	0.00623913	red	H3K27ac	chr15	71417147	71418671	*	5hmC
H3K27ac_59373	37.2427	1.34294	0.311688	4.3086	1.64293e-05	0.00571748	red	H3K27ac	chr10	83906330	83913079	*	5hmC
H3K27ac_59376	52.2195	0.746804	0.18002	4.14844	3.34746e-05	0.00928934	red	H3K27ac	chr13	50119017	50124653	*	5hmC
H3K27ac_59398	35.4693	-1.28931	0.301079	-4.28229	1.84976e-05	0.00611155	blue	H3K27ac	chr12	78239110	78244330	*	5hmC
H3K27ac_59402	17.9994	0.809323	0.233309	3.46888	0.00052263	0.0433043	red	H3K27ac	chr4	2379560	2381174	*	5hmC
H3K27ac_59740	17.192	1.11439	0.27917	3.9918	6.55742e-05	0.013311	red	H3K27ac	chr10	83917334	83922468	*	5hmC
H3K27ac_59773	113.245	1.11358	0.255526	4.35801	1.31252e-05	0.00509043	red	H3K27ac	chr15	99241703	99249141	*	5hmC
H3K27ac_59828	47.9587	0.886123	0.213524	4.15	3.32475e-05	0.00927274	red	H3K27ac	chr10	7272268	7277999	*	5hmC
H3K27ac_60025	29.3468	0.854836	0.217758	3.92563	8.65038e-05	0.0154327	red	H3K27ac	chr15	79262191	79265199	*	5hmC
H3K27ac_60050	20.5883	0.808876	0.217486	3.71921	0.000199844	0.0245709	red	H3K27ac	chr10	72521445	72523338	*	5hmC
H3K27ac_60109	34.6978	0.654991	0.192988	3.39394	0.000688949	0.0497887	red	H3K27ac	chr4	39933067	39936067	*	5hmC
H3K27ac_60182	51.8452	0.784103	0.229367	3.41856	0.000629543	0.0474964	red	H3K27ac	chr10	4889106	4895375	*	5hmC
H3K27ac_60184	38.0306	0.850677	0.207562	4.09843	4.15965e-05	0.0106694	red	H3K27ac	chr10	73855039	73859261	*	5hmC
H3K27ac_60479	34.9942	0.794878	0.181033	4.3908	1.12934e-05	0.00472132	red	H3K27ac	chr10	32594164	32598043	*	5hmC
H3K27ac_60534	16.119	1.15424	0.29196	3.95343	7.70396e-05	0.0145879	red	H3K27ac	chrX	132545962	132549240	*	5hmC
H3K27ac_60644	64.5019	0.64543	0.164992	3.91189	9.15773e-05	0.0161089	red	H3K27ac	chr10	68733794	68745345	*	5hmC
H3K27ac_60818	19.4311	1.07823	0.222824	4.83893	1.30539e-06	0.00110582	red	H3K27ac	chr10	60873719	60877355	*	5hmC
H3K27ac_60979	33.9276	0.780856	0.218236	3.57803	0.000346191	0.0335665	red	H3K27ac	chr15	66998410	67000588	*	5hmC
H3K27ac_61143	27.0761	1.26336	0.364636	3.46471	0.000530801	0.0437397	red	H3K27ac	chr9	140633770	140635177	*	5hmC
H3K27ac_61159	18.9659	0.895938	0.246394	3.6362	0.000276693	0.0295829	red	H3K27ac	chr10	34569279	34570714	*	5hmC
H3K27ac_61534	17.5352	0.877237	0.254075	3.45268	0.000555057	0.0448934	red	H3K27ac	chr13	72332821	72334800	*	5hmC
H3K27ac_61555	24.5549	1.54595	0.326783	4.73082	2.2361e-06	0.001582	red	H3K27ac	chr15	99306328	99307747	*	5hmC
H3K27ac_61733	53.3729	0.613342	0.172256	3.56064	0.000369954	0.0349582	red	H3K27ac	chr10	52287134	52294227	*	5hmC
H3K27ac_61738	24.827	0.647515	0.19016	3.4051	0.000661391	0.0487614	red	H3K27ac	chr12	19305196	19309760	*	5hmC
H3K27ac_61743	22.0406	-2.16936	0.534844	-4.05605	4.99088e-05	0.011523	blue	H3K27ac	chr12	57937263	57938728	*	5hmC
H3K27ac_62023	10.5029	0.968875	0.282275	3.43238	0.000598307	0.0464651	red	H3K27ac	chr10	35066141	35067543	*	5hmC
H3K27ac_62158	28.4704	-1.40256	0.328961	-4.26361	2.01147e-05	0.00637932	blue	H3K27ac	chr12	69038693	69040680	*	5hmC
H3K27ac_62392	31.6738	0.890231	0.208062	4.27867	1.88009e-05	0.00617562	red	H3K27ac	chr10	80230523	80233169	*	5hmC
H3K27ac_62506	29.73	1.37291	0.288014	4.76681	1.87164e-06	0.00138504	red	H3K27ac	chr15	91292869	91296050	*	5hmC
H3K27ac_62695	28.8245	0.877591	0.213197	4.11633	3.84956e-05	0.0101389	red	H3K27ac	chr10	90102629	90107987	*	5hmC
H3K27ac_63024	30.0693	-2.63312	0.572125	-4.60235	4.1776e-06	0.00238016	blue	H3K27ac	chr12	58105591	58108387	*	5hmC
H3K27ac_63290	17.1123	-1.22586	0.258274	-4.74636	2.07109e-06	0.00149819	blue	H3K27ac	chr7	8244739	8246081	*	5hmC
H3K27ac_63325	9.97281	1.07054	0.304624	3.51429	0.00044093	0.0393179	red	H3K27ac	chr2	233054695	233056026	*	5hmC
H3K27ac_63348	19.8999	0.778869	0.218679	3.5617	0.000368466	0.0349582	red	H3K27ac	chr10	18831587	18835662	*	5hmC
H3K27ac_64011	9.64549	-1.15829	0.325306	-3.56063	0.000369971	0.0349582	blue	H3K27ac	chrX	20081236	20082797	*	5hmC
H3K27ac_64105	19.9753	0.872969	0.24206	3.60642	0.000310456	0.031526	red	H3K27ac	chr10	28973439	28975039	*	5hmC
H3K27ac_64437	20.8504	0.932218	0.239998	3.88427	0.000102637	0.0173435	red	H3K27ac	chr10	21471950	21475031	*	5hmC
H3K27ac_64549	13.9443	1.08507	0.282772	3.83726	0.000124416	0.0189811	red	H3K27ac	chr10	121402851	121404301	*	5hmC
H3K27ac_64597	17.1781	0.913795	0.226822	4.02868	5.60907e-05	0.012367	red	H3K27ac	chr4	86746516	86749329	*	5hmC
H3K27ac_64790	23.1393	1.57109	0.399723	3.93045	8.47854e-05	0.0154053	red	H3K27ac	chr15	93874490	93875709	*	5hmC
H3K27ac_64965	20.1657	1.78414	0.358463	4.9772	6.451e-07	0.000638957	red	H3K27ac	chr9	140771925	140774375	*	5hmC
H3K27ac_65182	11.2905	-1.21697	0.343441	-3.54345	0.000394923	0.0365835	blue	H3K27ac	chr3	195910403	195910671	*	5hmC
H3K27ac_65498	30.6914	0.765105	0.185071	4.13411	3.56332e-05	0.00963908	red	H3K27ac	chr10	11710123	11712775	*	5hmC
H3K27ac_65501	14.5597	0.965718	0.275895	3.50031	0.000464721	0.0403768	red	H3K27ac	chr12	95146740	95147775	*	5hmC
H3K27ac_65505	155.574	-2.68474	0.502921	-5.33831	9.38178e-08	0.00016778	blue	H3K27ac	chr5	11790842	11796495	*	5hmC
H3K27ac_66044	42.7361	-1.14533	0.312632	-3.66352	0.000248773	0.0277282	blue	H3K27ac	chr7	25708392	25710861	*	5hmC
H3K27ac_66134	34.3438	0.837869	0.191639	4.37213	1.23038e-05	0.00494534	red	H3K27ac	chr15	44429277	44435639	*	5hmC
H3K27ac_66181	9.34	1.52463	0.402886	3.78427	0.000154162	0.0211295	red	H3K27ac	chr4	160560180	160562043	*	5hmC
H3K27ac_66258	42.4929	0.658295	0.183365	3.59009	0.00033057	0.0325419	red	H3K27ac	chr6	116645104	116649983	*	5hmC
H3K27ac_66516	20.3819	0.788565	0.221484	3.56037	0.000370334	0.0349582	red	H3K27ac	chr11	121491171	121493569	*	5hmC
H3K27ac_66573	61.6632	-2.66943	0.520436	-5.12922	2.90941e-07	0.000382267	blue	H3K27ac	chr12	58114352	58117727	*	5hmC
H3K27ac_66703	22.2888	-2.82634	0.599204	-4.71682	2.39557e-06	0.0016764	blue	H3K27ac	chr4	53127022	53128498	*	5hmC
H3K27ac_66787	44.9529	0.675077	0.16874	4.0007	6.31562e-05	0.0131014	red	H3K27ac	chr10	28873792	28878295	*	5hmC
H3K27ac_66845	34.4845	0.633659	0.185706	3.41216	0.000644504	0.0480253	red	H3K27ac	chr5	136490380	136493805	*	5hmC
H3K27ac_66885	8.79476	1.32332	0.345913	3.82558	0.000130464	0.0195359	red	H3K27ac	chr10	79672317	79673384	*	5hmC
H3K27ac_66937	42.8922	-1.12676	0.263466	-4.27668	1.89705e-05	0.00619971	blue	H3K27ac	chr20	45659311	45662022	*	5hmC
H3K27ac_67017	35.3624	1.15169	0.302269	3.81014	0.000138891	0.0200684	red	H3K27ac	chr15	99365693	99367993	*	5hmC
H3K27ac_67238	57.0458	-1.01731	0.294243	-3.45738	0.000545465	0.0443404	blue	H3K27ac	chr12	22415362	22418772	*	5hmC
H3K27ac_67319	25.5369	0.897725	0.221337	4.05593	4.9936e-05	0.011523	red	H3K27ac	chr10	88605031	88607219	*	5hmC
H3K27ac_67370	15.7312	1.18241	0.295408	4.00262	6.2644e-05	0.0130944	red	H3K27ac	chr4	4504304	4505641	*	5hmC
H3K27ac_67651	43.4441	1.07087	0.197536	5.42114	5.92199e-08	0.00012173	red	H3K27ac	chr10	88527258	88532666	*	5hmC
H3K27ac_67681	18.3562	0.999391	0.277621	3.59984	0.000318418	0.0318819	red	H3K27ac	chr8	58660274	58662061	*	5hmC
H3K27ac_67888	50.1344	0.7828	0.219245	3.57044	0.000356383	0.0342512	red	H3K27ac	chr8	139351787	139358004	*	5hmC
H3K27ac_68201	46.3311	-2.69724	0.5356	-5.03592	4.75562e-07	0.000527882	blue	H3K27ac	chr12	58109483	58113590	*	5hmC
H3K27ac_68252	46.9907	0.597674	0.169103	3.53439	0.000408718	0.0374838	red	H3K27ac	chr10	62574719	62580818	*	5hmC
H3K27ac_68455	75.6763	-4.15657	0.51964	-7.99894	1.255e-15	2.69327e-11	blue	H3K27ac	chr12	69206249	69210112	*	5hmC
H3K27ac_68578	20.3845	-1.96346	0.528445	-3.71554	0.000202769	0.024592	blue	H3K27ac	chr4	54412313	54415124	*	5hmC
H3K27ac_68608	29.8428	0.896933	0.236364	3.79471	0.000147814	0.0206878	red	H3K27ac	chr6	168188003	168189906	*	5hmC
H3K27ac_68792	18.1607	0.935932	0.244942	3.82104	0.000132892	0.0197798	red	H3K27ac	chr10	75856628	75860520	*	5hmC
H3K27ac_69060	25.6523	0.746511	0.203948	3.66029	0.000251927	0.0279643	red	H3K27ac	chr1	65490792	65494576	*	5hmC
H3K27ac_69072	28.819	0.788644	0.201827	3.90752	9.32495e-05	0.0162161	red	H3K27ac	chr10	28852999	28856986	*	5hmC
H3K27ac_69148	15.0905	0.951421	0.237749	4.00178	6.28671e-05	0.0130985	red	H3K27ac	chr8	139475802	139477144	*	5hmC
H3K27ac_69290	32.7581	0.732424	0.198632	3.68734	0.000226608	0.0266011	red	H3K27ac	chr10	13709793	13712499	*	5hmC
H3K27ac_69316	27.3987	-1.31035	0.301979	-4.33923	1.42983e-05	0.00535198	blue	H3K27ac	chr14	61123053	61124831	*	5hmC
H3K27ac_69410	69.1824	0.909675	0.212435	4.28213	1.85109e-05	0.00611155	red	H3K27ac	chr1	11748014	11754200	*	5hmC
H3K27ac_69456	28.0222	0.710405	0.181783	3.90799	9.30685e-05	0.0162161	red	H3K27ac	chr13	21994624	21998504	*	5hmC
H3K27ac_69740	20.9007	1.0909	0.306307	3.56146	0.000368804	0.0349582	red	H3K27ac	chr14	105398694	105400989	*	5hmC
H3K27ac_70507	7.69191	-1.0601	0.311326	-3.40512	0.000661343	0.0487614	blue	H3K27ac	chr12	91827353	91828753	*	5hmC
H3K27ac_70511	29.615	-2.09137	0.453429	-4.61234	3.98162e-06	0.00233037	blue	H3K27ac	chr7	8474106	8476250	*	5hmC
H3K27ac_70641	21.7947	1.15184	0.282779	4.07327	4.63576e-05	0.0111781	red	H3K27ac	chr16	68678436	68680329	*	5hmC
H3K27ac_70862	33.5685	0.742354	0.183885	4.03706	5.41251e-05	0.0122268	red	H3K27ac	chr15	40725977	40730203	*	5hmC
H3K27ac_71090	13.5797	1.10782	0.268153	4.13129	3.60733e-05	0.0097173	red	H3K27ac	chr10	27107622	27109134	*	5hmC
H3K27ac_71238	32.8072	0.850609	0.213485	3.9844	6.7651e-05	0.0135683	red	H3K27ac	chr10	75880551	75887125	*	5hmC
SAMD11	38.4504	2.19872	0.620624	3.54276	0.00039596	0.0161051	red	gene body	chr1	860260	879961	+	Transcriptome
C1orf233	31.0623	1.62313	0.497376	3.26338	0.00110092	0.0311381	red	gene body	chr1	1533392	1535476	-	Transcriptome
VPS13D	4030.27	0.681851	0.175869	3.87704	0.000105733	0.00638335	red	gene body	chr1	12290124	12572099	+	Transcriptome
ARHGEF10L	1828.14	0.872319	0.265948	3.28003	0.00103795	0.0303671	red	gene body	chr1	17866330	18024369	+	Transcriptome
PLA2G5	161.268	-3.75423	0.694586	-5.40499	6.48124e-08	1.81785e-05	red	gene body	chr1	20354672	20417683	+	Transcriptome
HSPG2	1732.38	-1.52848	0.418742	-3.65018	0.000262061	0.012166	red	gene body	chr1	22148738	22263790	-	Transcriptome
GRHL3	78.4751	2.04505	0.59848	3.41708	0.000632964	0.0214686	red	gene body	chr1	24645812	24690972	+	Transcriptome
GPR3	26.8061	-1.66502	0.468512	-3.55385	0.000379639	0.0156302	red	gene body	chr1	27719148	27722318	+	Transcriptome
XKR8	59.0287	-1.81605	0.361458	-5.02423	5.05469e-07	9.7216e-05	red	gene body	chr1	28285973	28294607	+	Transcriptome
SDC3	4056.57	-0.936546	0.237593	-3.9418	8.08721e-05	0.00511165	red	gene body	chr1	31342314	31381608	-	Transcriptome
KIAA1522	149.33	-1.03107	0.323743	-3.18485	0.00144831	0.0374973	red	gene body	chr1	33207486	33240571	+	Transcriptome
TFAP2E	56.623	1.26909	0.377065	3.36569	0.000763518	0.0244627	red	gene body	chr1	36038971	36060929	+	Transcriptome
CLSPN	189.413	-1.49791	0.458428	-3.26749	0.00108505	0.0310303	red	gene body	chr1	36185819	36235568	-	Transcriptome
AGO3	2048.93	0.561915	0.179513	3.13023	0.0017467	0.0423709	red	gene body	chr1	36396319	36538101	+	Transcriptome
TRIT1	809.498	0.657366	0.201192	3.26735	0.00108559	0.0310303	red	gene body	chr1	40306694	40349183	-	Transcriptome
PPCS	173.557	-0.960106	0.21703	-4.42383	9.69642e-06	0.0010484	red	gene body	chr1	42921788	42939056	+	Transcriptome
GLIS1	282.722	2.01023	0.646505	3.10938	0.00187483	0.0448811	red	gene body	chr1	53971910	54203779	-	Transcriptome
YIPF1	316.743	-0.8493	0.158836	-5.34702	8.94132e-08	2.2292e-05	red	gene body	chr1	54317392	54355507	-	Transcriptome
JAK1	3190.58	0.691203	0.190458	3.62917	0.000284339	0.0128458	red	gene body	chr1	65298912	65432187	-	Transcriptome
DIRAS3	128.517	-2.32302	0.473757	-4.9034	9.41939e-07	0.000169084	red	gene body	chr1	68511645	68517314	-	Transcriptome
RPL5	448.207	0.686575	0.202975	3.38256	0.000718144	0.0234288	red	gene body	chr1	93297582	93307481	+	Transcriptome
F3	2038.77	-2.05909	0.390091	-5.27848	1.3026e-07	2.97237e-05	red	gene body	chr1	94994781	95007356	-	Transcriptome
VAV3	2056.83	-2.09299	0.451317	-4.63751	3.5263e-06	0.000474745	red	gene body	chr1	108113782	108507766	-	Transcriptome
IGSF3	500.993	-1.47414	0.438057	-3.36517	0.000764971	0.0244627	red	gene body	chr1	117117021	117210377	-	Transcriptome
CD101	131.911	-1.32623	0.405215	-3.27291	0.00106445	0.0306868	red	gene body	chr1	117544372	117579098	+	Transcriptome
RNF115	1141.39	0.506366	0.150139	3.37265	0.000744491	0.0239787	red	gene body	chr1	145611036	145696218	+	Transcriptome
POGZ	1801.41	0.400892	0.122935	3.26099	0.00111022	0.0311395	red	gene body	chr1	151375200	151431941	-	Transcriptome
S100A13	257.761	-1.40377	0.359718	-3.9024	9.52416e-05	0.00585497	red	gene body	chr1	153591263	153603836	-	Transcriptome
SLC27A3	152.101	-1.30264	0.327739	-3.97463	7.04879e-05	0.00458444	red	gene body	chr1	153746830	153752633	+	Transcriptome
KCNN3	4338.19	1.62382	0.473621	3.42851	0.000606898	0.0209571	red	gene body	chr1	154669931	154842756	-	Transcriptome
RUSC1	169.678	-0.835802	0.250134	-3.34142	0.000833497	0.0259754	red	gene body	chr1	155290687	155300905	+	Transcriptome
NES	5579.99	-1.20009	0.365655	-3.28203	0.00103061	0.0302291	red	gene body	chr1	156638555	156647189	-	Transcriptome
TAGLN2	377.741	-1.55777	0.391219	-3.98184	6.83824e-05	0.00449089	red	gene body	chr1	159887897	159895522	-	Transcriptome
KLHDC9	36.7375	-1.65217	0.422147	-3.91372	9.08843e-05	0.0056647	red	gene body	chr1	161068151	161070136	+	Transcriptome
RXRG	32.6109	2.18776	0.686358	3.18749	0.00143512	0.0372274	red	gene body	chr1	165370154	165414592	-	Transcriptome
TNFSF18	43.1712	2.81533	0.79686	3.53303	0.000410832	0.0164125	red	gene body	chr1	173009100	173020103	-	Transcriptome
KIAA0040	490.48	-1.76379	0.422753	-4.17217	3.01718e-05	0.00244701	red	gene body	chr1	175126123	175162135	-	Transcriptome
KIAA1614	179.42	-1.35158	0.338853	-3.9887	6.64355e-05	0.00442783	red	gene body	chr1	180882290	180920750	+	Transcriptome
IER5	320.876	-1.03764	0.283264	-3.66314	0.000249143	0.0117504	red	gene body	chr1	181057848	181062035	+	Transcriptome
LAMC1	3384.08	-1.01943	0.320169	-3.18403	0.00145239	0.0375309	red	gene body	chr1	182992595	183114727	+	Transcriptome
NEK7	2333.66	0.54294	0.169189	3.20907	0.00133165	0.0354555	red	gene body	chr1	198126093	198291550	+	Transcriptome
ADORA1	679.187	-1.23361	0.398166	-3.09823	0.0019468	0.045982	red	gene body	chr1	203059782	203136533	+	Transcriptome
CHI3L1	20011.1	-5.1099	0.912071	-5.60252	2.11255e-08	7.48454e-06	red	gene body	chr1	203148059	203155877	-	Transcriptome
FMOD	360.483	-2.34498	0.74607	-3.1431	0.00167167	0.040998	red	gene body	chr1	203309756	203320617	-	Transcriptome
SMYD2	529.249	-0.891699	0.256574	-3.47541	0.000510077	0.0189057	red	gene body	chr1	214454445	214510474	+	Transcriptome
2021-03-02	258.495	-2.29091	0.378245	-6.05668	1.3896e-09	9.3541e-07	red	gene body	chr1	220921567	220958157	+	Transcriptome
ENAH	4143.98	0.719033	0.226631	3.1727	0.00151029	0.0384366	red	gene body	chr1	225674537	225840844	-	Transcriptome
LGALS8	535.916	-1.15793	0.196699	-5.88681	3.93714e-09	2.52408e-06	red	gene body	chr1	236681300	236716281	+	Transcriptome
AKT3	9343.51	0.817135	0.24571	3.32561	0.000882246	0.0266914	red	gene body	chr1	243651535	244014381	-	Transcriptome
MBOAT2	2412.17	0.74167	0.226859	3.2693	0.00107812	0.0309484	red	gene body	chr2	8992820	9143942	-	Transcriptome
RRM2	219.07	-1.69799	0.526022	-3.22798	0.00124668	0.0339072	red	gene body	chr2	10262455	10271546	+	Transcriptome
TRIB2	2172.26	-1.4473	0.379999	-3.80868	0.000139711	0.00790304	red	gene body	chr2	12857015	12882860	+	Transcriptome
FAM84A	141.242	-2.03991	0.579449	-3.52043	0.000430847	0.0169183	red	gene body	chr2	14772810	14790938	+	Transcriptome
MFSD2B	17.0577	1.15762	0.376468	3.07496	0.00210531	0.048534	red	gene body	chr2	24232951	24286191	+	Transcriptome
CENPO	301.161	-0.959486	0.288939	-3.32072	0.000897871	0.0270426	red	gene body	chr2	25016005	25045245	+	Transcriptome
SLC5A6	258.824	-0.53065	0.164319	-3.2294	0.00124051	0.0338077	red	gene body	chr2	27422455	27435826	-	Transcriptome
LBH	373.749	-1.44239	0.42034	-3.43148	0.000600294	0.0209571	red	gene body	chr2	30454397	30546596	+	Transcriptome
QPCT	66.6706	-1.48989	0.432285	-3.44653	0.000567826	0.0202091	red	gene body	chr2	37571717	37600465	+	Transcriptome
MTHFD2	565.149	1.76486	0.367335	4.80449	1.5515e-06	0.000261098	red	gene body	chr2	74425689	74444692	+	Transcriptome
RP11-287D1.3	127.21	0.876561	0.262735	3.33629	0.000849031	0.0261567	red	gene body	chr2	74438731	74590504	-	Transcriptome
ATOH8	405.728	1.41424	0.399711	3.53817	0.000402916	0.0162409	red	gene body	chr2	85978467	86015189	+	Transcriptome
CNGA3	432.705	-2.75228	0.641478	-4.29053	1.78249e-05	0.00165501	red	gene body	chr2	98962618	99015064	+	Transcriptome
FBLN7	196.675	-1.48951	0.388403	-3.83496	0.000125585	0.00731927	red	gene body	chr2	112895962	112945793	+	Transcriptome
STEAP3	835.302	-2.20786	0.554226	-3.98369	6.78535e-05	0.004478	red	gene body	chr2	119981407	120023228	+	Transcriptome
RALB	455.587	-0.523006	0.158889	-3.29164	0.000996041	0.0293429	red	gene body	chr2	120997640	121052289	+	Transcriptome
TFCP2L1	293.022	-2.3055	0.733315	-3.14394	0.00166688	0.040998	red	gene body	chr2	121974163	122042783	-	Transcriptome
LYPD6	536.791	-1.51309	0.491978	-3.07552	0.00210135	0.0485257	red	gene body	chr2	150186499	150330662	+	Transcriptome
TNFAIP6	114	-2.47595	0.611716	-4.04756	5.1755e-05	0.00372608	red	gene body	chr2	152214106	152236562	+	Transcriptome
DPP4	302.243	-2.06519	0.674494	-3.06184	0.00219978	0.0495246	red	gene body	chr2	162848751	162931052	-	Transcriptome
GRB14	304.03	-2.05497	0.585738	-3.50835	0.000450903	0.0174943	red	gene body	chr2	165349322	165478358	-	Transcriptome
SLC38A11	328.772	-1.59195	0.500454	-3.18102	0.00146756	0.0376338	red	gene body	chr2	165752696	165812035	-	Transcriptome
B3GALT1	195.892	-1.19273	0.383137	-3.11306	0.00185157	0.0445136	red	gene body	chr2	168725458	168730551	+	Transcriptome
ITGA6	1566.67	-1.00593	0.264079	-3.80922	0.000139407	0.00790304	red	gene body	chr2	173292082	173371010	+	Transcriptome
ZNF804A	2879.01	1.85796	0.546884	3.39737	0.000680377	0.0225157	red	gene body	chr2	185463093	185804219	+	Transcriptome
MYO1B	1245.67	-2.24845	0.442389	-5.08253	3.72446e-07	7.37388e-05	red	gene body	chr2	192109911	192290115	+	Transcriptome
AOX1	73.545	-1.85311	0.421216	-4.39942	1.08542e-05	0.00113279	red	gene body	chr2	201450591	201541787	+	Transcriptome
FZD7	371.798	-1.89238	0.521011	-3.63213	0.00028109	0.0128282	red	gene body	chr2	202899310	202903168	+	Transcriptome
CPS1	363.237	1.7808	0.492057	3.61909	0.000295645	0.0131797	red	gene body	chr2	211342406	211543831	+	Transcriptome
ABCA12	32.5292	-1.7348	0.551127	-3.14773	0.00164542	0.0406464	red	gene body	chr2	215796266	216003151	-	Transcriptome
IGFBP2	2359.9	-2.26955	0.531304	-4.27167	1.94017e-05	0.00174136	red	gene body	chr2	217497551	217529159	+	Transcriptome
IGFBP5	10937.4	-1.74848	0.509833	-3.42952	0.000604653	0.0209571	red	gene body	chr2	217536828	217560248	-	Transcriptome
KCNE4	799.087	-2.3228	0.578772	-4.01333	5.98688e-05	0.00417624	red	gene body	chr2	223916532	224063117	+	Transcriptome
FAM124B	29.7271	-1.84245	0.416127	-4.4276	9.52873e-06	0.0010484	red	gene body	chr2	225243415	225266802	-	Transcriptome
B3GNT7	69.3503	-1.77171	0.490784	-3.60996	0.000306247	0.0135625	red	gene body	chr2	232260254	232265875	+	Transcriptome
ARL4C	1136.84	-1.71967	0.424348	-4.0525	5.06737e-05	0.00368768	red	gene body	chr2	235401685	235405697	-	Transcriptome
CHL1	8926.9	-1.6629	0.478376	-3.47613	0.000508704	0.0189057	red	gene body	chr3	238279	451100	+	Transcriptome
OXTR	645.721	-2.47209	0.732533	-3.37472	0.000738917	0.0238562	red	gene body	chr3	8792094	8811314	-	Transcriptome
LRRFIP2	1993.04	0.750393	0.165525	4.53341	5.80377e-06	0.000716845	red	gene body	chr3	37094147	37225180	-	Transcriptome
MYD88	158.205	-1.32329	0.35971	-3.67877	0.000234365	0.0113498	red	gene body	chr3	38179969	38184513	+	Transcriptome
ZBTB47	516.361	0.831381	0.244122	3.4056	0.000660195	0.0221346	red	gene body	chr3	42695176	42707346	+	Transcriptome
SLC25A20	137.196	-1.21938	0.251403	-4.8503	1.23277e-06	0.000215542	red	gene body	chr3	48894364	48936426	-	Transcriptome
TCTA	234.326	-0.701009	0.202525	-3.46134	0.000537486	0.0196102	red	gene body	chr3	49449639	49453908	+	Transcriptome
IL17RB	222.057	-1.263	0.38378	-3.29096	0.000998476	0.0293504	red	gene body	chr3	53880607	53899827	+	Transcriptome
LRIG1	8035.43	1.13432	0.302543	3.7493	0.000177331	0.00936236	red	gene body	chr3	66429221	66551687	-	Transcriptome
KBTBD8	111.11	-0.859671	0.250629	-3.43005	0.000603474	0.0209571	red	gene body	chr3	67048731	67061634	+	Transcriptome
COL8A1	2492.67	-3.34222	0.801614	-4.16937	3.05447e-05	0.00246242	red	gene body	chr3	99357319	99518070	+	Transcriptome
ABI3BP	593.008	2.9447	0.586593	5.02001	5.1669e-07	9.79746e-05	red	gene body	chr3	100468000	100712359	-	Transcriptome
CBLB	2508.63	0.967133	0.279919	3.45504	0.000550212	0.0199858	red	gene body	chr3	105374305	105588396	-	Transcriptome
ZBTB20	26141.8	0.82129	0.24779	3.31446	0.000918189	0.0275928	red	gene body	chr3	114056941	114866118	-	Transcriptome
ARHGAP31	2711.35	0.856258	0.251605	3.40318	0.000666061	0.022196	red	gene body	chr3	119013220	119139561	+	Transcriptome
ADPRH	111.969	-1.18612	0.364974	-3.24988	0.00115453	0.0320863	red	gene body	chr3	119298115	119308792	+	Transcriptome
FSTL1	2849.76	-1.07087	0.301744	-3.54893	0.000386797	0.0158281	red	gene body	chr3	120111140	120170100	-	Transcriptome
OSBPL11	1196.43	1.12695	0.264696	4.25754	2.06691e-05	0.00183077	red	gene body	chr3	125247702	125313934	-	Transcriptome
MCM2	390.211	-1.39436	0.446294	-3.1243	0.00178226	0.0430783	red	gene body	chr3	127317066	127341279	+	Transcriptome
NUDT16	571.511	-1.09429	0.21187	-5.1649	2.40574e-07	4.90734e-05	red	gene body	chr3	131100515	131107674	+	Transcriptome
SLC35G2	404.319	-1.48657	0.281258	-5.28541	1.25424e-07	2.91134e-05	red	gene body	chr3	136537489	136574734	+	Transcriptome
RBP1	438.96	-4.3259	0.514478	-8.40832	4.15937e-17	1.86658e-13	red	gene body	chr3	139236276	139258671	-	Transcriptome
NMNAT3	433.164	-1.34531	0.404431	-3.32642	0.000879702	0.0266914	red	gene body	chr3	139279022	139396859	-	Transcriptome
GYG1	380.13	0.620463	0.195908	3.16712	0.00153957	0.0387142	red	gene body	chr3	148709128	148745455	+	Transcriptome
P2RY1	838.344	-2.57197	0.45244	-5.68466	1.31073e-08	5.04181e-06	red	gene body	chr3	152552482	152559228	+	Transcriptome
PTX3	423.207	-2.58034	0.814812	-3.16679	0.00154132	0.0387142	red	gene body	chr3	157154578	157161417	+	Transcriptome
LXN	60.2204	-1.74495	0.48792	-3.57631	0.000348475	0.0150369	red	gene body	chr3	158363611	158390482	-	Transcriptome
LRRC34	135.488	-1.56717	0.462911	-3.38546	0.00071058	0.0232763	red	gene body	chr3	169511216	169530774	-	Transcriptome
NCEH1	556.523	-0.892483	0.258625	-3.45088	0.000558761	0.0201543	red	gene body	chr3	172348039	172429008	-	Transcriptome
ZMAT3	2493.46	-0.738762	0.22399	-3.2982	0.000973085	0.028856	red	gene body	chr3	178735011	178790067	-	Transcriptome
RPL39L	51.7903	-2.42782	0.685149	-3.54349	0.000394869	0.0161051	red	gene body	chr3	186838736	186898696	-	Transcriptome
CLDN1	28.3408	-2.31633	0.650663	-3.55996	0.000370915	0.0155185	red	gene body	chr3	190023490	190040264	-	Transcriptome
IL1RAP	3364.24	-1.49837	0.467918	-3.2022	0.00136381	0.0359664	red	gene body	chr3	190231840	190377539	+	Transcriptome
WDR53	94.8562	-0.501412	0.15463	-3.24266	0.0011842	0.0326385	red	gene body	chr3	196281048	196295545	-	Transcriptome
IDUA	217.094	0.72026	0.234596	3.07021	0.00213905	0.0488102	red	gene body	chr4	980785	998294	+	Transcriptome
SPON2	129.483	-1.83373	0.55657	-3.29471	0.000985243	0.0290884	red	gene body	chr4	1160720	1202750	-	Transcriptome
TACC3	239.359	-1.10638	0.317196	-3.488	0.00048664	0.018346	red	gene body	chr4	1723217	1746903	+	Transcriptome
ADD1	3413.53	0.465318	0.124182	3.74706	0.000178919	0.00939239	red	gene body	chr4	2845584	2931803	+	Transcriptome
EVC2	285.369	-1.75814	0.432518	-4.06489	4.80553e-05	0.00353535	red	gene body	chr4	5544499	5711275	-	Transcriptome
EVC	452.13	-1.42759	0.447348	-3.19123	0.00141669	0.0368202	red	gene body	chr4	5712924	5816032	+	Transcriptome
SEL1L3	859.396	-2.11943	0.493192	-4.29736	1.72841e-05	0.00162724	red	gene body	chr4	25749049	25865382	-	Transcriptome
NSUN7	171.749	-2.65092	0.466197	-5.68627	1.29844e-08	5.04181e-06	red	gene body	chr4	40751914	40812002	+	Transcriptome
SLC10A4	58.2332	-2.77794	0.644064	-4.31314	1.60953e-05	0.00153682	red	gene body	chr4	48485360	48491213	+	Transcriptome
OCIAD2	285.284	-3.48696	0.606226	-5.75192	8.82368e-09	4.09632e-06	red	gene body	chr4	48887036	48908954	-	Transcriptome
SPATA18	119.518	-3.54599	0.856017	-4.14243	3.4364e-05	0.00273753	red	gene body	chr4	52917497	52963458	+	Transcriptome
ARL9	31.0949	-1.51576	0.474066	-3.19736	0.00138692	0.036327	red	gene body	chr4	57371509	57390614	+	Transcriptome
HOPX	1314.54	-2.18499	0.575192	-3.79871	0.000145448	0.0080725	red	gene body	chr4	57514154	57548065	-	Transcriptome
ADAMTS3	537.604	-2.93118	0.542954	-5.39857	6.7174e-08	1.84564e-05	red	gene body	chr4	73146686	73434516	-	Transcriptome
CXCL2	69.4899	2.52209	0.58276	4.32784	1.5058e-05	0.00146211	red	gene body	chr4	74962752	74965010	-	Transcriptome
WDFY3	7218.53	0.425433	0.130921	3.24955	0.0011559	0.0320863	red	gene body	chr4	85590763	85887544	-	Transcriptome
MMRN1	133.073	-1.70812	0.549734	-3.10718	0.0018888	0.0449273	red	gene body	chr4	90800683	90875780	+	Transcriptome
DDIT4L	132.849	-4.9154	0.787173	-6.24438	4.25495e-10	3.36967e-07	red	gene body	chr4	101107027	101111939	-	Transcriptome
ENPEP	284.415	-1.95964	0.565599	-3.46471	0.000530802	0.0194719	red	gene body	chr4	111286889	111486441	+	Transcriptome
ARSJ	1079.42	-2.498	0.651348	-3.83512	0.000125501	0.00731927	red	gene body	chr4	114821440	114900883	-	Transcriptome
PRSS12	83.3527	-3.13791	0.596769	-5.25817	1.45497e-07	3.15939e-05	red	gene body	chr4	119201193	119274158	-	Transcriptome
JADE1	833.401	0.854793	0.24947	3.42644	0.00061155	0.021057	red	gene body	chr4	129730778	129796379	+	Transcriptome
FAM160A1	186.495	-2.96379	0.697695	-4.24797	2.15718e-05	0.0018753	red	gene body	chr4	152330368	152584784	+	Transcriptome
FHDC1	181.256	1.62164	0.476211	3.40529	0.000660932	0.0221346	red	gene body	chr4	153857504	153900848	+	Transcriptome
DCTD	434.304	-0.821364	0.230024	-3.57077	0.000355932	0.0152249	red	gene body	chr4	183811213	183839089	-	Transcriptome
CASP3	568.298	-0.68351	0.211497	-3.23178	0.00123023	0.0335955	red	gene body	chr4	185548850	185570663	-	Transcriptome
ITGA1	1359.15	-1.44808	0.433722	-3.33873	0.00084163	0.026048	red	gene body	chr5	52083730	52255040	+	Transcriptome
GPX8	126.288	-2.59354	0.593832	-4.36746	1.257e-05	0.0012724	red	gene body	chr5	54455946	54462899	+	Transcriptome
PLK2	360.812	-1.7482	0.457847	-3.81831	0.000134371	0.00771813	red	gene body	chr5	57749809	57756087	-	Transcriptome
ZBED3	445.37	0.910824	0.261068	3.48884	0.000485127	0.018346	red	gene body	chr5	76367897	76383148	-	Transcriptome
CMYA5	912.976	-2.13554	0.498385	-4.28493	1.82795e-05	0.00167413	red	gene body	chr5	78985700	79096063	+	Transcriptome
RFESD	43.9934	-0.803778	0.218316	-3.68172	0.000231666	0.0112836	red	gene body	chr5	94982458	95020477	+	Transcriptome
PCSK1	438.893	-3.41016	0.757383	-4.50255	6.71429e-06	0.000807094	red	gene body	chr5	95726119	95769847	-	Transcriptome
STARD4	273.804	-1.0224	0.312181	-3.27502	0.00105654	0.0306364	red	gene body	chr5	110831731	110848288	-	Transcriptome
DCP2	1563.6	-0.491069	0.142606	-3.44354	0.000574146	0.020288	red	gene body	chr5	112312399	112356667	+	Transcriptome
LOX	663.654	-2.91288	0.788464	-3.69437	0.000220433	0.0108357	red	gene body	chr5	121398890	121413980	-	Transcriptome
PPIC	101.564	-1.49206	0.419429	-3.55735	0.000374621	0.0155185	red	gene body	chr5	122358945	122372436	-	Transcriptome
GRAMD3	2666.07	1.09272	0.334985	3.262	0.00110628	0.0311395	red	gene body	chr5	125695824	125832186	+	Transcriptome
ALDH7A1	533.436	-1.36153	0.369862	-3.68118	0.00023216	0.0112836	red	gene body	chr5	125877533	125931110	-	Transcriptome
PCDHB15	127.268	-1.31473	0.394798	-3.33013	0.000868069	0.0265526	red	gene body	chr5	140624917	140628933	+	Transcriptome
DIAPH1	1070.42	-0.651239	0.156037	-4.17362	2.998e-05	0.00244619	red	gene body	chr5	140894583	140998622	-	Transcriptome
RELL2	56.0418	-0.796695	0.259687	-3.06791	0.00215562	0.0491052	red	gene body	chr5	141016517	141020644	+	Transcriptome
ARAP3	393.87	-2.02734	0.346843	-5.84513	5.0617e-09	2.72583e-06	red	gene body	chr5	141032968	141061788	-	Transcriptome
SPRY4	1167.49	-2.72472	0.548836	-4.96454	6.88643e-07	0.000127003	red	gene body	chr5	141689992	141706020	-	Transcriptome
AFAP1L1	347.329	-1.66476	0.384712	-4.32729	1.50957e-05	0.00146211	red	gene body	chr5	148651434	148721365	+	Transcriptome
GRPEL2	281.611	-0.963814	0.214158	-4.50047	6.78023e-06	0.000807808	red	gene body	chr5	148724993	148734146	+	Transcriptome
MYOZ3	18.4866	-1.6289	0.472647	-3.44634	0.000568238	0.0202091	red	gene body	chr5	150040436	150058927	+	Transcriptome
C1QTNF2	36.9123	-1.40667	0.4463	-3.15185	0.00162238	0.0402248	red	gene body	chr5	159774758	159797648	-	Transcriptome
RANBP17	624.878	2.61503	0.562046	4.6527	3.27615e-06	0.00045831	red	gene body	chr5	170288874	170727019	+	Transcriptome
NEURL1B	510.477	-1.1508	0.327825	-3.51041	0.000447415	0.0174091	red	gene body	chr5	172068269	172118543	+	Transcriptome
NSD1	2598.74	-0.41995	0.119195	-3.52322	0.000426342	0.0168324	red	gene body	chr5	176560026	176727216	+	Transcriptome
N4BP3	32.494	-1.68945	0.423306	-3.99109	6.57703e-05	0.00442783	red	gene body	chr5	177540444	177553088	+	Transcriptome
ELOVL2	1408.05	-3.12351	0.672012	-4.648	3.35176e-06	0.000460456	red	gene body	chr6	10980992	11044547	-	Transcriptome
ID4	2366.02	1.30784	0.424925	3.07781	0.00208526	0.0482369	red	gene body	chr6	19837617	19840915	+	Transcriptome
HIST1H4D	315.917	-2.62402	0.449738	-5.83457	5.39305e-09	2.77523e-06	red	gene body	chr6	26188993	26189304	-	Transcriptome
HIST1H1D	645.845	-1.98628	0.494305	-4.01832	5.86149e-05	0.00416699	red	gene body	chr6	26234496	26235161	-	Transcriptome
HIST1H4F	150.088	-1.95037	0.578574	-3.371	0.000748946	0.0240646	red	gene body	chr6	26240561	26240976	+	Transcriptome
HIST1H3F	384.198	-2.94205	0.611071	-4.81457	1.47514e-06	0.000251391	red	gene body	chr6	26250423	26250833	-	Transcriptome
HIST1H2BH	254.313	-2.09653	0.587171	-3.57056	0.000356223	0.0152249	red	gene body	chr6	26251879	26253938	+	Transcriptome
HIST1H2BI	131.265	-2.74173	0.581962	-4.71118	2.46286e-06	0.000385553	red	gene body	chr6	26273204	26273584	+	Transcriptome
ZSCAN12	381.017	-0.612886	0.195202	-3.13975	0.00169091	0.0413516	red	gene body	chr6	28346732	28367511	-	Transcriptome
ZBED9	65.5575	-2.08229	0.483262	-4.30882	1.64125e-05	0.00155606	red	gene body	chr6	28539407	28583989	-	Transcriptome
TCF19	151.929	-1.43313	0.359742	-3.98377	6.7831e-05	0.004478	red	gene body	chr6	31126319	31134936	+	Transcriptome
CLIC1	468.762	-1.45742	0.469154	-3.1065	0.00189318	0.0449523	red	gene body	chr6	31698358	31707540	-	Transcriptome
CDKN1A	848.968	-1.40589	0.455809	-3.08438	0.00203974	0.0475927	red	gene body	chr6	36644237	36655116	+	Transcriptome
CUL7	243.472	-1.2813	0.277116	-4.62369	3.76965e-06	0.000492727	red	gene body	chr6	43005355	43021683	-	Transcriptome
VEGFA	5440.01	-2.45361	0.688234	-3.56508	0.000363748	0.0154929	red	gene body	chr6	43737921	43754224	+	Transcriptome
LRRC1	1144.26	1.06185	0.342004	3.1048	0.00190406	0.045131	red	gene body	chr6	53659295	53788919	+	Transcriptome
COL19A1	208.628	-3.00997	0.841505	-3.57689	0.000347705	0.0150369	red	gene body	chr6	70576463	70919679	+	Transcriptome
KHDC1	59.199	-1.47143	0.45989	-3.19952	0.00137656	0.0361486	red	gene body	chr6	73951037	74020088	-	Transcriptome
CNR1	2497.19	-1.74516	0.544704	-3.20388	0.00135591	0.0358636	red	gene body	chr6	88849583	88876078	-	Transcriptome
NR2E1	237.647	-1.80859	0.524287	-3.44962	0.00056138	0.0201543	red	gene body	chr6	108487262	108510013	+	Transcriptome
DCBLD1	462.084	-0.838989	0.227071	-3.69483	0.00022003	0.0108357	red	gene body	chr6	117774980	117891021	+	Transcriptome
PLN	36.1676	3.05398	0.765206	3.99105	6.57806e-05	0.00442783	red	gene body	chr6	118869461	118881893	+	Transcriptome
HEY2	260.042	1.54093	0.420714	3.66265	0.000249619	0.0117504	red	gene body	chr6	126068810	126082415	+	Transcriptome
MOXD1	846.539	-4.3621	0.760094	-5.7389	9.52921e-09	4.13844e-06	red	gene body	chr6	132617194	132722684	-	Transcriptome
ABRACL	93.6972	-0.902684	0.287733	-3.13722	0.00170557	0.0415227	red	gene body	chr6	139349819	139364439	+	Transcriptome
UST	3142.23	1.07768	0.349332	3.08499	0.00203562	0.0475927	red	gene body	chr6	149068464	149398126	+	Transcriptome
FAM120B	2311.89	0.461417	0.150561	3.06466	0.0021792	0.0493085	red	gene body	chr6	170599791	170716153	+	Transcriptome
PDGFA	693.963	-1.72636	0.39563	-4.36357	1.27955e-05	0.00128557	red	gene body	chr7	536895	559933	-	Transcriptome
PSMG3	149.962	-1.1311	0.27599	-4.09833	4.16146e-05	0.00316529	red	gene body	chr7	1606966	1610641	-	Transcriptome
FTSJ2	207.913	-1.08524	0.224753	-4.82857	1.37514e-06	0.000237353	red	gene body	chr7	2273866	2281833	-	Transcriptome
TTYH3	1867.84	-0.995299	0.278514	-3.5736	0.00035211	0.0151452	red	gene body	chr7	2671585	2704436	+	Transcriptome
RAC1	1559.49	-0.492173	0.142824	-3.44602	0.000568911	0.0202091	red	gene body	chr7	6414154	6443608	+	Transcriptome
ZNF12	924.965	-0.63587	0.184055	-3.45478	0.000550748	0.0199858	red	gene body	chr7	6728064	6746554	-	Transcriptome
MIOS	1067.44	-0.565831	0.147071	-3.84733	0.000119412	0.00711345	red	gene body	chr7	7606503	7648560	+	Transcriptome
RPA3	98.5057	-1.20216	0.279906	-4.29485	1.74811e-05	0.00163436	red	gene body	chr7	7676149	7758238	-	Transcriptome
THSD7A	4972.7	-1.54252	0.466836	-3.3042	0.000952476	0.0283073	red	gene body	chr7	11409984	11871824	-	Transcriptome
ARL4A	281.355	-1.58409	0.405673	-3.90485	9.42821e-05	0.00582257	red	gene body	chr7	12726481	12730559	+	Transcriptome
MEOX2	852.921	-4.59491	0.816276	-5.62911	1.81142e-08	6.59111e-06	red	gene body	chr7	15650837	15726437	-	Transcriptome
ANKMY2	586.184	-0.595276	0.179163	-3.32253	0.00089204	0.0269272	red	gene body	chr7	16639401	16685442	-	Transcriptome
TSPAN13	554.765	-1.49698	0.387199	-3.86618	0.000110554	0.00664461	red	gene body	chr7	16793160	16824161	+	Transcriptome
HDAC9	4049.21	-1.23769	0.283831	-4.36064	1.29681e-05	0.00129326	red	gene body	chr7	18126572	19042039	+	Transcriptome
TWISTNB	373.88	-0.699154	0.224917	-3.10849	0.00188044	0.0448811	red	gene body	chr7	19735085	19748710	-	Transcriptome
CDCA7L	685.576	-1.7162	0.434532	-3.94954	7.83008e-05	0.00497247	red	gene body	chr7	21940518	21985702	-	Transcriptome
FAM126A	2276.14	-1.06501	0.281993	-3.77671	0.000158913	0.0086268	red	gene body	chr7	22928990	23053749	-	Transcriptome
CYCS	275.353	-0.815708	0.249828	-3.26508	0.00109432	0.0311017	red	gene body	chr7	25159710	25164980	-	Transcriptome
NFE2L3	80.9311	-2.03797	0.573856	-3.55135	0.000383255	0.015731	red	gene body	chr7	26191860	26226745	+	Transcriptome
HNRNPA2B1	6020	-0.461977	0.138737	-3.32988	0.000868849	0.0265526	red	gene body	chr7	26229547	26241149	-	Transcriptome
SKAP2	1968.28	-1.66226	0.41524	-4.00312	6.25133e-05	0.00429396	red	gene body	chr7	26706681	27034858	-	Transcriptome
SCRN1	4420.54	-0.628493	0.19841	-3.16765	0.00153675	0.0387142	red	gene body	chr7	29959719	30029905	-	Transcriptome
GGCT	99.2961	-0.906506	0.257507	-3.52032	0.000431032	0.0169183	red	gene body	chr7	30536237	30544460	-	Transcriptome
FKBP9	235.062	-1.61304	0.303387	-5.31677	1.05627e-07	2.53937e-05	red	gene body	chr7	32997016	33046543	+	Transcriptome
KIAA0895	420.84	-0.899516	0.234295	-3.83924	0.000123414	0.00728737	red	gene body	chr7	36363830	36429734	-	Transcriptome
EPDR1	721.59	-0.755033	0.229128	-3.29524	0.000983376	0.0290884	red	gene body	chr7	37723446	37991543	+	Transcriptome
AEBP1	2098.26	-1.61335	0.462454	-3.48866	0.000485445	0.018346	red	gene body	chr7	44143960	44154161	+	Transcriptome
GCK	17.2226	-1.70898	0.486353	-3.51386	0.000441643	0.0172343	red	gene body	chr7	44183870	44237769	-	Transcriptome
SUMF2	784.139	-1.23464	0.38906	-3.17338	0.00150673	0.0384188	red	gene body	chr7	56131695	56148363	+	Transcriptome
BAZ1B	2616.57	-0.507076	0.146395	-3.46376	0.000532684	0.0194878	red	gene body	chr7	72854728	72936608	-	Transcriptome
ELN	707.198	-1.47201	0.466362	-3.15636	0.00159749	0.039976	red	gene body	chr7	73442119	73484237	+	Transcriptome
RFC2	261.609	-0.801376	0.223082	-3.59229	0.000327783	0.0143744	red	gene body	chr7	73645829	73668788	-	Transcriptome
RHBDD2	660.143	-0.697162	0.216512	-3.21997	0.00128203	0.0345041	red	gene body	chr7	75471920	75518244	+	Transcriptome
SEMA3E	840.64	-3.64591	0.907887	-4.01581	5.92407e-05	0.0041757	red	gene body	chr7	82993222	83278326	-	Transcriptome
CLDN12	1092.89	-0.803897	0.24797	-3.24191	0.00118731	0.0326385	red	gene body	chr7	90013035	90142716	+	Transcriptome
FZD1	298.359	-1.14428	0.356243	-3.21208	0.0013178	0.0353417	red	gene body	chr7	90893679	90900641	+	Transcriptome
AP1S1	334.185	-0.973287	0.315109	-3.08874	0.0020101	0.0471874	red	gene body	chr7	100797678	100804877	+	Transcriptome
BCAP29	1502.01	-0.636612	0.192375	-3.30922	0.000935556	0.0279277	red	gene body	chr7	107220422	107269615	+	Transcriptome
FLNC	2487.32	-2.05741	0.661969	-3.10801	0.00188352	0.0448811	red	gene body	chr7	128470431	128499328	+	Transcriptome
TMEM209	670.854	-0.832937	0.228169	-3.65053	0.000261703	0.012166	red	gene body	chr7	129804555	129847610	-	Transcriptome
CEP41	401.329	-0.925032	0.259586	-3.5635	0.000365946	0.0154929	red	gene body	chr7	130033612	130082274	-	Transcriptome
MEST	1124.34	-1.37975	0.423254	-3.25987	0.00111463	0.0311982	red	gene body	chr7	130126012	130146137	+	Transcriptome
CLEC5A	294.658	-2.20417	0.65994	-3.33995	0.000837921	0.0259958	red	gene body	chr7	141627157	141646807	-	Transcriptome
RARRES2	104.423	-3.84526	0.829536	-4.63544	3.56185e-06	0.000474784	red	gene body	chr7	150035406	150038763	-	Transcriptome
ANGPT2	789.648	-2.26008	0.504797	-4.47721	7.56266e-06	0.000877724	red	gene body	chr8	6357172	6420930	-	Transcriptome
KIAA1456	727.921	-2.24906	0.536672	-4.19076	2.78019e-05	0.00231048	red	gene body	chr8	12803151	12889012	+	Transcriptome
ZDHHC2	972.143	1.08875	0.324428	3.35591	0.000791034	0.0249993	red	gene body	chr8	17013538	17082308	+	Transcriptome
SH2D4A	138.203	-1.51256	0.428383	-3.53086	0.000414206	0.0164497	red	gene body	chr8	19171128	19253729	+	Transcriptome
LZTS1	835.059	-1.79899	0.535223	-3.36119	0.000776068	0.024642	red	gene body	chr8	20103676	20161474	-	Transcriptome
FGF17	21.9005	2.5445	0.729639	3.48734	0.000487847	0.018346	red	gene body	chr8	21899909	21906320	+	Transcriptome
PPP3CC	897.708	0.554538	0.172242	3.21953	0.001284	0.0345041	red	gene body	chr8	22298332	22398655	+	Transcriptome
CLU	30958.9	-1.31316	0.400413	-3.27952	0.00103983	0.0303671	red	gene body	chr8	27454434	27472548	-	Transcriptome
EXTL3	1517.37	-0.884014	0.263275	-3.35775	0.000785785	0.0248918	red	gene body	chr8	28457986	28613116	+	Transcriptome
SNAI2	90.1362	-1.75317	0.529715	-3.30965	0.000934114	0.0279277	red	gene body	chr8	49830249	49834299	-	Transcriptome
PCMTD1	1920.04	0.458836	0.142908	3.21071	0.0013241	0.03544	red	gene body	chr8	52730135	52811746	-	Transcriptome
PLAG1	230.573	-1.53152	0.495603	-3.09022	0.00200011	0.047076	red	gene body	chr8	57073463	57123883	-	Transcriptome
RAB2A	2613.46	0.454427	0.1216	3.73706	0.000186181	0.00967781	red	gene body	chr8	61429416	61536186	+	Transcriptome
FABP5	53.0843	-2.60041	0.638052	-4.07554	4.59085e-05	0.00339597	red	gene body	chr8	82192598	82197012	+	Transcriptome
CA2	965.56	-1.1561	0.347115	-3.3306	0.000866584	0.0265526	red	gene body	chr8	86376081	86393722	+	Transcriptome
RIPK2	390.107	1.31549	0.209554	6.2776	3.4384e-10	3.04517e-07	red	gene body	chr8	90769975	90803291	+	Transcriptome
OSGIN2	735.488	1.50656	0.294004	5.12427	2.98694e-07	6.00198e-05	red	gene body	chr8	90914087	90940116	+	Transcriptome
RGS22	268.322	-2.98346	0.614599	-4.85432	1.20801e-06	0.000213993	red	gene body	chr8	100973164	101143496	-	Transcriptome
CTHRC1	137.107	-3.29565	0.762595	-4.32163	1.54882e-05	0.00148941	red	gene body	chr8	104383743	104395225	+	Transcriptome
TNFRSF11B	139.028	-1.69257	0.518508	-3.26431	0.00109733	0.0311017	red	gene body	chr8	119935796	119964439	-	Transcriptome
ZHX2	2852.99	0.922298	0.270838	3.40535	0.000660783	0.0221346	red	gene body	chr8	123793633	123986752	+	Transcriptome
TBC1D31	322.67	-0.528522	0.171451	-3.08264	0.00205176	0.0477078	red	gene body	chr8	124054208	124164393	+	Transcriptome
TSNARE1	615.27	0.890993	0.281269	3.16776	0.00153621	0.0387142	red	gene body	chr8	143293441	143484601	-	Transcriptome
ADGRB1	1438.26	3.2383	0.697292	4.64411	3.41545e-06	0.000464467	red	gene body	chr8	143530791	143626370	+	Transcriptome
TTC39B	618.14	-0.930239	0.266432	-3.49147	0.000480364	0.0182687	red	gene body	chr9	15163620	15307358	-	Transcriptome
ACER2	68.4015	-1.23139	0.324196	-3.79828	0.000145704	0.0080725	red	gene body	chr9	19409057	19452018	+	Transcriptome
RP11-195F19.5	18.0835	-2.79644	0.504135	-5.54701	2.90602e-08	9.09855e-06	red	gene body	chr9	34664160	34666109	-	Transcriptome
VPS13A	1969.25	-0.762104	0.207835	-3.66686	0.000245543	0.0117225	red	gene body	chr9	79792269	80036457	+	Transcriptome
RASEF	126.669	-3.1155	0.767454	-4.05953	4.91721e-05	0.00359785	red	gene body	chr9	85594500	85678092	-	Transcriptome
C9orf64	141.827	-1.72771	0.329447	-5.24428	1.5689e-07	3.35272e-05	red	gene body	chr9	86553226	86571901	-	Transcriptome
RMI1	286.674	-0.704576	0.215769	-3.26541	0.00109305	0.0311017	red	gene body	chr9	86595626	86618989	+	Transcriptome
CARD19	179.678	-1.19813	0.209085	-5.73036	1.00217e-08	4.21633e-06	red	gene body	chr9	95858500	95875565	+	Transcriptome
FAM120AOS	303.382	-0.556044	0.172673	-3.22022	0.00128092	0.0345041	red	gene body	chr9	96208776	96215874	-	Transcriptome
ERCC6L2	2240.29	0.409957	0.133118	3.07966	0.00207236	0.0480209	red	gene body	chr9	98637983	98776853	+	Transcriptome
GALNT12	43.385	-1.1608	0.368264	-3.15208	0.00162114	0.0402248	red	gene body	chr9	101569981	101612363	+	Transcriptome
NR4A3	399.042	2.52775	0.633686	3.98896	6.63642e-05	0.00442783	red	gene body	chr9	102584137	102629173	+	Transcriptome
PTGR1	231.236	-0.938549	0.270028	-3.47575	0.00050942	0.0189057	red	gene body	chr9	114312002	114362135	-	Transcriptome
HDHD3	55.669	-1.72945	0.334574	-5.16911	2.35208e-07	4.8717e-05	red	gene body	chr9	116135699	116139279	-	Transcriptome
RABGAP1	3197.15	0.518572	0.140181	3.69929	0.000216205	0.0108357	red	gene body	chr9	125703112	125867145	+	Transcriptome
OLFML2A	210.328	-1.64605	0.422009	-3.90052	9.59861e-05	0.00587392	red	gene body	chr9	127539437	127577164	+	Transcriptome
LRRC8A	1319.93	0.651659	0.212242	3.07036	0.002138	0.0488102	red	gene body	chr9	131644391	131680318	+	Transcriptome
ANAPC2	468.25	0.979598	0.284223	3.44658	0.000567725	0.0202091	red	gene body	chr9	140069236	140083001	-	Transcriptome
TPRN	171.513	1.13948	0.370933	3.07192	0.00212684	0.0486968	red	gene body	chr9	140086069	140098645	-	Transcriptome
EXD3	777.601	1.89852	0.379682	5.00028	5.72458e-07	0.000107042	red	gene body	chr9	140201348	140317714	-	Transcriptome
DPH7	334.991	0.950911	0.278254	3.41742	0.00063217	0.0214686	red	gene body	chr9	140449356	140473387	-	Transcriptome
EHMT1	2509.07	1.04245	0.296191	3.51951	0.000432345	0.0169205	red	gene body	chr9	140513415	140764468	+	Transcriptome
ZMYND11	1812.11	0.715236	0.187938	3.80571	0.000141401	0.00793198	red	gene body	chr10	180405	300577	+	Transcriptome
DIP2C	5003.32	1.19777	0.323087	3.70728	0.000209498	0.0106033	red	gene body	chr10	320130	735608	-	Transcriptome
LARP4B	1777.14	0.776541	0.166663	4.65936	3.17201e-06	0.000449524	red	gene body	chr10	852854	977645	-	Transcriptome
GTPBP4	386.112	0.81663	0.194304	4.20284	2.63586e-05	0.00223186	red	gene body	chr10	1033959	1065876	+	Transcriptome
WDR37	820.37	0.794941	0.23825	3.33659	0.000848143	0.0261567	red	gene body	chr10	1095478	1178237	+	Transcriptome
PITRM1	606.685	0.890439	0.222233	4.00678	6.15528e-05	0.00424967	red	gene body	chr10	3179920	3215033	-	Transcriptome
ASB13	159.811	1.02717	0.226022	4.54454	5.50547e-06	0.000692712	red	gene body	chr10	5680830	5708558	-	Transcriptome
FAM208B	1798.56	0.895717	0.113047	7.92339	2.31112e-15	7.77865e-12	red	gene body	chr10	5726801	5805703	+	Transcriptome
ANKRD16	115.121	0.952128	0.227314	4.18861	2.80674e-05	0.00231823	red	gene body	chr10	5903580	5931869	-	Transcriptome
FBXO18	707.898	0.85962	0.147465	5.82931	5.56572e-09	2.77523e-06	red	gene body	chr10	5932166	5979557	+	Transcriptome
RBM17	558.187	0.780345	0.145578	5.36031	8.30806e-08	2.15099e-05	red	gene body	chr10	6130950	6159420	+	Transcriptome
PFKFB3	3230	1.0978	0.316737	3.46595	0.000528358	0.0194352	red	gene body	chr10	6186897	6277508	+	Transcriptome
KIN	232.643	0.712094	0.173418	4.10622	4.02183e-05	0.00311183	red	gene body	chr10	7792925	7829944	-	Transcriptome
ATP5C1	538.974	0.702331	0.159528	4.40257	1.06977e-05	0.00112519	red	gene body	chr10	7830092	7849778	+	Transcriptome
TAF3	763.8	0.802361	0.198093	4.05043	5.11233e-05	0.00370039	red	gene body	chr10	7860467	8058590	+	Transcriptome
UPF2	749.67	0.732155	0.154235	4.747	2.06456e-06	0.000333864	red	gene body	chr10	11962021	12085169	-	Transcriptome
DHTKD1	490.962	0.827415	0.189442	4.36765	1.25593e-05	0.0012724	red	gene body	chr10	12110971	12165224	+	Transcriptome
SEC61A2	402.577	0.793839	0.239676	3.31214	0.000925856	0.0277612	red	gene body	chr10	12171636	12211960	+	Transcriptome
NUDT5	375.093	0.60932	0.171215	3.5588	0.000372559	0.0155185	red	gene body	chr10	12207324	12238143	-	Transcriptome
CDC123	507.772	0.729632	0.165728	4.40258	1.0697e-05	0.00112519	red	gene body	chr10	12237964	12292588	+	Transcriptome
SEPHS1	189.63	0.792753	0.211395	3.7501	0.000176765	0.00936236	red	gene body	chr10	13359424	13390298	-	Transcriptome
BEND7	394.099	1.52083	0.282457	5.38429	7.27305e-08	1.95834e-05	red	gene body	chr10	13480484	13570974	-	Transcriptome
PRPF18	124.141	0.79764	0.198539	4.01754	5.88077e-05	0.00416699	red	gene body	chr10	13628927	13672868	+	Transcriptome
RP11-295P9.13	462.589	0.918174	0.232133	3.95538	7.64116e-05	0.00489419	red	gene body	chr10	13652047	13697929	+	Transcriptome
CDNF	28.2123	1.02283	0.299802	3.4117	0.000645598	0.0218384	red	gene body	chr10	14861249	14880574	-	Transcriptome
RPP38	118.014	0.723905	0.182275	3.9715	7.14201e-05	0.00462274	red	gene body	chr10	15139179	15181817	+	Transcriptome
NMT2	269.927	0.810516	0.248296	3.26431	0.0010973	0.0311017	red	gene body	chr10	15144583	15210692	-	Transcriptome
FAM188A	949.525	0.762814	0.18673	4.08512	4.40543e-05	0.00329502	red	gene body	chr10	15820169	15902519	-	Transcriptome
TRDMT1	342.76	0.884174	0.188923	4.68008	2.86757e-06	0.000424242	red	gene body	chr10	17184253	17244053	-	Transcriptome
STAM	749.309	0.853916	0.202013	4.22704	2.3679e-05	0.00203051	red	gene body	chr10	17686124	17757913	+	Transcriptome
NSUN6	461.731	0.868696	0.245822	3.53385	0.000409557	0.0164125	red	gene body	chr10	18834490	18948214	-	Transcriptome
MSRB2	201.937	0.777278	0.250557	3.1022	0.00192085	0.045449	red	gene body	chr10	23384435	23410942	+	Transcriptome
PRTFDC1	670.555	1.09049	0.342955	3.17969	0.00147431	0.0376634	red	gene body	chr10	25137536	25241533	-	Transcriptome
ABI1	1797.67	0.772563	0.17844	4.32955	1.49413e-05	0.00146211	red	gene body	chr10	27035522	27150016	-	Transcriptome
YME1L1	1218.96	0.513496	0.157704	3.25608	0.00112962	0.031552	red	gene body	chr10	27399041	27444195	-	Transcriptome
ACBD5	735.822	0.769681	0.21214	3.62817	0.000285433	0.0128521	red	gene body	chr10	27484143	27531059	-	Transcriptome
RAB18	1209.9	0.762975	0.208582	3.65791	0.000254275	0.0119279	red	gene body	chr10	27793103	27831166	+	Transcriptome
WAC	2563.51	0.743662	0.133586	5.56692	2.59275e-08	8.5848e-06	red	gene body	chr10	28821422	28912041	+	Transcriptome
MTPAP	343.409	0.635202	0.171124	3.71194	0.000205674	0.0104886	red	gene body	chr10	30598730	30663377	-	Transcriptome
ARHGAP12	1825.31	0.687597	0.17275	3.9803	6.88271e-05	0.00449815	red	gene body	chr10	32094332	32217804	-	Transcriptome
EPC1	1553.89	0.868792	0.204529	4.24777	2.15904e-05	0.0018753	red	gene body	chr10	32556679	32667726	-	Transcriptome
CCDC7.dup	610.932	1.00164	0.315966	3.1701	0.00152387	0.0386364	red	gene body	chr10	32856651	33171802	+	Transcriptome
PARD3	4513.97	1.58253	0.291237	5.43383	5.51585e-08	1.62008e-05	red	gene body	chr10	34398488	35104253	-	Transcriptome
CUL2	548.546	0.573759	0.167056	3.43454	0.000593568	0.0208104	red	gene body	chr10	35297479	35379570	-	Transcriptome
CCNY	2968.48	0.692579	0.188969	3.66505	0.000247291	0.0117228	red	gene body	chr10	35535953	35861597	+	Transcriptome
ZNF248	1071.25	1.11017	0.267562	4.14919	3.33653e-05	0.00267379	red	gene body	chr10	38065454	38147034	-	Transcriptome
ZNF33A	639.158	0.670073	0.190027	3.5262	0.000421563	0.0166927	red	gene body	chr10	38299578	38354016	+	Transcriptome
CSGALNACT2	624.679	0.677708	0.213748	3.17059	0.00152129	0.0386364	red	gene body	chr10	43633934	43680756	+	Transcriptome
ZNF487	104.409	0.945782	0.261167	3.62137	0.000293043	0.0131071	red	gene body	chr10	43932289	43978627	+	Transcriptome
ZNF485	38.7109	0.701874	0.204977	3.42416	0.000616707	0.0211804	red	gene body	chr10	44101855	44113351	+	Transcriptome
RASSF4	2721.79	1.11156	0.295915	3.75636	0.000172402	0.00921051	red	gene body	chr10	45454855	45491339	+	Transcriptome
2021-03-08	846.238	1.33643	0.208701	6.40355	1.51808e-10	1.70316e-07	red	gene body	chr10	45950033	46090354	-	Transcriptome
MAPK8	2095.6	0.893217	0.234653	3.80655	0.000140919	0.00793198	red	gene body	chr10	49514682	49647403	+	Transcriptome
PARG	234.125	0.910855	0.144137	6.31938	2.62615e-10	2.71968e-07	red	gene body	chr10	51026325	51130715	-	Transcriptome
AGAP6	12.6438	1.2908	0.351737	3.66979	0.000242746	0.0116718	red	gene body	chr10	51741950	51770259	+	Transcriptome
SGMS1	2316.34	0.972609	0.267901	3.63047	0.000282904	0.0128458	red	gene body	chr10	52065346	52384923	-	Transcriptome
PHYHIPL	2922.31	1.69103	0.502871	3.36275	0.000771708	0.0245776	red	gene body	chr10	60936350	61007534	+	Transcriptome
SLC16A9	556.151	1.84302	0.437719	4.21052	2.54787e-05	0.00217101	red	gene body	chr10	61410519	61495760	-	Transcriptome
JMJD1C	6672.14	0.824808	0.183977	4.48322	7.35263e-06	0.000860769	red	gene body	chr10	64926981	65281610	-	Transcriptome
SIRT1	428.75	0.507735	0.155053	3.27459	0.00105815	0.0306364	red	gene body	chr10	69644427	69678147	+	Transcriptome
RUFY2	650.702	0.68714	0.210712	3.26104	0.00111006	0.0311395	red	gene body	chr10	70100864	70167051	-	Transcriptome
SLC25A16	363.043	0.664746	0.162846	4.08205	4.46401e-05	0.00332038	red	gene body	chr10	70237756	70287231	-	Transcriptome
TET1	650.256	1.02846	0.220306	4.66834	3.03637e-06	0.000444333	red	gene body	chr10	70320413	70454239	+	Transcriptome
CCAR1	1015.38	0.415779	0.115889	3.58775	0.000333542	0.0145323	red	gene body	chr10	70480769	70552134	+	Transcriptome
STOX1	339.916	1.67323	0.544444	3.07328	0.00211722	0.0486418	red	gene body	chr10	70587298	70655188	+	Transcriptome
DDX50	272.106	0.613511	0.12912	4.7515	2.01917e-06	0.000331512	red	gene body	chr10	70661034	70706603	+	Transcriptome
KIF1BP	439.591	0.679128	0.203336	3.33992	0.000838013	0.0259958	red	gene body	chr10	70748477	70776738	+	Transcriptome
SUPV3L1	249.638	0.678614	0.16959	4.0015	6.29418e-05	0.00430145	red	gene body	chr10	70939988	70968855	+	Transcriptome
TYSND1	139.816	0.682571	0.205232	3.32585	0.00088148	0.0266914	red	gene body	chr10	71897737	71906432	-	Transcriptome
CHST3	965.153	0.798725	0.244913	3.26127	0.00110916	0.0311395	red	gene body	chr10	73724123	73773322	+	Transcriptome
ASCC1	541.046	0.82872	0.177733	4.66273	3.12038e-06	0.000446912	red	gene body	chr10	73855790	73976892	-	Transcriptome
ANAPC16	429.554	0.577977	0.161174	3.58604	0.000335735	0.0145806	red	gene body	chr10	73975758	73995618	+	Transcriptome
DNAJB12	327.242	0.540419	0.171726	3.14698	0.00164965	0.0406763	red	gene body	chr10	74092588	74114988	-	Transcriptome
MICU1	936.002	0.742608	0.221956	3.34575	0.000820614	0.0258335	red	gene body	chr10	74127085	74385949	-	Transcriptome
ECD	368.838	0.605699	0.133013	4.55367	5.27175e-06	0.000669562	red	gene body	chr10	74889913	74928813	-	Transcriptome
FAM149B1	340.841	0.764982	0.169322	4.51791	6.24531e-06	0.000757483	red	gene body	chr10	74927924	75004262	+	Transcriptome
MSS51	67.3225	0.848215	0.266736	3.17998	0.00147285	0.0376634	red	gene body	chr10	75183337	75193319	-	Transcriptome
USP54	2186.5	1.46587	0.349589	4.19311	2.75152e-05	0.00230085	red	gene body	chr10	75257296	75385711	-	Transcriptome
SEC24C	793.853	0.640838	0.143898	4.45343	8.45082e-06	0.000948112	red	gene body	chr10	75504142	75531919	+	Transcriptome
ZSWIM8	704.194	0.83998	0.17905	4.69133	2.71438e-06	0.000415269	red	gene body	chr10	75545340	75561555	+	Transcriptome
ADK	2349.03	1.0531	0.224657	4.68759	2.76438e-06	0.000418167	red	gene body	chr10	75910943	76469061	+	Transcriptome
KAT6B	1712.26	0.824627	0.233534	3.53108	0.00041387	0.0164497	red	gene body	chr10	76585340	76792380	+	Transcriptome
SAMD8	1463.67	0.877808	0.199717	4.39527	1.10638e-05	0.00113703	red	gene body	chr10	76859344	76941881	+	Transcriptome
VDAC2	146.845	0.594382	0.162037	3.66819	0.000244273	0.0117034	red	gene body	chr10	76969912	76991206	+	Transcriptome
DLG5	1730.23	1.0561	0.223716	4.72074	2.3499e-06	0.000372197	red	gene body	chr10	79550549	79686284	-	Transcriptome
ZMIZ1	4455.76	1.10954	0.24451	4.5378	5.68434e-06	0.000708595	red	gene body	chr10	80828792	81076285	+	Transcriptome
CCSER2	2382.13	0.668953	0.19229	3.47888	0.000503522	0.0188828	red	gene body	chr10	86088342	86278277	+	Transcriptome
BMPR1A	1599.54	1.30581	0.231286	5.64588	1.64335e-08	6.14567e-06	red	gene body	chr10	88516407	88692595	+	Transcriptome
GLUD1	1100.91	1.14408	0.278167	4.11291	3.907e-05	0.00305814	red	gene body	chr10	88810243	88854623	-	Transcriptome
FAM35A	187.726	0.789982	0.232832	3.39293	0.000691481	0.0227614	red	gene body	chr10	88853918	88951225	+	Transcriptome
ATAD1	878.038	0.696205	0.220662	3.15508	0.00160454	0.0400036	red	gene body	chr10	89511269	89601100	-	Transcriptome
TNKS2	1572.43	0.485964	0.139786	3.47648	0.000508034	0.0189057	red	gene body	chr10	93558069	93625033	+	Transcriptome
BTAF1	1503.32	0.597403	0.145195	4.11448	3.88053e-05	0.00305518	red	gene body	chr10	93683526	93790082	+	Transcriptome
2021-03-05	550.388	0.552831	0.147401	3.75051	0.000176475	0.00936236	red	gene body	chr10	94050920	94113721	+	Transcriptome
FRA10AC1	374.531	1.00621	0.225463	4.46289	8.08615e-06	0.000914822	red	gene body	chr10	95427640	95462329	-	Transcriptome
SORBS1	8184.41	1.02011	0.254586	4.00695	6.1508e-05	0.00424967	red	gene body	chr10	97071528	97321171	-	Transcriptome
EXOSC1	94.2077	0.652793	0.172686	3.78023	0.000156681	0.00854007	red	gene body	chr10	99195899	99205774	-	Transcriptome
MARVELD1	116.082	-1.66863	0.377262	-4.423	9.73407e-06	0.0010484	red	gene body	chr10	99472930	99477909	+	Transcriptome
SEC31B	158.907	1.22168	0.264552	4.61791	3.8762e-06	0.000501781	red	gene body	chr10	102246399	102279621	-	Transcriptome
RP11-411B6.6	31.8225	1.13193	0.287997	3.93033	8.48286e-05	0.00531185	red	gene body	chr10	102265385	102289638	-	Transcriptome
POLL	153.931	0.534459	0.166569	3.20864	0.00133363	0.0354555	red	gene body	chr10	103338639	103348027	-	Transcriptome
FBXW4	972.255	0.777497	0.246403	3.15538	0.00160287	0.0400036	red	gene body	chr10	103370421	103455052	-	Transcriptome
ARL3	296.871	0.713753	0.229583	3.1089	0.00187782	0.0448811	red	gene body	chr10	104433488	104474164	-	Transcriptome
NT5C2	1486.23	0.6867	0.216815	3.16722	0.00153902	0.0387142	red	gene body	chr10	104847774	104953063	-	Transcriptome
MXI1	1083.77	1.17468	0.256195	4.58509	4.5378e-06	0.000581832	red	gene body	chr10	111967363	112047123	+	Transcriptome
TCF7L2	1832.75	0.928933	0.262907	3.53332	0.000410382	0.0164125	red	gene body	chr10	114710009	114927437	+	Transcriptome
PLPP4	391.504	1.69159	0.521757	3.24211	0.00118648	0.0326385	red	gene body	chr10	122216466	122349367	+	Transcriptome
ZRANB1	724.845	0.524485	0.17013	3.08285	0.00205029	0.0477078	red	gene body	chr10	126630692	126676758	+	Transcriptome
CTBP2	1851.19	0.900331	0.228902	3.93326	8.38005e-05	0.00527199	red	gene body	chr10	126672886	126849739	-	Transcriptome
ADAM12	1703.21	-1.71342	0.531308	-3.22492	0.00126009	0.0342029	red	gene body	chr10	127700950	128077024	-	Transcriptome
CYP2E1	61.8151	1.87493	0.502672	3.72992	0.000191542	0.00991821	red	gene body	chr10	135333910	135374724	+	Transcriptome
PSMD13	638.428	-0.650257	0.175652	-3.70196	0.00021394	0.0107876	red	gene body	chr11	236546	252984	+	Transcriptome
RASSF7	24.5248	-1.46216	0.424431	-3.44499	0.000571081	0.0202328	red	gene body	chr11	560404	564021	+	Transcriptome
TSPAN4	139.971	-0.97721	0.315527	-3.09707	0.00195446	0.0460821	red	gene body	chr11	842808	867116	+	Transcriptome
NUP98	1629.96	-0.404527	0.123719	-3.26973	0.00107652	0.0309484	red	gene body	chr11	3692313	3819022	-	Transcriptome
RRM1	733.631	-1.04512	0.273758	-3.81766	0.000134722	0.00771813	red	gene body	chr11	4115937	4160106	+	Transcriptome
AKIP1	125.765	-0.507405	0.161647	-3.13896	0.00169547	0.0413516	red	gene body	chr11	8932686	8941631	+	Transcriptome
ADM	574.969	-2.92185	0.768645	-3.8013	0.000143941	0.00804096	red	gene body	chr11	10326227	10328944	+	Transcriptome
CTR9	621.202	-0.664243	0.185112	-3.58833	0.000332805	0.0145323	red	gene body	chr11	10772534	10801290	+	Transcriptome
NUCB2	572.26	-0.688662	0.205892	-3.34478	0.000823482	0.0258428	red	gene body	chr11	17229700	17371521	+	Transcriptome
USH1C	139.894	3.23441	0.852786	3.79276	0.000148979	0.00818656	red	gene body	chr11	17515442	17565963	-	Transcriptome
LDHA	1056.68	-1.52622	0.439794	-3.4703	0.000519887	0.019176	red	gene body	chr11	18415935	18429972	+	Transcriptome
CCDC34	135.501	-0.916018	0.292451	-3.13221	0.00173495	0.0421619	red	gene body	chr11	27352374	27385415	-	Transcriptome
TSPAN18	420.704	-2.21275	0.622235	-3.55613	0.000376363	0.0155429	red	gene body	chr11	44748015	44953972	+	Transcriptome
CREB3L1	75.216	-2.19172	0.579418	-3.78263	0.000155181	0.00849271	red	gene body	chr11	46299212	46342972	+	Transcriptome
MDK	369.716	-2.29869	0.514169	-4.47069	7.79668e-06	0.000892754	red	gene body	chr11	46402306	46405387	+	Transcriptome
SLC43A3	59.0739	-1.65548	0.445185	-3.71863	0.000200304	0.010274	red	gene body	chr11	57174427	57195053	-	Transcriptome
MACROD1	235.065	1.11807	0.326101	3.4286	0.000606699	0.0209571	red	gene body	chr11	63766030	63933578	-	Transcriptome
EFEMP2	417.003	-2.11042	0.377283	-5.59373	2.2224e-08	7.67185e-06	red	gene body	chr11	65633912	65641063	-	Transcriptome
CD248	73.3127	-1.85074	0.543663	-3.4042	0.00066357	0.0221679	red	gene body	chr11	66081958	66084515	-	Transcriptome
RIN1	97.169	-2.13435	0.538022	-3.96703	7.27723e-05	0.00468772	red	gene body	chr11	66097713	66104311	-	Transcriptome
TPCN2	347.108	0.886539	0.282399	3.13932	0.00169342	0.0413516	red	gene body	chr11	68816365	68858072	+	Transcriptome
ORAOV1	226.413	0.720385	0.212049	3.39725	0.000680674	0.0225157	red	gene body	chr11	69467844	69490184	-	Transcriptome
NUMA1	2995.31	0.57791	0.180129	3.2083	0.00133521	0.0354555	red	gene body	chr11	71713910	71791739	-	Transcriptome
FCHSD2	3341.79	0.815368	0.216065	3.77371	0.000160835	0.00869604	red	gene body	chr11	72547790	72853306	-	Transcriptome
ARHGEF17	1337.55	0.813577	0.238095	3.41704	0.00063307	0.0214686	red	gene body	chr11	73019334	73080136	+	Transcriptome
MTMR2	1401.47	0.492726	0.13441	3.66584	0.000246531	0.0117228	red	gene body	chr11	95566046	95658479	-	Transcriptome
PDGFD	741.619	-2.45434	0.655096	-3.74653	0.000179295	0.00939239	red	gene body	chr11	103777914	104035107	-	Transcriptome
SLC35F2	226.508	-1.23917	0.388184	-3.19222	0.00141182	0.0367646	red	gene body	chr11	107661717	107799019	-	Transcriptome
KDELC2	463.132	-1.53016	0.328046	-4.66447	3.09416e-06	0.000446912	red	gene body	chr11	108342832	108369159	-	Transcriptome
CRYAB	4428.23	2.05896	0.542311	3.79664	0.000146673	0.00809287	red	gene body	chr11	111779289	111794446	-	Transcriptome
TTC12	270.878	-1.44791	0.469411	-3.08453	0.00203875	0.0475927	red	gene body	chr11	113185251	113254266	+	Transcriptome
FXYD2	18.3949	2.28911	0.642365	3.56357	0.00036585	0.0154929	red	gene body	chr11	117671559	117699413	-	Transcriptome
TBCEL	1141.76	0.406285	0.121441	3.34552	0.00082127	0.0258335	red	gene body	chr11	120894781	120961484	+	Transcriptome
TECTA	192.153	0.617759	0.201673	3.06317	0.00219008	0.0493886	red	gene body	chr11	120971882	121062202	+	Transcriptome
C11orf63	165.302	-2.40994	0.412202	-5.8465	5.02017e-09	2.72583e-06	red	gene body	chr11	122753236	122830506	+	Transcriptome
ZBTB44	1240.34	0.489836	0.15338	3.1936	0.0014051	0.0366606	red	gene body	chr11	130096572	130184581	-	Transcriptome
TIGAR	373.184	-0.811775	0.212711	-3.81633	0.000135452	0.00772707	red	gene body	chr12	4416929	4463759	+	Transcriptome
HIST4H4	114.205	-1.34269	0.247738	-5.41981	5.96611e-08	1.70897e-05	red	gene body	chr12	14920933	14924065	-	Transcriptome
ETNK1	3382.57	-0.867693	0.245131	-3.53971	0.000400573	0.016195	red	gene body	chr12	22778009	22843599	+	Transcriptome
BCAT1	3232.79	-2.5712	0.438756	-5.8602	4.62298e-09	2.70605e-06	red	gene body	chr12	24962956	25102393	-	Transcriptome
LYRM5	560.223	-2.09267	0.423162	-4.94532	7.60185e-07	0.000138302	red	gene body	chr12	25348150	25362579	+	Transcriptome
KRAS	1281.44	-2.35198	0.423992	-5.54723	2.9023e-08	9.09855e-06	red	gene body	chr12	25357723	25403870	-	Transcriptome
ARNTL2	478.073	-1.15961	0.36685	-3.16099	0.00157234	0.0394197	red	gene body	chr12	27485787	27578222	+	Transcriptome
BICD1	5109.54	-0.854049	0.2497	-3.42029	0.000625537	0.0213746	red	gene body	chr12	32259769	32536567	+	Transcriptome
TUBA1C	182.117	-1.24044	0.378544	-3.27686	0.00104968	0.0305224	red	gene body	chr12	49582519	49668386	+	Transcriptome
NR4A1	378.109	1.86087	0.584747	3.18236	0.00146081	0.037604	red	gene body	chr12	52416616	52453291	+	Transcriptome
METTL7B	458.806	-3.15646	0.599063	-5.26899	1.37176e-07	3.05904e-05	red	gene body	chr12	56075330	56078395	+	Transcriptome
DCTN2	1683.86	-1.54742	0.44157	-3.50435	0.000457724	0.0176067	red	gene body	chr12	57923885	57941114	-	Transcriptome
PIP4K2C	399.348	-2.14385	0.450957	-4.754	1.99433e-06	0.000331477	red	gene body	chr12	57984957	57997201	+	Transcriptome
B4GALNT1	519.453	-2.34172	0.68672	-3.41002	0.000649593	0.0219185	red	gene body	chr12	58017193	58027138	-	Transcriptome
OS9	3797.05	-2.29094	0.545541	-4.1994	2.67621e-05	0.00225186	red	gene body	chr12	58087738	58115340	+	Transcriptome
AGAP2	1050.14	-3.04078	0.709903	-4.28337	1.84085e-05	0.00167455	red	gene body	chr12	58117544	58135940	-	Transcriptome
TSPAN31	1001.2	-3.97323	0.633727	-6.26963	3.61901e-10	3.04517e-07	red	gene body	chr12	58131796	58143994	+	Transcriptome
2021-03-09	603.434	-4.45117	0.657563	-6.76918	1.29513e-11	2.17954e-08	red	gene body	chr12	58148881	58154190	+	Transcriptome
CYP27B1	78.3863	-4.58256	0.749802	-6.1117	9.85761e-10	6.98489e-07	red	gene body	chr12	58156117	58162769	-	Transcriptome
METTL1	125.507	-4.45177	0.6725	-6.61973	3.59849e-11	4.828e-08	red	gene body	chr12	58162254	58166576	-	Transcriptome
TSFM	940.035	-3.54348	0.621859	-5.69821	1.21074e-08	4.93943e-06	red	gene body	chr12	58176372	58201854	+	Transcriptome
AVIL	958.508	-4.19731	0.635365	-6.60614	3.94474e-11	4.828e-08	red	gene body	chr12	58191159	58212487	-	Transcriptome
CTDSP2	2583.79	-2.60496	0.494573	-5.26709	1.38603e-07	3.05904e-05	red	gene body	chr12	58213710	58240522	-	Transcriptome
XRCC6BP1	109.693	-3.72362	0.699328	-5.32457	1.01191e-07	2.47697e-05	red	gene body	chr12	58335324	58351052	+	Transcriptome
NUP107	1327.92	-2.65317	0.458373	-5.78824	7.11266e-09	3.41992e-06	red	gene body	chr12	69080514	69139589	+	Transcriptome
SLC35E3	1189	-2.99945	0.475711	-6.30519	2.87833e-10	2.76792e-07	red	gene body	chr12	69139886	69187744	+	Transcriptome
MDM2	8515.78	-4.89562	0.542597	-9.02256	1.83741e-19	2.47371e-15	red	gene body	chr12	69201952	69244466	+	Transcriptome
FRS2	1921.05	0.466976	0.124176	3.76061	0.000169499	0.00912788	red	gene body	chr12	69864129	69973569	+	Transcriptome
E2F7	233.457	-2.17134	0.457587	-4.74519	2.08308e-06	0.000333864	red	gene body	chr12	77415027	77459360	-	Transcriptome
ACSS3	2824.08	-2.25769	0.550729	-4.09945	4.14129e-05	0.00316529	red	gene body	chr12	81330193	81654984	+	Transcriptome
DUSP6	1062.56	-1.34759	0.384416	-3.50555	0.000455657	0.0175934	red	gene body	chr12	89741009	89747048	-	Transcriptome
NUDT4	593.651	1.28679	0.292753	4.39549	1.10525e-05	0.00113703	red	gene body	chr12	93771659	93801922	+	Transcriptome
IKBIP	291.63	-1.07757	0.318893	-3.37908	0.000727285	0.0236508	red	gene body	chr12	99007183	99038891	-	Transcriptome
ATP2A2	4311.5	-0.5102	0.140201	-3.63905	0.000273641	0.0125307	red	gene body	chr12	110718561	110788898	+	Transcriptome
ACADS	97.7452	-0.982814	0.275983	-3.56114	0.000369248	0.0155185	red	gene body	chr12	121163538	121177811	+	Transcriptome
DENR	527.199	-0.429362	0.124464	-3.44968	0.000561247	0.0201543	red	gene body	chr12	123237321	123255611	+	Transcriptome
DNAH10	106.936	1.31871	0.407619	3.23515	0.00121581	0.0332691	red	gene body	chr12	124246735	124420753	+	Transcriptome
GALNT9	203.611	2.82602	0.887892	3.18284	0.0014584	0.037604	red	gene body	chr12	132680924	132905935	-	Transcriptome
GJB2	146.387	-4.62797	0.845867	-5.47127	4.46821e-08	1.36717e-05	red	gene body	chr13	20761609	20767037	-	Transcriptome
POLR1D	417.218	-0.619547	0.15134	-4.09375	4.24455e-05	0.00321036	red	gene body	chr13	28194879	28241552	+	Transcriptome
FRY	2169.71	1.10822	0.361475	3.06583	0.00217068	0.0492759	red	gene body	chr13	32605437	32873259	+	Transcriptome
KL	51.4451	-1.96415	0.624914	-3.14307	0.00167184	0.040998	red	gene body	chr13	33590571	33640282	+	Transcriptome
SPG20	1475.87	0.534341	0.171808	3.11011	0.00187019	0.0448811	red	gene body	chr13	36875775	36944317	-	Transcriptome
SMAD9	748.569	1.25634	0.337676	3.72055	0.000198789	0.010254	red	gene body	chr13	37418968	37494902	-	Transcriptome
WBP4	357.354	0.453793	0.14414	3.14828	0.00164233	0.0406447	red	gene body	chr13	41635410	41658142	+	Transcriptome
GTF2F2	955.165	0.580796	0.166067	3.49737	0.000469868	0.0179711	red	gene body	chr13	45694650	45859044	+	Transcriptome
KIAA0226L	640.079	-1.82661	0.403682	-4.52487	6.04338e-06	0.000739655	red	gene body	chr13	46916135	47012325	-	Transcriptome
CYSLTR2	102.981	-1.5503	0.386279	-4.01341	5.98487e-05	0.00417624	red	gene body	chr13	49227847	49285362	+	Transcriptome
SPRY2	945.808	-1.23421	0.369313	-3.3419	0.000832058	0.0259754	red	gene body	chr13	80910111	80915086	-	Transcriptome
EFNB2	881.781	-1.10662	0.358307	-3.08848	0.00201185	0.0471874	red	gene body	chr13	107142079	107187462	-	Transcriptome
COL4A1	6724.43	-1.69322	0.456286	-3.71088	0.000206541	0.010493	red	gene body	chr13	110801310	110959496	-	Transcriptome
COL4A2	5456.96	-1.34675	0.38757	-3.47484	0.000511155	0.0189057	red	gene body	chr13	110958159	111165374	+	Transcriptome
KHNYN	497.534	-1.40807	0.304343	-4.62659	3.71734e-06	0.000490653	red	gene body	chr14	24898492	24911040	+	Transcriptome
MBIP	388.229	0.701916	0.210878	3.32854	0.000873037	0.0265921	red	gene body	chr14	36767764	36789882	-	Transcriptome
SLC25A21	144.892	3.96328	0.741206	5.34708	8.93869e-08	2.2292e-05	red	gene body	chr14	37147126	37642071	-	Transcriptome
MIPOL1	460.863	2.85816	0.648894	4.40466	1.05952e-05	0.00112519	red	gene body	chr14	37667118	38021566	+	Transcriptome
MAP4K5	2519.64	0.838277	0.211982	3.95447	7.67046e-05	0.00489419	red	gene body	chr14	50885219	51027844	-	Transcriptome
LGALS3	1154.55	-2.82361	0.628156	-4.49507	6.95462e-06	0.000821316	red	gene body	chr14	55590828	55612131	+	Transcriptome
LRRC9	63.6226	-2.72827	0.746284	-3.6558	0.000256379	0.0119848	red	gene body	chr14	60386431	60530277	+	Transcriptome
RHOJ	1495.09	-1.35371	0.439525	-3.07993	0.0020705	0.0480209	red	gene body	chr14	63670832	63759937	+	Transcriptome
HEATR4	37.9641	-1.86704	0.505168	-3.69589	0.000219119	0.0108357	red	gene body	chr14	73945189	74025651	-	Transcriptome
C14orf169	57.806	-1.26549	0.336636	-3.75923	0.000170435	0.00914171	red	gene body	chr14	73957669	73960096	+	Transcriptome
DIO2	525.303	-1.702	0.480711	-3.54058	0.000399244	0.0161898	red	gene body	chr14	80663870	80854100	-	Transcriptome
ATXN3	475.996	0.541429	0.169095	3.20192	0.00136514	0.0359664	red	gene body	chr14	92504996	92572965	-	Transcriptome
PPP2R5C	2262.78	0.435006	0.139489	3.11856	0.00181737	0.043848	red	gene body	chr14	102228135	102394326	+	Transcriptome
RYR3	4981.51	-2.73984	0.736887	-3.71813	0.000200704	0.010274	red	gene body	chr15	33603146	34158322	+	Transcriptome
EPB42	70.7788	1.56469	0.407501	3.83973	0.000123172	0.00728737	red	gene body	chr15	43398423	43513481	-	Transcriptome
FRMD5	6619.2	1.44054	0.439469	3.2779	0.00104581	0.0304757	red	gene body	chr15	44162959	44487450	-	Transcriptome
DUOXA1	15.1659	1.60267	0.494388	3.24173	0.00118806	0.0326385	red	gene body	chr15	45409565	45422136	-	Transcriptome
ONECUT1	82.7062	-2.88163	0.665037	-4.33304	1.47064e-05	0.00145582	red	gene body	chr15	53049186	53083275	-	Transcriptome
PRTG	488.182	1.25789	0.33632	3.74015	0.000183914	0.00959701	red	gene body	chr15	55903744	56035288	-	Transcriptome
TCF12	12441	0.790329	0.233087	3.3907	0.000697148	0.022892	red	gene body	chr15	57210821	57591479	+	Transcriptome
CGNL1	747.98	-1.3951	0.378209	-3.68868	0.000225417	0.0110356	red	gene body	chr15	57668165	57842925	+	Transcriptome
CA12	1071.37	-2.41188	0.677601	-3.55944	0.000371646	0.0155185	red	gene body	chr15	63613577	63674360	-	Transcriptome
USP3	1809.74	0.803216	0.198579	4.04481	5.23645e-05	0.00374991	red	gene body	chr15	63796710	63886839	+	Transcriptome
TRIP4	291.967	-1.12404	0.264013	-4.25753	2.06698e-05	0.00183077	red	gene body	chr15	64679947	64747502	+	Transcriptome
ZNF609	2523.89	0.605502	0.194338	3.11572	0.00183498	0.0441939	red	gene body	chr15	64752941	64978267	+	Transcriptome
TLE3	1041.59	0.801082	0.218141	3.67231	0.000240369	0.0115989	red	gene body	chr15	70340129	70390515	-	Transcriptome
SNUPN	169.062	-0.585056	0.190979	-3.06346	0.00218792	0.0493886	red	gene body	chr15	75890424	75918810	-	Transcriptome
PDE8A	3034.47	0.874469	0.257222	3.39967	0.000674673	0.0224275	red	gene body	chr15	85523671	85682376	+	Transcriptome
IGF1R	5722.11	2.07682	0.396708	5.23513	1.6487e-07	3.4682e-05	red	gene body	chr15	99192200	99507759	+	Transcriptome
RGS11	162.142	1.88144	0.523446	3.59433	0.000325224	0.0143088	red	gene body	chr16	318300	325980	-	Transcriptome
VASN	118.695	-2.58176	0.475182	-5.43319	5.53545e-08	1.62008e-05	red	gene body	chr16	4421849	4433529	+	Transcriptome
NMRAL1	201.822	-0.906368	0.211785	-4.27965	1.87185e-05	0.00169133	red	gene body	chr16	4511681	4545764	-	Transcriptome
PPL	132.167	-3.00736	0.701232	-4.28868	1.79737e-05	0.00165739	red	gene body	chr16	4932508	5010742	-	Transcriptome
CLEC16A	1917.2	0.72467	0.226689	3.19676	0.00138982	0.0363322	red	gene body	chr16	11038345	11276046	+	Transcriptome
QPRT	90.1205	-1.15531	0.376041	-3.0723	0.00212415	0.0486968	red	gene body	chr16	29690329	29710020	+	Transcriptome
MT3	1030.42	-1.98078	0.481854	-4.11075	3.94372e-05	0.00306904	red	gene body	chr16	56622986	56625000	+	Transcriptome
MT1M	43.6696	-1.85244	0.500858	-3.69853	0.000216855	0.0108357	red	gene body	chr16	56666145	56667898	+	Transcriptome
MT1A	50.8815	2.11381	0.544085	3.88508	0.000102297	0.00620374	red	gene body	chr16	56672578	56784188	+	Transcriptome
HSF4	66.9286	1.50881	0.470593	3.20619	0.00134504	0.0356463	red	gene body	chr16	67198584	67203848	+	Transcriptome
LRRC36	30.1134	-1.68138	0.513723	-3.27293	0.00106441	0.0306868	red	gene body	chr16	67360701	67419106	+	Transcriptome
PMFBP1	107.61	-3.19506	0.45387	-7.03958	1.92815e-12	4.32645e-09	red	gene body	chr16	72146056	72210777	-	Transcriptome
RPL13	341.414	0.827363	0.23684	3.49334	0.00047702	0.018193	red	gene body	chr16	89627065	89633236	+	Transcriptome
DBNDD1	161.107	-1.40148	0.366397	-3.82504	0.000130752	0.00758756	red	gene body	chr16	90071273	90086536	-	Transcriptome
ATP1B2	2066.63	-1.36749	0.42982	-3.18153	0.00146498	0.0376338	red	gene body	chr17	7549945	7561086	+	Transcriptome
TMEM220	145.751	-1.35112	0.41933	-3.22209	0.00127261	0.0344038	red	gene body	chr17	10602332	10633633	-	Transcriptome
DNAH9	599.673	-1.97874	0.543199	-3.64276	0.000269732	0.0123939	red	gene body	chr17	11501748	11873065	+	Transcriptome
DRG2	231.1	-1.02597	0.277721	-3.69426	0.00022053	0.0108357	red	gene body	chr17	17991200	18011285	+	Transcriptome
RAB34	283.697	-2.64586	0.450917	-5.86772	4.41832e-09	2.70381e-06	red	gene body	chr17	27041299	27045447	-	Transcriptome
TLCD1	35.1442	-2.19616	0.516475	-4.25222	2.11664e-05	0.0018625	red	gene body	chr17	27051366	27054953	-	Transcriptome
CCL3	154.745	2.96383	0.802057	3.69528	0.000219642	0.0108357	red	gene body	chr17	34415602	34417515	-	Transcriptome
ERBB2	408.304	-1.14746	0.339252	-3.38234	0.000718717	0.0234288	red	gene body	chr17	37844167	37886679	+	Transcriptome
ZNF385C	68.4271	0.841005	0.249182	3.37506	0.000737995	0.0238562	red	gene body	chr17	40177594	40217383	-	Transcriptome
HDAC5	564.438	0.546975	0.174938	3.12668	0.00176791	0.0428083	red	gene body	chr17	42154114	42201070	-	Transcriptome
ITGA2B	36.31	1.46481	0.401646	3.64702	0.000265301	0.012232	red	gene body	chr17	42449548	42466873	-	Transcriptome
GJC1	487.88	-1.24481	0.366524	-3.39625	0.000683147	0.0225422	red	gene body	chr17	42875816	42908184	-	Transcriptome
DCAKD	807.283	0.532521	0.159266	3.34358	0.000827034	0.0258938	red	gene body	chr17	43100708	43138477	-	Transcriptome
NGFR	218.84	-1.7846	0.582183	-3.06536	0.0021741	0.0492759	red	gene body	chr17	47572655	47592379	+	Transcriptome
TOM1L1	250.133	-3.01118	0.346204	-8.6977	3.38681e-18	2.27983e-14	red	gene body	chr17	52976748	53039317	+	Transcriptome
PCTP	361.644	0.782791	0.204056	3.83616	0.000124972	0.00731927	red	gene body	chr17	53828340	53920191	+	Transcriptome
CYB561	143.811	-1.02871	0.299122	-3.43909	0.000583672	0.0205706	red	gene body	chr17	61509665	61523739	-	Transcriptome
ACE	65.2632	-2.07169	0.531986	-3.89425	9.85031e-05	0.00600067	red	gene body	chr17	61554422	61575741	+	Transcriptome
RGS9	203.128	1.87098	0.54199	3.45206	0.000556322	0.0201338	red	gene body	chr17	63133549	63223821	+	Transcriptome
CACNG5	85.1357	-3.2322	0.846152	-3.81987	0.00013352	0.00771491	red	gene body	chr17	64831235	64881603	+	Transcriptome
ABCA5	750.853	-1.72317	0.43111	-3.99706	6.41352e-05	0.00436087	red	gene body	chr17	67240452	67323385	-	Transcriptome
SLC39A11	2172.8	1.02885	0.299524	3.43495	0.000592662	0.0208104	red	gene body	chr17	70642088	71088851	-	Transcriptome
CYGB	32.7604	-1.52889	0.471707	-3.24119	0.00119034	0.0326385	red	gene body	chr17	74523438	74547257	-	Transcriptome
DLGAP1	9585.35	2.45709	0.701554	3.50235	0.000461174	0.0176888	red	gene body	chr18	3496030	4455335	-	Transcriptome
ANKRD12	3627.35	0.414288	0.128566	3.22238	0.0012713	0.0344038	red	gene body	chr18	9136226	9285983	+	Transcriptome
SPIRE1	2857.47	0.629049	0.160783	3.91242	9.13758e-05	0.00566909	red	gene body	chr18	12446511	12658133	-	Transcriptome
SLC14A2	197.761	1.9286	0.435997	4.42343	9.71466e-06	0.0010484	red	gene body	chr18	42792960	43263651	+	Transcriptome
ST8SIA5	968.762	-2.4007	0.575141	-4.17411	2.99156e-05	0.00244619	red	gene body	chr18	44247784	44339220	-	Transcriptome
ACAA2	160.026	-1.37265	0.255816	-5.36579	8.05978e-08	2.12762e-05	red	gene body	chr18	47308537	47340330	-	Transcriptome
C19orf66	188.02	-1.18501	0.289964	-4.08675	4.37457e-05	0.00329021	red	gene body	chr19	10196798	10203928	+	Transcriptome
RAB3D	197.975	-1.49754	0.224485	-6.671	2.54062e-11	3.80049e-08	red	gene body	chr19	11432722	11456946	-	Transcriptome
KLHL26	123.653	-1.2199	0.361426	-3.37525	0.000737486	0.0238562	red	gene body	chr19	18747775	18782524	+	Transcriptome
ZNF101	108.414	-0.563485	0.158399	-3.55737	0.000374587	0.0155185	red	gene body	chr19	19779605	19794318	+	Transcriptome
PLEKHF1	49.3257	-1.092	0.327968	-3.32958	0.00086977	0.0265526	red	gene body	chr19	30155963	30166364	+	Transcriptome
CCNE1	41.4572	-1.22041	0.262392	-4.65108	3.30209e-06	0.00045831	red	gene body	chr19	30302805	30315215	+	Transcriptome
NFKBID	80.7116	1.67738	0.465985	3.59965	0.000318644	0.0140653	red	gene body	chr19	36378555	36393205	-	Transcriptome
FBXO17	69.8334	-2.69141	0.390671	-6.88918	5.61136e-12	1.07923e-08	red	gene body	chr19	39432041	39466550	-	Transcriptome
CTC-490E21.12	433.456	1.37585	0.377193	3.64759	0.000264711	0.012232	red	gene body	chr19	41307202	41404187	+	Transcriptome
PINLYP	38.7091	-2.39054	0.332658	-7.18617	6.6632e-13	1.79413e-09	red	gene body	chr19	44080952	44088116	+	Transcriptome
TRAPPC6A	67.9671	0.71686	0.227376	3.15275	0.0016174	0.0402248	red	gene body	chr19	45666186	45681495	-	Transcriptome
FOSB	253.566	2.42943	0.682683	3.55865	0.000372771	0.0155185	red	gene body	chr19	45971253	45978437	+	Transcriptome
CCDC8	78.9407	-2.78995	0.595767	-4.68296	2.82762e-06	0.00042298	red	gene body	chr19	46913629	46916841	-	Transcriptome
EMP3	241.715	-1.64681	0.537155	-3.06579	0.00217094	0.0492759	red	gene body	chr19	48824766	48833810	+	Transcriptome
HSD17B14	117.605	1.32183	0.312559	4.22907	2.34657e-05	0.00202512	red	gene body	chr19	49316274	49339935	-	Transcriptome
NR1H2	304.046	0.705308	0.172091	4.09847	4.15893e-05	0.00316529	red	gene body	chr19	50832910	50886239	+	Transcriptome
BMP2	279.348	2.11256	0.474688	4.45042	8.57033e-06	0.000953574	red	gene body	chr20	6748311	6760927	+	Transcriptome
INSM1	101.181	-2.70675	0.65406	-4.13838	3.49769e-05	0.00276997	red	gene body	chr20	20348765	20351593	+	Transcriptome
VSX1	22.6823	-3.84247	0.61865	-6.21106	5.26291e-10	3.93636e-07	red	gene body	chr20	25051521	25063001	-	Transcriptome
MAP1LC3A	140.531	-1.75033	0.314499	-5.56547	2.6144e-08	8.5848e-06	red	gene body	chr20	33134658	33148149	+	Transcriptome
MMP24	167.57	-1.8362	0.565203	-3.24875	0.00115913	0.0321097	red	gene body	chr20	33814457	33864803	+	Transcriptome
EMILIN3	177.904	-3.7362	0.795876	-4.69445	2.67321e-06	0.000413672	red	gene body	chr20	39988606	39995467	-	Transcriptome
WFDC2	14.7055	-1.82584	0.408472	-4.46992	7.82477e-06	0.000892754	red	gene body	chr20	44098346	44110172	+	Transcriptome
SLC2A10	300.142	-1.98165	0.345133	-5.74171	9.37243e-09	4.13844e-06	red	gene body	chr20	45338126	45364986	+	Transcriptome
EYA2	945.613	-1.6635	0.511656	-3.25121	0.00114915	0.032031	red	gene body	chr20	45523263	45817492	+	Transcriptome
GRIK1	1736.86	-2.13861	0.623787	-3.42843	0.00060709	0.0209571	red	gene body	chr21	30909254	31312351	-	Transcriptome
C21orf62	540.023	-1.7143	0.518698	-3.305	0.000949756	0.0282889	red	gene body	chr21	34162985	34186053	-	Transcriptome
ITSN1	2572.27	0.712714	0.20835	3.42075	0.000624494	0.0213746	red	gene body	chr21	35014706	35272165	+	Transcriptome
CBR1	559.104	-1.71583	0.323563	-5.30292	1.13963e-07	2.69172e-05	red	gene body	chr21	37442239	37445464	+	Transcriptome
CHAF1B	77.4159	-1.10772	0.305797	-3.62239	0.000291895	0.0130993	red	gene body	chr21	37757676	37791313	+	Transcriptome
HSF2BP	155.779	1.14388	0.340181	3.36257	0.000772215	0.0245776	red	gene body	chr21	44949072	45079374	-	Transcriptome
CH507-9B2.3	212.081	1.06276	0.303186	3.50531	0.000456073	0.0175934	red	gene body	chr21	45553509	45602558	+	Transcriptome
YDJC	29.4954	-1.07604	0.297995	-3.61092	0.000305112	0.0135568	red	gene body	chr22	21982378	21984353	-	Transcriptome
RAB36	122.418	-1.85231	0.36738	-5.04196	4.60798e-07	8.9909e-05	red	gene body	chr22	23487513	23506537	+	Transcriptome
CHCHD10	73.5448	-1.03151	0.267574	-3.85504	0.00011571	0.00692355	red	gene body	chr22	24108021	24110630	-	Transcriptome
MMP11	33.3169	-1.94845	0.536794	-3.6298	0.000283645	0.0128458	red	gene body	chr22	24110413	24126503	+	Transcriptome
UPB1	10.9397	1.78988	0.557637	3.20976	0.00132846	0.0354555	red	gene body	chr22	24890075	24924358	+	Transcriptome
RASL10A	72.5328	1.43375	0.466489	3.0735	0.00211567	0.0486418	red	gene body	chr22	29708922	29715668	-	Transcriptome
GTSE1	131.789	-1.47609	0.461373	-3.19934	0.00137742	0.0361486	red	gene body	chr22	46692638	46726707	+	Transcriptome
