# Supplementary material for: Dissection of transcriptomic and epigenetic heterogeneity of grade 4 gliomas: implications for prognosis
Source: Acta Neuropathol Commun. 2023 Aug 14;11:133. doi: 10.1186/s40478-023-01619-5 (PMC10426201; doi:10.1186/s40478-023-01619-5)
Supplement: Supplementary file 6 — Additional file 6. Table S3. Component features in each module. [file 40478_2023_1619_MOESM6_ESM.xlsx]

## Sheet: TableS3
Genes	Modules	Data
CADM2	M1	5hmC-mRNA
KCNIP4	M1	5hmC-mRNA
FN1	M2	5hmC-mRNA
FGF14	M1	5hmC-mRNA
CSMD1	M1	5hmC-mRNA
NRXN3	M1	5hmC-mRNA
SPP1	M4	5hmC-mRNA
VIM	M2	5hmC-mRNA
EGFR	M1	5hmC-mRNA
KCND2	M1	5hmC-mRNA
hmC_EGFR	M1	5hmC-mRNA
OPCML	M1	5hmC-mRNA
GRIK2	M1	5hmC-mRNA
FAM155A	M1	5hmC-mRNA
PTPRD	M3	5hmC-mRNA
TNC	M1	5hmC-mRNA
GRID2	M1	5hmC-mRNA
DLGAP1	M1	5hmC-mRNA
LRRTM4	M1	5hmC-mRNA
IGFBP5	M1	5hmC-mRNA
NRG3	M1	5hmC-mRNA
C3	M4	5hmC-mRNA
DPP10	M1	5hmC-mRNA
GRIA4	M2	5hmC-mRNA
DSCAM	M1	5hmC-mRNA
CNTN1	M1	5hmC-mRNA
TNR	M1	5hmC-mRNA
CD44	M4	5hmC-mRNA
ATRNL1	M1	5hmC-mRNA
MBP	M3	5hmC-mRNA
ANKS1B	M1	5hmC-mRNA
COL4A1	M2	5hmC-mRNA
RBFOX1	M1	5hmC-mRNA
BCAN	M5	5hmC-mRNA
KCNQ5	M1	5hmC-mRNA
SPOCK1	M3	5hmC-mRNA
NXPH1	M1	5hmC-mRNA
KIF1A	M1	5hmC-mRNA
CD74	M4	5hmC-mRNA
NES	M5	5hmC-mRNA
FGF12	M1	5hmC-mRNA
DGKB	M1	5hmC-mRNA
ANK3	M1	5hmC-mRNA
CHI3L1	M2	5hmC-mRNA
TMEM132B	M1	5hmC-mRNA
DCC	M1	5hmC-mRNA
NAMPT	M2	5hmC-mRNA
CLSTN2	M1	5hmC-mRNA
CACNA2D1	M1	5hmC-mRNA
ERC2	M1	5hmC-mRNA
DSCAML1	M1	5hmC-mRNA
KIRREL3	M3	5hmC-mRNA
FCGBP	M4	5hmC-mRNA
GALNT13	M3	5hmC-mRNA
AGBL4	M1	5hmC-mRNA
SLC24A2	M3	5hmC-mRNA
ENC1	M1	5hmC-mRNA
EFEMP1	M1	5hmC-mRNA
CTNNA3	M3	5hmC-mRNA
BRINP3	M1	5hmC-mRNA
PCDH7	M1	5hmC-mRNA
NKAIN2	M3	5hmC-mRNA
PCDH15	M1	5hmC-mRNA
CACNB2	M1	5hmC-mRNA
PPFIA2	M1	5hmC-mRNA
SYT1	M1	5hmC-mRNA
CHRM3	M1	5hmC-mRNA
MACROD2	M1	5hmC-mRNA
CNTNAP2	M1	5hmC-mRNA
SEZ6L	M1	5hmC-mRNA
NEGR1	M1	5hmC-mRNA
VEGFA	M2	5hmC-mRNA
XKR4	M1	5hmC-mRNA
CDH13	M1	5hmC-mRNA
EMP1	M2	5hmC-mRNA
FUT9	M1	5hmC-mRNA
KIF5A	M1	5hmC-mRNA
IQCJ_SCHIP1	M1	5hmC-mRNA
EDIL3	M3	5hmC-mRNA
TRPM3	M1	5hmC-mRNA
CSMD3	M1	5hmC-mRNA
UNC5C	M3	5hmC-mRNA
HLA_DRA	M4	5hmC-mRNA
GABRB1	M1	5hmC-mRNA
RGS7	M1	5hmC-mRNA
LAPTM5	M4	5hmC-mRNA
ACSS3	M1	5hmC-mRNA
SLC44A5	M1	5hmC-mRNA
SNAP25	M1	5hmC-mRNA
NELL2	M1	5hmC-mRNA
KCNH7	M1	5hmC-mRNA
AQP1	M5	5hmC-mRNA
ST18	M3	5hmC-mRNA
ATP2B2	M2	5hmC-mRNA
PHACTR3	M1	5hmC-mRNA
NTNG1	M1	5hmC-mRNA
ARPP21	M1	5hmC-mRNA
CD163	M4	5hmC-mRNA
FREM2	M5	5hmC-mRNA
DAAM2	M3	5hmC-mRNA
STXBP5L	M1	5hmC-mRNA
GRIN2B	M1	5hmC-mRNA
PRKCB	M1	5hmC-mRNA
GRIK1	M1	5hmC-mRNA
FAM46A	M1	5hmC-mRNA
CDH10	M1	5hmC-mRNA
AEBP1	M1	5hmC-mRNA
TENM2	M1	5hmC-mRNA
EFNA5	M1	5hmC-mRNA
RIMS2	M1	5hmC-mRNA
STAB1	M4	5hmC-mRNA
SAMD12	M3	5hmC-mRNA
CACNA1A	M3	5hmC-mRNA
FAM19A2	M1	5hmC-mRNA
FLRT2	M1	5hmC-mRNA
TF	M3	5hmC-mRNA
PDE10A	M1	5hmC-mRNA
DYNC1I1	M1	5hmC-mRNA
RALYL	M1	5hmC-mRNA
RCAN2	M1	5hmC-mRNA
ZNF385D	M1	5hmC-mRNA
RIMS1	M1	5hmC-mRNA
SHISA9	M1	5hmC-mRNA
PEX5L	M3	5hmC-mRNA
ZNF536	M3	5hmC-mRNA
IGFBP2	M5	5hmC-mRNA
SCN2A	M1	5hmC-mRNA
RORB	M1	5hmC-mRNA
MSR1	M4	5hmC-mRNA
KCNH1	M1	5hmC-mRNA
MRC2	M2	5hmC-mRNA
FLNC	M1	5hmC-mRNA
ADCY1	M1	5hmC-mRNA
TMEFF2	M3	5hmC-mRNA
OSMR	M2	5hmC-mRNA
HSPG2	M2	5hmC-mRNA
SLC4A10	M1	5hmC-mRNA
ANXA1	M2	5hmC-mRNA
SGCD	M1	5hmC-mRNA
BSN	M1	5hmC-mRNA
CCDC80	M1	5hmC-mRNA
COL1A2	M2	5hmC-mRNA
STXBP1	M1	5hmC-mRNA
PTPRT	M1	5hmC-mRNA
PDE1A	M1	5hmC-mRNA
CACNA2D3	M1	5hmC-mRNA
GABBR2	M1	5hmC-mRNA
GRIN2A	M1	5hmC-mRNA
C1QB	M4	5hmC-mRNA
KLHDC8A	M1	5hmC-mRNA
FAM19A1	M1	5hmC-mRNA
SLIT1	M1	5hmC-mRNA
HS6ST3	M1	5hmC-mRNA
KCNQ2	M1	5hmC-mRNA
CENPF	M5	5hmC-mRNA
CADM3	M1	5hmC-mRNA
PCLO	M1	5hmC-mRNA
FAM129A	M2	5hmC-mRNA
HECW1	M1	5hmC-mRNA
KCTD16	M1	5hmC-mRNA
NRG1	M1	5hmC-mRNA
HLA_DPA1	M4	5hmC-mRNA
CLDN11	M3	5hmC-mRNA
C10orf90	M3	5hmC-mRNA
COL3A1	M2	5hmC-mRNA
2021-09-03	M1	5hmC-mRNA
THBS1	M2	5hmC-mRNA
TPPP	M3	5hmC-mRNA
PDPN	M2	5hmC-mRNA
CNTNAP5	M1	5hmC-mRNA
UNC5D	M1	5hmC-mRNA
RASGRF2	M1	5hmC-mRNA
MGAT4C	M1	5hmC-mRNA
FAIM2	M1	5hmC-mRNA
KLHL32	M3	5hmC-mRNA
IFI44L	M4	5hmC-mRNA
LRRC7	M1	5hmC-mRNA
ST8SIA5	M1	5hmC-mRNA
FOXP2	M1	5hmC-mRNA
SOX4	M5	5hmC-mRNA
CCSER1	M1	5hmC-mRNA
CACNA1E	M1	5hmC-mRNA
IGFBP3	M2	5hmC-mRNA
RGS1	M4	5hmC-mRNA
MICAL2	M1	5hmC-mRNA
SYT14	M1	5hmC-mRNA
ADGRB1	M1	5hmC-mRNA
BCAS1	M3	5hmC-mRNA
SOX11	M5	5hmC-mRNA
TGFBI	M2	5hmC-mRNA
FABP7	M5	5hmC-mRNA
OLFM1	M1	5hmC-mRNA
AMPH	M1	5hmC-mRNA
PTGDS	M3	5hmC-mRNA
SH3GL2	M1	5hmC-mRNA
GRM7	M1	5hmC-mRNA
KCNH8	M3	5hmC-mRNA
KCNA2	M1	5hmC-mRNA
SORCS1	M1	5hmC-mRNA
GRM5	M1	5hmC-mRNA
CAMK2A	M1	5hmC-mRNA
SPOCK3	M3	5hmC-mRNA
PLPPR1	M3	5hmC-mRNA
CA10	M1	5hmC-mRNA
SPRY4	M2	5hmC-mRNA
CEMIP	M5	5hmC-mRNA
RAB27B	M1	5hmC-mRNA
MYT1L	M1	5hmC-mRNA
MMP14	M2	5hmC-mRNA
SGCZ	M1	5hmC-mRNA
RYR2	M1	5hmC-mRNA
GPNMB	M4	5hmC-mRNA
ASIC2	M1	5hmC-mRNA
TMEM132C	M1	5hmC-mRNA
HSPA12A	M1	5hmC-mRNA
C1QC	M4	5hmC-mRNA
KCNB1	M2	5hmC-mRNA
NMNAT2	M1	5hmC-mRNA
COL8A1	M2	5hmC-mRNA
KHDRBS2	M1	5hmC-mRNA
PPP1R16B	M3	5hmC-mRNA
CCDC85A	M1	5hmC-mRNA
CDK4	M5	5hmC-mRNA
TOP2A	M5	5hmC-mRNA
PRICKLE1	M1	5hmC-mRNA
UNC13A	M1	5hmC-mRNA
RAB3C	M1	5hmC-mRNA
SLIT2	M1	5hmC-mRNA
ID3	M1	5hmC-mRNA
AGAP2	M1	5hmC-mRNA
EPHA5	M1	5hmC-mRNA
CAMK2B	M1	5hmC-mRNA
AGMO	M1	5hmC-mRNA
GAD1	M1	5hmC-mRNA
CNTNAP4	M3	5hmC-mRNA
CNTN2	M3	5hmC-mRNA
CD93	M4	5hmC-mRNA
KIAA1211L	M1	5hmC-mRNA
C1QA	M4	5hmC-mRNA
COL5A1	M2	5hmC-mRNA
GABRB3	M1	5hmC-mRNA
PPP2R2C	M1	5hmC-mRNA
UGT8	M3	5hmC-mRNA
ANO4	M3	5hmC-mRNA
MASP1	M1	5hmC-mRNA
ATP10B	M3	5hmC-mRNA
LGALS3	M2	5hmC-mRNA
ENPP2	M3	5hmC-mRNA
RDH10	M2	5hmC-mRNA
SPTBN2	M1	5hmC-mRNA
AK5	M3	5hmC-mRNA
TUSC3	M1	5hmC-mRNA
COL6A2	M2	5hmC-mRNA
CALN1	M1	5hmC-mRNA
SERPINE1	M2	5hmC-mRNA
ARSJ	M1	5hmC-mRNA
RAB11FIP4	M3	5hmC-mRNA
TOX3	M1	5hmC-mRNA
IGF2BP3	M5	5hmC-mRNA
C1R	M2	5hmC-mRNA
SYN3	M1	5hmC-mRNA
HS3ST4	M3	5hmC-mRNA
DOK6	M1	5hmC-mRNA
HK2	M2	5hmC-mRNA
SNAP91	M1	5hmC-mRNA
ADARB2	M1	5hmC-mRNA
F13A1	M4	5hmC-mRNA
ELAVL4	M1	5hmC-mRNA
APLNR	M4	5hmC-mRNA
SHANK2	M1	5hmC-mRNA
DIRAS2	M1	5hmC-mRNA
SEC61G	M1	5hmC-mRNA
GRM3	M3	5hmC-mRNA
SYT16	M1	5hmC-mRNA
ZNF804B	M1	5hmC-mRNA
GBP2	M4	5hmC-mRNA
CAV1	M2	5hmC-mRNA
F2R	M1	5hmC-mRNA
BRINP1	M1	5hmC-mRNA
MKI67	M5	5hmC-mRNA
CELF4	M1	5hmC-mRNA
PDZRN4	M1	5hmC-mRNA
TFPI	M1	5hmC-mRNA
CNTN4	M1	5hmC-mRNA
ANXA2	M2	5hmC-mRNA
EEF1A2	M1	5hmC-mRNA
SLC8A3	M1	5hmC-mRNA
ITGA5	M2	5hmC-mRNA
CNTN5	M1	5hmC-mRNA
CAMK4	M1	5hmC-mRNA
CLVS1	M1	5hmC-mRNA
ANO5	M1	5hmC-mRNA
STEAP3	M2	5hmC-mRNA
PCSK6	M3	5hmC-mRNA
LINGO1	M1	5hmC-mRNA
NECAB1	M1	5hmC-mRNA
HS3ST5	M3	5hmC-mRNA
ERMN	M3	5hmC-mRNA
RIMS3	M1	5hmC-mRNA
AATK	M3	5hmC-mRNA
SLC11A1	M4	5hmC-mRNA
ATP1A3	M1	5hmC-mRNA
ST6GAL2	M1	5hmC-mRNA
ATCAY	M1	5hmC-mRNA
SERPINI1	M1	5hmC-mRNA
NETO1	M1	5hmC-mRNA
FRRS1L	M1	5hmC-mRNA
HLF	M1	5hmC-mRNA
ATP8A2	M1	5hmC-mRNA
BEST3	M5	5hmC-mRNA
KCNAB1	M1	5hmC-mRNA
CHI3L2	M4	5hmC-mRNA
ASPM	M5	5hmC-mRNA
NPNT	M1	5hmC-mRNA
MYT1	M1	5hmC-mRNA
SRCIN1	M3	5hmC-mRNA
ST6GALNAC5	M1	5hmC-mRNA
CD14	M4	5hmC-mRNA
LRFN5	M1	5hmC-mRNA
MOBP	M3	5hmC-mRNA
CFI	M2	5hmC-mRNA
COL1A1	M2	5hmC-mRNA
ABCC3	M2	5hmC-mRNA
CA12	M2	5hmC-mRNA
KIAA1107	M1	5hmC-mRNA
ADRA1A	M3	5hmC-mRNA
RGS7BP	M1	5hmC-mRNA
RPH3A	M1	5hmC-mRNA
SCIN	M4	5hmC-mRNA
SLIT3	M1	5hmC-mRNA
RANBP17	M1	5hmC-mRNA
STXBP6	M1	5hmC-mRNA
SHISA6	M1	5hmC-mRNA
KCNE4	M1	5hmC-mRNA
CD68	M4	5hmC-mRNA
SH3GL3	M3	5hmC-mRNA
HLA_DPB1	M4	5hmC-mRNA
CDK5R1	M1	5hmC-mRNA
RIT2	M1	5hmC-mRNA
SOCS3	M2	5hmC-mRNA
ABLIM2	M1	5hmC-mRNA
HMOX1	M2	5hmC-mRNA
IL1R1	M4	5hmC-mRNA
KNDC1	M1	5hmC-mRNA
ANKRD30BL	M1	5hmC-mRNA
RAP1GAP	M1	5hmC-mRNA
FCGR3A	M4	5hmC-mRNA
WEE1	M5	5hmC-mRNA
RIMS4	M1	5hmC-mRNA
BCL11A	M1	5hmC-mRNA
CP	M4	5hmC-mRNA
CYR61	M2	5hmC-mRNA
VCAM1	M1	5hmC-mRNA
S100A10	M2	5hmC-mRNA
CDH18	M1	5hmC-mRNA
GRIP1	M1	5hmC-mRNA
SLC6A11	M1	5hmC-mRNA
MMP2	M5	5hmC-mRNA
TUBB6	M2	5hmC-mRNA
STMN4	M1	5hmC-mRNA
WNK2	M1	5hmC-mRNA
GABRB2	M1	5hmC-mRNA
HMP19	M1	5hmC-mRNA
MGAT5B	M1	5hmC-mRNA
CEP126	M1	5hmC-mRNA
CDH8	M3	5hmC-mRNA
MYRF	M3	5hmC-mRNA
WBSCR17	M1	5hmC-mRNA
MLIP	M1	5hmC-mRNA
IGF2BP2	M2	5hmC-mRNA
PCSK2	M1	5hmC-mRNA
KCNJ6	M1	5hmC-mRNA
COL22A1	M1	5hmC-mRNA
VSNL1	M1	5hmC-mRNA
PRKCZ	M1	5hmC-mRNA
SYN2	M1	5hmC-mRNA
CLVS2	M1	5hmC-mRNA
LRFN2	M1	5hmC-mRNA
MS4A6A	M4	5hmC-mRNA
FSTL4	M1	5hmC-mRNA
FRAS1	M1	5hmC-mRNA
ZMAT4	M1	5hmC-mRNA
COL6A3	M2	5hmC-mRNA
SV2B	M1	5hmC-mRNA
LGI1	M1	5hmC-mRNA
SLCO1A2	M3	5hmC-mRNA
RIMBP2	M1	5hmC-mRNA
B4GALNT1	M1	5hmC-mRNA
STEAP2	M1	5hmC-mRNA
SCN3B	M1	5hmC-mRNA
CPLX2	M1	5hmC-mRNA
STMN2	M1	5hmC-mRNA
MIPOL1	M1	5hmC-mRNA
TAGLN3	M1	5hmC-mRNA
TUBB4A	M3	5hmC-mRNA
LINGO2	M1	5hmC-mRNA
CNTN3	M1	5hmC-mRNA
SLC24A4	M1	5hmC-mRNA
MAPK8IP2	M1	5hmC-mRNA
SYT7	M1	5hmC-mRNA
HAS2	M5	5hmC-mRNA
SLITRK5	M1	5hmC-mRNA
PDE2A	M1	5hmC-mRNA
HHIP	M3	5hmC-mRNA
SLC35F3	M1	5hmC-mRNA
PCSK1	M1	5hmC-mRNA
SPOCD1	M2	5hmC-mRNA
NPTX1	M1	5hmC-mRNA
GABRA2	M1	5hmC-mRNA
PARM1	M1	5hmC-mRNA
KSR2	M1	5hmC-mRNA
AJAP1	M1	5hmC-mRNA
VAT1L	M1	5hmC-mRNA
EPHA6	M1	5hmC-mRNA
JPH4	M1	5hmC-mRNA
MEOX2	M1	5hmC-mRNA
ZNF385B	M1	5hmC-mRNA
C21orf62	M1	5hmC-mRNA
CNDP1	M3	5hmC-mRNA
BAIAP3	M1	5hmC-mRNA
ELFN2	M1	5hmC-mRNA
PALM2	M3	5hmC-mRNA
B3GAT2	M2	5hmC-mRNA
MTUS2	M1	5hmC-mRNA
DNAH11	M1	5hmC-mRNA
POSTN	M2	5hmC-mRNA
EPHA7	M1	5hmC-mRNA
NELL1	M1	5hmC-mRNA
KCNJ3	M1	5hmC-mRNA
MAP3K9	M1	5hmC-mRNA
GREB1L	M1	5hmC-mRNA
GBP1	M2	5hmC-mRNA
STX1B	M1	5hmC-mRNA
LRP2	M3	5hmC-mRNA
CACNA1B	M1	5hmC-mRNA
PTPRN	M1	5hmC-mRNA
RUNDC3A	M1	5hmC-mRNA
CDH12	M1	5hmC-mRNA
MAST1	M1	5hmC-mRNA
PAK7	M1	5hmC-mRNA
RBFOX3	M1	5hmC-mRNA
C8orf4	M1	5hmC-mRNA
HLA_DRB1	M4	5hmC-mRNA
MTMR7	M3	5hmC-mRNA
SGSM1	M1	5hmC-mRNA
PITPNM3	M1	5hmC-mRNA
SLC14A1	M3	5hmC-mRNA
APOC1	M4	5hmC-mRNA
KCNC1	M1	5hmC-mRNA
RGS4	M1	5hmC-mRNA
RBP1	M5	5hmC-mRNA
ST8SIA3	M1	5hmC-mRNA
ADAMTS14	M2	5hmC-mRNA
CASC5	M5	5hmC-mRNA
ERICH3	M1	5hmC-mRNA
ELAVL2	M1	5hmC-mRNA
HPSE2	M1	5hmC-mRNA
JAKMIP1	M1	5hmC-mRNA
RUNDC3B	M1	5hmC-mRNA
NUSAP1	M5	5hmC-mRNA
HPCAL4	M1	5hmC-mRNA
EPB41L4B	M1	5hmC-mRNA
CYP1B1	M2	5hmC-mRNA
GRM1	M1	5hmC-mRNA
NSG1	M1	5hmC-mRNA
GALNTL6	M1	5hmC-mRNA
GLIS1	M1	5hmC-mRNA
CA11	M1	5hmC-mRNA
DRAXIN	M5	5hmC-mRNA
COL24A1	M1	5hmC-mRNA
LMO1	M5	5hmC-mRNA
ABCC8	M1	5hmC-mRNA
UHRF1	M5	5hmC-mRNA
PSD	M1	5hmC-mRNA
CNGA3	M1	5hmC-mRNA
FAM81A	M1	5hmC-mRNA
JPH1	M1	5hmC-mRNA
TMEM132D	M1	5hmC-mRNA
MDK	M5	5hmC-mRNA
POU6F2	M1	5hmC-mRNA
AIM1	M2	5hmC-mRNA
ICAM1	M2	5hmC-mRNA
ANO3	M1	5hmC-mRNA
NRSN1	M1	5hmC-mRNA
GABRG3	M1	5hmC-mRNA
MEX3A	M5	5hmC-mRNA
KIF6	M3	5hmC-mRNA
KCNC2	M1	5hmC-mRNA
MS4A4A	M4	5hmC-mRNA
UNC13C	M1	5hmC-mRNA
MAG	M3	5hmC-mRNA
METTL7B	M2	5hmC-mRNA
CACNG8	M1	5hmC-mRNA
SERPINA1	M4	5hmC-mRNA
GFRA1	M1	5hmC-mRNA
CAMKK1	M1	5hmC-mRNA
LTF	M4	5hmC-mRNA
DMTN	M1	5hmC-mRNA
KIAA0319	M1	5hmC-mRNA
SYT9	M3	5hmC-mRNA
PRODH	M1	5hmC-mRNA
VWC2	M1	5hmC-mRNA
HS3ST2	M1	5hmC-mRNA
NMB	M1	5hmC-mRNA
MOG	M3	5hmC-mRNA
CASKIN1	M1	5hmC-mRNA
PLEKHA4	M2	5hmC-mRNA
FPR1	M4	5hmC-mRNA
RASGRF1	M3	5hmC-mRNA
NEFL	M1	5hmC-mRNA
CHGB	M1	5hmC-mRNA
CELF5	M1	5hmC-mRNA
FSTL5	M1	5hmC-mRNA
NCAPG	M5	5hmC-mRNA
JAKMIP3	M3	5hmC-mRNA
ARHGAP44	M1	5hmC-mRNA
HIST1H2AG	M5	5hmC-mRNA
ABCA13	M2	5hmC-mRNA
SYNPR	M1	5hmC-mRNA
HS3ST3B1	M1	5hmC-mRNA
RNF175	M1	5hmC-mRNA
DTL	M5	5hmC-mRNA
ADM	M2	5hmC-mRNA
CPXM1	M5	5hmC-mRNA
CHD5	M1	5hmC-mRNA
PLAU	M2	5hmC-mRNA
EYS	M1	5hmC-mRNA
SRRM4	M1	5hmC-mRNA
LRAT	M1	5hmC-mRNA
BUB1	M5	5hmC-mRNA
PHYHIP	M1	5hmC-mRNA
ETNPPL	M1	5hmC-mRNA
PLCXD3	M1	5hmC-mRNA
JPH3	M1	5hmC-mRNA
MS4A4E	M4	5hmC-mRNA
ENPP5	M1	5hmC-mRNA
KCNJ9	M1	5hmC-mRNA
KCNK1	M1	5hmC-mRNA
CREG2	M1	5hmC-mRNA
LOX	M2	5hmC-mRNA
TNFRSF12A	M2	5hmC-mRNA
VIPR2	M1	5hmC-mRNA
NGEF	M1	5hmC-mRNA
ITGBL1	M2	5hmC-mRNA
KIF14	M5	5hmC-mRNA
ERBB3	M3	5hmC-mRNA
DLGAP3	M1	5hmC-mRNA
SEC14L5	M3	5hmC-mRNA
OCIAD2	M2	5hmC-mRNA
CDK1	M5	5hmC-mRNA
GNAL	M1	5hmC-mRNA
DPP4	M2	5hmC-mRNA
ADAMTS19	M1	5hmC-mRNA
SIDT1	M1	5hmC-mRNA
UBE2QL1	M1	5hmC-mRNA
RP11_58C22.1	M3	5hmC-mRNA
CARNS1	M3	5hmC-mRNA
HS3ST3A1	M2	5hmC-mRNA
KCNB2	M1	5hmC-mRNA
FOXM1	M5	5hmC-mRNA
MELK	M5	5hmC-mRNA
CUX2	M1	5hmC-mRNA
CCL2	M2	5hmC-mRNA
SLC12A5	M1	5hmC-mRNA
PPP4R4	M1	5hmC-mRNA
ZBBX	M1	5hmC-mRNA
SRRM3	M1	5hmC-mRNA
MMD2	M1	5hmC-mRNA
BIRC3	M2	5hmC-mRNA
HLA_DOA	M4	5hmC-mRNA
HCN1	M1	5hmC-mRNA
TMEM246	M1	5hmC-mRNA
LYZ	M4	5hmC-mRNA
HMGA2	M2	5hmC-mRNA
SIM2	M5	5hmC-mRNA
IQCA1	M1	5hmC-mRNA
KIF18A	M5	5hmC-mRNA
KCNH5	M1	5hmC-mRNA
TMEM179	M1	5hmC-mRNA
CSMD1	M1	5hmC
AUTS2	M5	5hmC
CNTNAP2	M5	5hmC
PTPRN2	M5	5hmC
NTM	M1	5hmC
AGAP1	M2	5hmC
DPP6	M5	5hmC
CDH4	M2	5hmC
OPCML	M1	5hmC
NPAS3	M2	5hmC
CTNND2	M1	5hmC
RBFOX1	M4	5hmC
MSI2	M2	5hmC
EGFR	M4	5hmC
PTPRG	M2	5hmC
NFIA	M2	5hmC
CDH13	M6	5hmC
GRID2	M1	5hmC
CADM2	M1	5hmC
ERBB4	M1	5hmC
PRKCA	M2	5hmC
PRDM16	M1	5hmC
NLGN1	M1	5hmC
CREB5	M5	5hmC
PCDH15	M3	5hmC
DSCAM	M1	5hmC
CTNNA3	M3	5hmC
TNS3	M5	5hmC
ASIC2	M4	5hmC
DGKB	M5	5hmC
PLXNA4	M5	5hmC
CSMD3	M6	5hmC
GRID1	M3	5hmC
DIP2C	M3	5hmC
PRKG1	M4	5hmC
TCF4	M2	5hmC
DSCAML1	M1	5hmC
SEMA5A	M1	5hmC
2021-09-09	M4	5hmC
FAM19A5	M1	5hmC
SGCZ	M4	5hmC
JAZF1	M5	5hmC
KLHL29	M2	5hmC
EPHB1	M1	5hmC
MAML2	M2	5hmC
PRKAG2	M5	5hmC
ZNF536	M1	5hmC
GLIS3	M2	5hmC
LHFPL3	M5	5hmC
ZFHX3	M2	5hmC
2021-03-01	M6	5hmC
NKAIN2	M3	5hmC
PDE10A	M1	5hmC
SGCD	M3	5hmC
NRG3	M4	5hmC
FGF14	M1	5hmC
NEGR1	M3	5hmC
ZNF423	M1	5hmC
DGKI	M5	5hmC
FAM155A	M3	5hmC
TNIK	M2	5hmC
PBX1	M2	5hmC
TMEM178B	M5	5hmC
PTPRK	M1	5hmC
TMEM132B	M1	5hmC
CNTN4	M4	5hmC
LRRTM4	M6	5hmC
TNR	M1	5hmC
GLI2	M2	5hmC
FAT3	M5	5hmC
CADM1	M1	5hmC
NCAM2	M1	5hmC
TMEM132D	M4	5hmC
FGF12	M1	5hmC
NCAM1	M1	5hmC
LDLRAD3	M2	5hmC
KCND2	M5	5hmC
ADARB2	M3	5hmC
APBA2	M2	5hmC
COBL	M5	5hmC
MECOM	M5	5hmC
TMEM132C	M6	5hmC
PKNOX2	M2	5hmC
NTRK2	M1	5hmC
GRIK2	M1	5hmC
CACNA2D1	M6	5hmC
NFIB	M1	5hmC
NELL1	M4	5hmC
SOX5	M1	5hmC
ADAMTS17	M1	5hmC
ADCY2	M1	5hmC
TEAD1	M2	5hmC
UST	M1	5hmC
ZNF521	M2	5hmC
FYN	M2	5hmC
MGAT4C	M4	5hmC
PLXNA2	M2	5hmC
GLI3	M5	5hmC
PLXDC2	M3	5hmC
THSD7A	M5	5hmC
NRCAM	M5	5hmC
POU6F2	M6	5hmC
GALNT13	M6	5hmC
PHACTR3	M6	5hmC
SORCS3	M3	5hmC
CADPS2	M5	5hmC
KANK1	M2	5hmC
GPM6A	M2	5hmC
PCDH7	M1	5hmC
CADPS	M6	5hmC
KANSL1	M2	5hmC
TOX	M1	5hmC
FOXP2	M5	5hmC
UNC5C	M6	5hmC
ATRNL1	M3	5hmC
SORCS1	M3	5hmC
MAP2	M2	5hmC
PDZRN3	M2	5hmC
LUZP2	M1	5hmC
VOPP1	M4	5hmC
CASZ1	M1	5hmC
SLC4A4	M2	5hmC
GRIA4	M1	5hmC
GRIK3	M2	5hmC
CHD7	M2	5hmC
KSR2	M4	5hmC
BMPER	M5	5hmC
CDK6	M5	5hmC
LINGO2	M4	5hmC
KCNN3	M2	5hmC
XKR4	M6	5hmC
SFMBT2	M3	5hmC
NXPH1	M5	5hmC
LRIG1	M2	5hmC
EEPD1	M2	5hmC
ST8SIA1	M2	5hmC
CDH2	M2	5hmC
ST18	M3	5hmC
IGSF21	M6	5hmC
SGMS1	M3	5hmC
SH3BP4	M2	5hmC
FAM135B	M6	5hmC
EDIL3	M3	5hmC
CNTN1	M1	5hmC
CALD1	M5	5hmC
QKI	M2	5hmC
KCND3	M2	5hmC
MGMT	M3	5hmC
PCSK6	M3	5hmC
AGMO	M5	5hmC
BRINP3	M1	5hmC
CACNB2	M3	5hmC
MMP16	M1	5hmC
VAC14	M2	5hmC
DCLK2	M2	5hmC
MALRD1	M4	5hmC
LMF1	M2	5hmC
RAPGEF5	M5	5hmC
SPOCK3	M3	5hmC
GNAO1	M2	5hmC
PTPRZ1	M5	5hmC
SYNDIG1	M6	5hmC
NEBL	M3	5hmC
DYNC1I1	M5	5hmC
HPSE2	M4	5hmC
RIMBP2	M4	5hmC
CDH8	M6	5hmC
NFIX	M2	5hmC
KHDRBS3	M1	5hmC
OSBPL3	M5	5hmC
ZEB2	M2	5hmC
DACH1	M4	5hmC
NOTCH1	M2	5hmC
KCNH8	M6	5hmC
DENND2A	M5	5hmC
MOB3B	M1	5hmC
NTNG1	M6	5hmC
BAIAP2	M2	5hmC
KHDRBS2	M4	5hmC
SCD5	M2	5hmC
MEIS2	M1	5hmC
C10orf90	M3	5hmC
CDH20	M1	5hmC
CHST9	M2	5hmC
GPR158	M3	5hmC
SMOC1	M1	5hmC
SLIT2	M3	5hmC
SEMA6A	M2	5hmC
CLIP2	M4	5hmC
CPED1	M5	5hmC
PMEPA1	M2	5hmC
STXBP6	M3	5hmC
ZFHX4	M1	5hmC
MPPED2	M2	5hmC
CDH11	M2	5hmC
MAPT	M2	5hmC
NRP2	M2	5hmC
ZNF462	M1	5hmC
CTTNBP2	M1	5hmC
PCLO	M5	5hmC
SEZ6L	M1	5hmC
PLPPR1	M6	5hmC
SKAP2	M5	5hmC
DOCK5	M3	5hmC
HS3ST5	M3	5hmC
ALCAM	M1	5hmC
ACTN4	M4	5hmC
TMEFF2	M6	5hmC
FAT1	M1	5hmC
RFX4	M2	5hmC
SEMA3E	M5	5hmC
ZNF608	M2	5hmC
SLC44A5	M6	5hmC
ADGRB1	M2	5hmC
CNTNAP4	M6	5hmC
KCNB2	M4	5hmC
RCAN2	M3	5hmC
PEX5L	M6	5hmC
FAM171A1	M3	5hmC
CHL1	M2	5hmC
HS3ST4	M4	5hmC
CAMK2B	M4	5hmC
GFRA1	M6	5hmC
KLHL32	M3	5hmC
ADCY8	M6	5hmC
PTN	M5	5hmC
EPHA4	M2	5hmC
PHF21B	M1	5hmC
SLC1A2	M2	5hmC
GABRB3	M3	5hmC
BMP7	M2	5hmC
WDFY4	M4	5hmC
FIGN	M1	5hmC
SLC24A2	M3	5hmC
LRP1	M4	5hmC
SPSB1	M1	5hmC
CPEB3	M3	5hmC
SBNO2	M1	5hmC
TUSC3	M4	5hmC
FAM20C	M4	5hmC
RBM47	M1	5hmC
AJAP1	M3	5hmC
KIF1A	M3	5hmC
IL1RAP	M2	5hmC
NKD1	M2	5hmC
BRINP1	M6	5hmC
KCTD8	M3	5hmC
BCL11B	M1	5hmC
GRM3	M6	5hmC
FGFR2	M3	5hmC
NOVA1	M2	5hmC
VIPR2	M5	5hmC
ACTN1	M3	5hmC
MAP1B	M2	5hmC
RORB	M1	5hmC
AGAP3	M5	5hmC
PLCH2	M3	5hmC
TRIM9	M2	5hmC
TMEM179	M1	5hmC
DPYSL3	M2	5hmC
SNCAIP	M1	5hmC
CCDC85C	M2	5hmC
HCN1	M4	5hmC
ASXL3	M1	5hmC
CHST8	M6	5hmC
MYT1	M2	5hmC
SULF1	M6	5hmC
RNLS	M4	5hmC
SEMA3C	M6	5hmC
IGF2BP3	M4	5hmC
KCNQ2	M2	5hmC
ARPP21	M1	5hmC
BRSK2	M1	5hmC
B4GALT5	M4	5hmC
GRIA2	M1	5hmC
CNTN3	M6	5hmC
CPVL	M5	5hmC
MPDZ	M1	5hmC
MPP7	M4	5hmC
RGMA	M2	5hmC
TRIM24	M5	5hmC
PTCH1	M2	5hmC
KCNK10	M6	5hmC
SLC1A3	M2	5hmC
FUT9	M3	5hmC
GLCCI1	M5	5hmC
TGFB2	M2	5hmC
SYT9	M3	5hmC
KIAA1324L	M6	5hmC
SEMA3D	M6	5hmC
SHTN1	M3	5hmC
CPXM2	M3	5hmC
ANKRD7	M5	5hmC
NUAK1	M2	5hmC
RUNX1T1	M1	5hmC
AMZ1	M4	5hmC
CDH10	M1	5hmC
BCL11A	M4	5hmC
ETV1	M5	5hmC
BOC	M2	5hmC
WIPF3	M5	5hmC
EYA1	M1	5hmC
SH3GL1	M4	5hmC
FAT4	M3	5hmC
CRTAC1	M3	5hmC
SPRED1	M2	5hmC
IQCE	M4	5hmC
KCNN2	M1	5hmC
SH3GL2	M6	5hmC
LRFN5	M4	5hmC
COTL1	M3	5hmC
TTYH3	M4	5hmC
CFAP46	M3	5hmC
ADGRG1	M2	5hmC
ITGB8	M5	5hmC
PRKCQ	M3	5hmC
CACNG4	M2	5hmC
2021-03-08	M3	5hmC
SH3GL3	M3	5hmC
SCRN1	M5	5hmC
ARHGAP28	M3	5hmC
RHOBTB1	M3	5hmC
PODXL	M5	5hmC
CCDC85A	M3	5hmC
USP54	M3	5hmC
PTP4A3	M2	5hmC
BAALC	M2	5hmC
SLC8A3	M6	5hmC
ELFN1	M5	5hmC
ELFN2	M1	5hmC
JAKMIP3	M3	5hmC
SOX13	M2	5hmC
ITGA8	M4	5hmC
SYBU	M2	5hmC
LRRN2	M2	5hmC
CACNG2	M4	5hmC
PRRX1	M1	5hmC
FAM13C	M3	5hmC
LANCL2	M4	5hmC
GAP43	M2	5hmC
TOX3	M1	5hmC
GNAI1	M1	5hmC
GLT1D1	M2	5hmC
MGAM	M1	5hmC
LAMB1	M5	5hmC
MN1	M1	5hmC
UHRF1	M3	5hmC
PROX1	M2	5hmC
CPEB4	M4	5hmC
RHEB	M5	5hmC
SNX10	M3	5hmC
WDR37	M3	5hmC
ADRA1A	M1	5hmC
NETO1	M6	5hmC
PLPP4	M3	5hmC
PCDH17	M1	5hmC
DGKZ	M6	5hmC
BCAR1	M2	5hmC
LRRC4B	M4	5hmC
AKT2	M4	5hmC
EHD1	M1	5hmC
KCNK9	M6	5hmC
KIF26A	M1	5hmC
EPHA7	M4	5hmC
ATP13A5	M1	5hmC
RARA	M4	5hmC
WNT7B	M1	5hmC
KLHL25	M2	5hmC
DFNA5	M5	5hmC
GPC1	M2	5hmC
KCNJ3	M6	5hmC
PIK3CD	M1	5hmC
IGSF9B	M2	5hmC
ENTPD1	M2	5hmC
ADCYAP1R1	M2	5hmC
ADGRA1	M3	5hmC
CD9	M2	5hmC
JAG1	M2	5hmC
HS3ST3A1	M3	5hmC
KIAA1644	M1	5hmC
IFFO2	M2	5hmC
CHRM2	M5	5hmC
CALCRL	M1	5hmC
RHOJ	M2	5hmC
CCDC50	M1	5hmC
DNAJC5	M1	5hmC
KCNH2	M5	5hmC
SLC6A1	M2	5hmC
LRP6	M1	5hmC
PCGF5	M3	5hmC
LZTS1	M2	5hmC
EZR	M2	5hmC
DKK3	M2	5hmC
SIM2	M2	5hmC
EFNB2	M2	5hmC
NOD1	M3	5hmC
ST6GAL2	M1	5hmC
CNPY1	M5	5hmC
ETV5	M2	5hmC
FAM102A	M2	5hmC
FIBCD1	M1	5hmC
APBB1IP	M2	5hmC
PIK3R5	M1	5hmC
VPS37B	M4	5hmC
CEP41	M5	5hmC
CDC42EP4	M2	5hmC
KCNJ15	M1	5hmC
MDFIC	M5	5hmC
MEOX2	M5	5hmC
CXXC5	M2	5hmC
RHPN2	M6	5hmC
CA8	M1	5hmC
MMD2	M4	5hmC
PANK2	M4	5hmC
TRPM2	M1	5hmC
SLC22A3	M6	5hmC
TBC1D12	M3	5hmC
WSCD2	M4	5hmC
COL20A1	M2	5hmC
MACC1	M5	5hmC
ARMC4	M4	5hmC
HIP1R	M2	5hmC
LRRC3B	M2	5hmC
LMO1	M2	5hmC
PCP4	M1	5hmC
SYT16	M6	5hmC
KNDC1	M3	5hmC
SDC3	M2	5hmC
HMGCLL1	M4	5hmC
RAC1	M4	5hmC
APCDD1	M2	5hmC
CELSR2	M2	5hmC
CCND2	M4	5hmC
CHRNA4	M1	5hmC
TNFRSF1B	M1	5hmC
SMARCD3	M5	5hmC
SH2D4B	M2	5hmC
LRIG3	M1	5hmC
SGCE	M5	5hmC
STAM	M3	5hmC
ALOX5	M1	5hmC
ARMC3	M3	5hmC
GPRC5B	M2	5hmC
HIF1A	M3	5hmC
TMEM132E	M6	5hmC
MOB3A	M1	5hmC
ITGB2	M1	5hmC
FAM188A	M3	5hmC
CDH19	M6	5hmC
NKAIN4	M2	5hmC
CDCA7L	M3	5hmC
ASB4	M5	5hmC
CTDSP2	M5	5hmC
PSTPIP2	M1	5hmC
NWD1	M1	5hmC
ST8SIA6	M4	5hmC
ANXA11	M1	5hmC
FAM171B	M1	5hmC
C1orf198	M1	5hmC
YWHAG	M4	5hmC
PRKG2	M6	5hmC
CCDC80	M2	5hmC
MYO1F	M1	5hmC
CNTFR	M2	5hmC
VWC2	M6	5hmC
GHRHR	M5	5hmC
TMEM178A	M1	5hmC
PDGFA	M4	5hmC
MTURN	M5	5hmC
ACTB	M3	5hmC
RRP12	M1	5hmC
DUS2	M1	5hmC
C1QTNF1	M4	5hmC
STX3	M2	5hmC
TRIB2	M2	5hmC
PDE6B	M3	5hmC
BTBD3	M2	5hmC
AHR	M2	5hmC
PTAFR	M1	5hmC
CIRBP	M4	5hmC
LFNG	M4	5hmC
TWIST1	M5	5hmC
UBE2QL1	M1	5hmC
UGT8	M1	5hmC
UGCG	M1	5hmC
VAV1	M1	5hmC
HS3ST3B1	M6	5hmC
IGFBP2	M4	5hmC
SAMSN1	M1	5hmC
PHYHIPL	M3	5hmC
NADK	M1	5hmC
PLBD1	M1	5hmC
CFAP58	M4	5hmC
PER3	M3	5hmC
BCHE	M1	5hmC
CNN3	M2	5hmC
SLC1A1	M2	5hmC
FAM3C	M5	5hmC
USP2	M2	5hmC
TKT	M1	5hmC
EFHD2	M6	5hmC
MKX	M4	5hmC
RHOH	M1	5hmC
LTF	M1	5hmC
PCDH10	M1	5hmC
ATAD1	M4	5hmC
LMO2	M3	5hmC
LAT2	M3	5hmC
KCNK1	M3	5hmC
GAD2	M3	5hmC
C3	M1	5hmC
ZNF98	M1	5hmC
HTR7	M4	5hmC
IL4R	M1	5hmC
TMEM196	M5	5hmC
LHX2	M2	5hmC
IFFO1	M4	5hmC
GFOD2	M1	5hmC
HS3ST1	M2	5hmC
SALL3	M2	5hmC
PCMTD2	M2	5hmC
SLC7A7	M1	5hmC
IL17RA	M1	5hmC
SLC9A3R1	M4	5hmC
GPNMB	M4	5hmC
ORAI2	M3	5hmC
ACKR3	M2	5hmC
CLVS2	M6	5hmC
SLC16A3	M1	5hmC
RP5_877J2.1	M5	5hmC
KCNJ10	M2	5hmC
WNT5A	M1	5hmC
LYPD1	M2	5hmC
LURAP1L	M1	5hmC
DHX34	M1	5hmC
HMHA1	M1	5hmC
DHTKD1	M2	5hmC
PITRM1	M3	5hmC
STAMBPL1	M4	5hmC
SLC22A10	M1	5hmC
EHD2	M6	5hmC
TTYH1	M4	5hmC
ASIC4	M2	5hmC
FAM182B	M2	5hmC
TPD52L2	M1	5hmC
PAX6	M2	5hmC
FSCN1	M4	5hmC
TUBGCP2	M2	5hmC
CYP26B1	M1	5hmC
CASKIN2	M2	5hmC
HCK	M1	5hmC
ITGAL	M1	5hmC
NUDT4	M4	5hmC
TRIB3	M1	5hmC
APC2	M4	5hmC
CCDC125	M1	5hmC
FMNL1	M1	5hmC
SSBP4	M4	5hmC
ZDHHC11B	M3	5hmC
KLHDC8A	M4	5hmC
GJC1	M3	5hmC
PTER	M4	5hmC
GDNF	M1	5hmC
TGFB1	M1	5hmC
ZNF487	M2	5hmC
PON2	M5	5hmC
CLDN4	M3	5hmC
STK17A	M3	5hmC
RAB11FIP1	M1	5hmC
TCAF1	M5	5hmC
C10orf128	M4	5hmC
HAS2	M2	5hmC
FGFR3	M2	5hmC
GFAP	M2	5hmC
PLAC8	M1	5hmC
ATP1B1	M2	5hmC
VASP	M1	5hmC
FGR	M1	5hmC
SULT1B1	M1	5hmC
ITGAM	M1	5hmC
KLF16	M4	5hmC
VSTM2B	M3	5hmC
FAM45A	M2	5hmC
SNN	M4	5hmC
TTC9	M3	5hmC
PTPN22	M1	5hmC
ABCC2	M2	5hmC
P4HB	M1	5hmC
FAM110A	M2	5hmC
SLC25A16	M2	5hmC
MIDN	M4	5hmC
CACNG8	M6	5hmC
BIN2	M1	5hmC
MAF	M2	5hmC
MORN3	M1	5hmC
SPI1	M1	5hmC
HRH2	M1	5hmC
COL1A2	M5	5hmC
NAT8L	M2	5hmC
PCGF6	M2	5hmC
SEC61A2	M3	5hmC
EDN3	M2	5hmC
SIRT1	M3	5hmC
C5AR1	M1	5hmC
EDNRB	M2	5hmC
TALDO1	M1	5hmC
SALL1	M2	5hmC
NEU4	M2	5hmC
DDX50	M3	5hmC
CSRP2	M2	5hmC
UROS	M3	5hmC
UNC45B	M2	5hmC
FOLH1	M3	5hmC
PLVAP	M1	5hmC
CDA	M1	5hmC
TNFRSF1A	M3	5hmC
ENO1	M3	5hmC
AGT	M2	5hmC
NLRC4	M1	5hmC
DPYSL4	M3	5hmC
C1orf61	M4	5hmC
FCGRT	M1	5hmC
MAP3K8	M2	5hmC
PPP2R2D	M3	5hmC
SEMA6B	M1	5hmC
CSRNP1	M2	5hmC
ZDHHC11	M3	5hmC
ENC1	M2	5hmC
SUMF2	M4	5hmC
PLAUR	M1	5hmC
GALR1	M2	5hmC
STX1A	M4	5hmC
IL33	M2	5hmC
TMEM38A	M1	5hmC
HEPACAM	M1	5hmC
JAK3	M1	5hmC
STAC2	M3	5hmC
NYAP1	M4	5hmC
IKBIP	M1	5hmC
TNFRSF10C	M1	5hmC
AMICA1	M1	5hmC
PTPN6	M1	5hmC
AES	M4	5hmC
LRRC61	M5	5hmC
STX11	M1	5hmC
PRAM1	M1	5hmC
PGD	M1	5hmC
SLC11A1	M1	5hmC
HK3	M1	5hmC
GAS2L1	M2	5hmC
NLRP3	M1	5hmC
CSF2RB	M1	5hmC
RNF166	M1	5hmC
CXXC4	M1	5hmC
CFAP20	M2	5hmC
CDHR1	M3	5hmC
NOCT	M1	5hmC
DLL1	M1	5hmC
CNN2	M1	5hmC
GOT1	M3	5hmC
RAC2	M1	5hmC
THEMIS2	M1	5hmC
GPR132	M1	5hmC
GPR37	M5	5hmC
RHOU	M2	5hmC
ITGAX	M1	5hmC
BCL3	M3	5hmC
CWF19L1	M2	5hmC
CEACAM21	M1	5hmC
ZNF488	M3	5hmC
CTSS	M1	5hmC
EMB	M1	5hmC
C17orf97	M1	5hmC
KLF6	M1	5hmC
ADAM8	M2	5hmC
BCAT2	M6	5hmC
S100A10	M2	5hmC
TREM1	M1	5hmC
KCNN4	M1	5hmC
ALAS1	M1	5hmC
FPR1	M1	5hmC
MPZL3	M1	5hmC
ARRDC1	M1	5hmC
NCF4	M1	5hmC
PILRB	M1	5hmC
CNP	M3	5hmC
ICAM1	M1	5hmC
SLITRK5	M3	5hmC
OGDHL	M4	5hmC
ANKRD22	M2	5hmC
ASF1B	M1	5hmC
NPTX2	M4	5hmC
TMEM200C	M1	5hmC
SIX1	M4	5hmC
TP53AIP1	M5	5hmC
TAGLN3	M2	5hmC
AQP4	M2	5hmC
HOXD3	M2	5hmC
BBC3	M4	5hmC
TBX2	M4	5hmC
TMEM180	M2	5hmC
NES	M2	5hmC
MYADM	M1	5hmC
MMP25	M1	5hmC
S100A11	M1	5hmC
MS4A4E	M1	5hmC
FOXJ1	M4	5hmC
ATP1B2	M2	5hmC
TMEM52B	M1	5hmC
GPR37L1	M4	5hmC
NRN1	M4	5hmC
TMEM176B	M5	5hmC
SDPR	M6	5hmC
FZD1	M5	5hmC
RCCD1	M4	5hmC
MAFG	M1	5hmC
CD93	M1	5hmC
INHBB	M2	5hmC
SULT1A1	M1	5hmC
SERPINE1	M3	5hmC
CDC42EP1	M2	5hmC
SLC2A3	M1	5hmC
LAIR1	M1	5hmC
ZFAND5	M4	5hmC
CALM1	M4	5hmC
SERPINA1	M1	5hmC
VCAM1	M2	5hmC
EMILIN3	M2	5hmC
CADM2	M1	mRNA
SLC1A2	M1	mRNA
KCNIP4	M1	mRNA
FN1	M2	mRNA
SPARC	M1	mRNA
FGF14	M1	mRNA
CSMD1	M1	mRNA
NRXN3	M1	mRNA
SPP1	M3	mRNA
VIM	M2	mRNA
SOD2	M3	mRNA
ERBB4	M1	mRNA
PLCB1	M1	mRNA
OPCML	M1	mRNA
GRIK2	M1	mRNA
FAM155A	M1	mRNA
PTPRD	M1	mRNA
ABCA1	M2	mRNA
TNC	M2	mRNA
GRID2	M1	mRNA
DLGAP1	M1	mRNA
LRRTM4	M1	mRNA
IGFBP5	M1	mRNA
NRG3	M1	mRNA
C3	M3	mRNA
DPP10	M1	mRNA
2021-03-01	M1	mRNA
GRIA4	M2	mRNA
DSCAM	M1	mRNA
CNTN1	M1	mRNA
TNR	M1	mRNA
CD44	M3	mRNA
ATRNL1	M1	mRNA
MBP	M5	mRNA
ANKS1B	M1	mRNA
COL4A1	M2	mRNA
RBFOX1	M1	mRNA
KCNQ5	M1	mRNA
SPOCK1	M5	mRNA
KIF1A	M1	mRNA
CD74	M3	mRNA
NES	M4	mRNA
FGF12	M1	mRNA
DGKB	M1	mRNA
PHACTR1	M1	mRNA
ANK3	M1	mRNA
GPC5	M1	mRNA
CDH20	M1	mRNA
CHI3L1	M2	mRNA
TMEM132B	M1	mRNA
ADCY2	M1	mRNA
DGKI	M1	mRNA
DCC	M1	mRNA
WWTR1	M2	mRNA
NAMPT	M2	mRNA
RTN1	M1	mRNA
ATP1A2	M5	mRNA
CLSTN2	M1	mRNA
CACNA2D1	M1	mRNA
ERC2	M1	mRNA
FAM107A	M1	mRNA
DSCAML1	M1	mRNA
KIRREL3	M1	mRNA
ATP8A1	M1	mRNA
FCGBP	M3	mRNA
ZFPM2	M1	mRNA
GALNT13	M5	mRNA
AGBL4	M1	mRNA
SLC24A2	M1	mRNA
ENC1	M1	mRNA
EFEMP1	M3	mRNA
CTNNA3	M5	mRNA
PCDH7	M1	mRNA
NKAIN2	M1	mRNA
PCDH15	M1	mRNA
ADAMTS9	M1	mRNA
CACNB2	M1	mRNA
PPFIA2	M1	mRNA
SYT1	M1	mRNA
CHRM3	M1	mRNA
MACROD2	M1	mRNA
RAPGEF5	M1	mRNA
CNTNAP2	M1	mRNA
LDB2	M1	mRNA
SEZ6L	M1	mRNA
NEGR1	M1	mRNA
VEGFA	M2	mRNA
XKR4	M1	mRNA
CDH13	M1	mRNA
NAV3	M1	mRNA
EMP1	M2	mRNA
FUT9	M1	mRNA
KIF5A	M1	mRNA
CALCRL	M1	mRNA
FOS	M3	mRNA
IQCJ_SCHIP1	M1	mRNA
EDIL3	M1	mRNA
CSMD3	M1	mRNA
UNC5C	M1	mRNA
CACNA1D	M1	mRNA
HLA_DRA	M3	mRNA
GABRB1	M1	mRNA
CADPS2	M1	mRNA
NALCN	M1	mRNA
RGS7	M1	mRNA
LAPTM5	M3	mRNA
SCN3A	M1	mRNA
ACSS3	M1	mRNA
ATP1B1	M1	mRNA
SNAP25	M1	mRNA
ID4	M1	mRNA
NELL2	M1	mRNA
KCTD8	M1	mRNA
KCNH7	M1	mRNA
AQP1	M4	mRNA
ST18	M5	mRNA
ATP2B2	M2	mRNA
PHACTR3	M1	mRNA
ARPP21	M1	mRNA
FAM135B	M1	mRNA
VAV3	M2	mRNA
CD163	M3	mRNA
FREM2	M4	mRNA
DAAM2	M5	mRNA
STXBP5L	M1	mRNA
GRIN2B	M1	mRNA
PRKCB	M1	mRNA
GRIK1	M1	mRNA
UNC79	M1	mRNA
FAM46A	M2	mRNA
MCTP1	M1	mRNA
CDH10	M1	mRNA
KIAA1217	M1	mRNA
AEBP1	M1	mRNA
TENM2	M1	mRNA
EFNA5	M1	mRNA
RIMS2	M1	mRNA
STAB1	M3	mRNA
SAMD12	M1	mRNA
CACNA1A	M1	mRNA
AMER2	M5	mRNA
FAM19A2	M1	mRNA
FLRT2	M1	mRNA
TF	M5	mRNA
PDE10A	M1	mRNA
DYNC1I1	M1	mRNA
RALYL	M1	mRNA
DNM1	M1	mRNA
RCAN2	M1	mRNA
LPL	M1	mRNA
RIMS1	M1	mRNA
SHISA9	M1	mRNA
PEX5L	M1	mRNA
CRISPLD1	M4	mRNA
BNC2	M3	mRNA
ZNF536	M5	mRNA
IGFBP2	M4	mRNA
SCN2A	M1	mRNA
RORB	M1	mRNA
MSR1	M3	mRNA
KCNH1	M1	mRNA
MRC2	M2	mRNA
FLNC	M1	mRNA
ADCY1	M1	mRNA
TMEFF2	M1	mRNA
PTPRC	M3	mRNA
OSMR	M2	mRNA
HSPG2	M2	mRNA
SLC4A10	M1	mRNA
ANXA1	M2	mRNA
MYRIP	M1	mRNA
SGCD	M1	mRNA
ASXL3	M1	mRNA
BSN	M1	mRNA
CCDC80	M1	mRNA
COL1A2	M2	mRNA
STXBP1	M1	mRNA
PTPRT	M1	mRNA
ADAM12	M2	mRNA
PDE1A	M1	mRNA
CACNA2D3	M1	mRNA
GABBR2	M1	mRNA
GRIN2A	M1	mRNA
C1QB	M3	mRNA
KIAA1549L	M1	mRNA
IQGAP2	M1	mRNA
KLHDC8A	M4	mRNA
FYB	M3	mRNA
FAM19A1	M1	mRNA
SLIT1	M1	mRNA
CPM	M3	mRNA
HS6ST3	M1	mRNA
KCNQ2	M1	mRNA
MCF2L2	M1	mRNA
CENPF	M4	mRNA
CADM3	M1	mRNA
PCLO	M1	mRNA
SCG3	M2	mRNA
SRGN	M3	mRNA
FAM129A	M2	mRNA
HECW1	M1	mRNA
KCTD16	M1	mRNA
NRG1	M1	mRNA
KIAA0513	M1	mRNA
HLA_DPA1	M3	mRNA
CLDN11	M5	mRNA
C10orf90	M5	mRNA
TMEM144	M5	mRNA
COL3A1	M2	mRNA
2021-09-03	M1	mRNA
THBS1	M2	mRNA
TPPP	M1	mRNA
PDPN	M2	mRNA
CNTNAP5	M1	mRNA
UNC5D	M1	mRNA
RASGRF2	M1	mRNA
MGAT4C	M1	mRNA
FAIM2	M1	mRNA
KLHL32	M1	mRNA
PPM1H	M1	mRNA
NCDN	M1	mRNA
PYGL	M2	mRNA
IFI44L	M3	mRNA
LRRC7	M1	mRNA
ST8SIA5	M1	mRNA
FOXP2	M1	mRNA
SOX4	M4	mRNA
CCSER1	M1	mRNA
CACNA1E	M1	mRNA
IGFBP3	M2	mRNA
RGS1	M3	mRNA
MICAL2	M1	mRNA
SYT14	M1	mRNA
ADGRB1	M2	mRNA
BCHE	M4	mRNA
BCAS1	M5	mRNA
SOX11	M4	mRNA
TGFBI	M2	mRNA
FABP7	M4	mRNA
OLFM1	M1	mRNA
AMPH	M1	mRNA
PTGDS	M1	mRNA
SH3GL2	M1	mRNA
GRM7	M1	mRNA
NNMT	M2	mRNA
KCNH8	M5	mRNA
NPTXR	M1	mRNA
KCNA2	M1	mRNA
SORCS1	M1	mRNA
GRM5	M1	mRNA
CAMK2A	M1	mRNA
SPOCK3	M5	mRNA
PLPPR1	M5	mRNA
CA10	M1	mRNA
SPRY4	M4	mRNA
RAB27B	M1	mRNA
MYT1L	M1	mRNA
MMP14	M2	mRNA
SGCZ	M1	mRNA
RYR2	M1	mRNA
SYNGR1	M1	mRNA
ITGA3	M2	mRNA
GPNMB	M3	mRNA
ASIC2	M1	mRNA
TMEM132C	M1	mRNA
HSPA12A	M1	mRNA
C1QC	M3	mRNA
KCNB1	M2	mRNA
SUSD4	M1	mRNA
NMNAT2	M1	mRNA
COL8A1	M2	mRNA
KHDRBS2	M1	mRNA
PPP1R16B	M1	mRNA
CCDC85A	M1	mRNA
CDK4	M4	mRNA
TOP2A	M4	mRNA
PRICKLE1	M1	mRNA
UNC13A	M1	mRNA
RAB3C	M1	mRNA
DCN	M2	mRNA
KIF21B	M1	mRNA
DIAPH3	M4	mRNA
SLIT2	M1	mRNA
ID3	M1	mRNA
AGAP2	M1	mRNA
SAMSN1	M3	mRNA
EPHA5	M1	mRNA
RBM47	M3	mRNA
CAMK2B	M1	mRNA
AGMO	M1	mRNA
GAD1	M1	mRNA
CNTNAP4	M5	mRNA
CNTN2	M5	mRNA
CD93	M3	mRNA
KIAA1211L	M1	mRNA
C1QA	M3	mRNA
COL5A1	M2	mRNA
GABRB3	M1	mRNA
PPP2R2C	M1	mRNA
UGT8	M5	mRNA
ANO4	M1	mRNA
ATP10B	M5	mRNA
KCNAB2	M1	mRNA
LGALS3	M2	mRNA
ENPP2	M5	mRNA
RDH10	M2	mRNA
SPTBN2	M1	mRNA
AK5	M1	mRNA
TUSC3	M1	mRNA
COL6A2	M2	mRNA
CALN1	M1	mRNA
SERPINE1	M2	mRNA
ARSJ	M2	mRNA
RAB11FIP4	M1	mRNA
IGF2BP3	M4	mRNA
C1R	M3	mRNA
SYN3	M1	mRNA
CPVL	M3	mRNA
HS3ST4	M1	mRNA
DOK6	M1	mRNA
HK2	M2	mRNA
SNAP91	M1	mRNA
ADARB2	M1	mRNA
RNF165	M1	mRNA
F13A1	M3	mRNA
ELAVL4	M1	mRNA
CTGF	M2	mRNA
APLNR	M3	mRNA
SHANK2	M1	mRNA
DIRAS2	M3	mRNA
SEC61G	M1	mRNA
MAST3	M1	mRNA
GRM3	M1	mRNA
SNCA	M1	mRNA
LFNG	M1	mRNA
SYT16	M1	mRNA
ZNF804B	M1	mRNA
GBP2	M3	mRNA
CAV1	M2	mRNA
F2R	M1	mRNA
BRINP1	M1	mRNA
RAP1GAP2	M1	mRNA
ZFP36	M3	mRNA
MKI67	M4	mRNA
CELF4	M1	mRNA
PDZRN4	M1	mRNA
TFPI	M2	mRNA
CNTN4	M1	mRNA
ANXA2	M2	mRNA
EEF1A2	M1	mRNA
KCNN2	M2	mRNA
SLC8A3	M1	mRNA
CYP7B1	M1	mRNA
ITGA5	M2	mRNA
2021-09-04	M1	mRNA
CABLES1	M1	mRNA
HCLS1	M3	mRNA
CNTN5	M1	mRNA
CAMK4	M1	mRNA
CLVS1	M1	mRNA
ANO5	M1	mRNA
STEAP3	M2	mRNA
TAGLN	M2	mRNA
BZRAP1	M1	mRNA
PCSK6	M5	mRNA
LINGO1	M1	mRNA
NECAB1	M1	mRNA
RANBP3L	M5	mRNA
HS3ST5	M5	mRNA
ERMN	M5	mRNA
RIMS3	M1	mRNA
AATK	M1	mRNA
SERPINH1	M2	mRNA
SLC11A1	M3	mRNA
ATP1A3	M1	mRNA
ST6GAL2	M1	mRNA
ATCAY	M1	mRNA
SERPINI1	M1	mRNA
NETO1	M1	mRNA
FRRS1L	M1	mRNA
HLF	M1	mRNA
FCGR2A	M3	mRNA
ATP8A2	M1	mRNA
CDCA7L	M4	mRNA
PLAT	M4	mRNA
BEST3	M4	mRNA
KCNAB1	M1	mRNA
CHI3L2	M3	mRNA
ASPM	M4	mRNA
NPNT	M1	mRNA
SRCIN1	M1	mRNA
ST6GALNAC5	M1	mRNA
CD14	M3	mRNA
OLR1	M3	mRNA
LRFN5	M1	mRNA
MOBP	M5	mRNA
LHFPL4	M1	mRNA
KCNIP3	M2	mRNA
CFI	M3	mRNA
COL1A1	M2	mRNA
ABCC3	M2	mRNA
CA12	M2	mRNA
KIAA1107	M1	mRNA
ADRA1A	M1	mRNA
RGS7BP	M1	mRNA
RPH3A	M1	mRNA
SCIN	M3	mRNA
SLIT3	M1	mRNA
RANBP17	M1	mRNA
BRSK2	M1	mRNA
STXBP6	M1	mRNA
KCNE4	M2	mRNA
CD68	M3	mRNA
SH3GL3	M1	mRNA
KCNK10	M1	mRNA
HLA_DPB1	M3	mRNA
ME1	M1	mRNA
CDK5R1	M1	mRNA
CD84	M3	mRNA
RIT2	M1	mRNA
SOCS3	M2	mRNA
ABLIM2	M1	mRNA
HMOX1	M2	mRNA
IL1R1	M3	mRNA
LYNX1	M1	mRNA
KNDC1	M1	mRNA
RAP1GAP	M1	mRNA
FBXO41	M1	mRNA
FCGR3A	M3	mRNA
PLPPR5	M1	mRNA
WEE1	M4	mRNA
RIMS4	M1	mRNA
BCL11A	M1	mRNA
HNF4G	M1	mRNA
CP	M3	mRNA
CIITA	M3	mRNA
CYR61	M2	mRNA
VCAM1	M1	mRNA
TSPAN12	M4	mRNA
S100A10	M2	mRNA
CDH18	M1	mRNA
PIEZO2	M5	mRNA
GRIP1	M1	mRNA
DNAH6	M1	mRNA
MTHFD2	M1	mRNA
MMP2	M4	mRNA
TBX15	M1	mRNA
TUBB6	M2	mRNA
TPX2	M4	mRNA
STMN4	M1	mRNA
WNK2	M1	mRNA
GABRB2	M1	mRNA
SEZ6L2	M1	mRNA
HMP19	M1	mRNA
MGAT5B	M3	mRNA
CEP126	M1	mRNA
CDH8	M1	mRNA
PLD5	M1	mRNA
MYRF	M5	mRNA
CENPE	M4	mRNA
WBSCR17	M1	mRNA
MLIP	M1	mRNA
IGF2BP2	M2	mRNA
PCSK2	M1	mRNA
KCNJ6	M1	mRNA
COL22A1	M1	mRNA
ADAMTS12	M3	mRNA
VSNL1	M1	mRNA
PRKCZ	M1	mRNA
SYN2	M1	mRNA
ANKRD33B	M1	mRNA
CLVS2	M1	mRNA
KIAA0040	M2	mRNA
LRFN2	M1	mRNA
MS4A6A	M3	mRNA
PLIN2	M2	mRNA
CSRP2	M1	mRNA
FSTL4	M1	mRNA
NIPAL2	M1	mRNA
FRAS1	M1	mRNA
ZMAT4	M1	mRNA
COL6A3	M2	mRNA
TFEC	M3	mRNA
SV2B	M1	mRNA
LGI1	M1	mRNA
SLCO1A2	M1	mRNA
RIMBP2	M1	mRNA
B4GALNT1	M1	mRNA
STEAP2	M1	mRNA
SCN3B	M1	mRNA
CPLX2	M1	mRNA
STMN2	M1	mRNA
MIPOL1	M1	mRNA
CHST1	M1	mRNA
GAS2L3	M4	mRNA
TAGLN3	M1	mRNA
ATF3	M2	mRNA
TUBB4A	M1	mRNA
TLR2	M3	mRNA
SLC16A3	M2	mRNA
LINGO2	M1	mRNA
CNTN3	M1	mRNA
SLC24A4	M1	mRNA
MAPK8IP2	M1	mRNA
EMILIN1	M2	mRNA
SYT7	M1	mRNA
TPD52L1	M1	mRNA
HAS2	M4	mRNA
TNFAIP3	M3	mRNA
SLITRK5	M1	mRNA
CLIC1	M2	mRNA
PDE2A	M1	mRNA
HHIP	M5	mRNA
STOX1	M1	mRNA
SLC35F3	M1	mRNA
CAPG	M3	mRNA
SPOCD1	M2	mRNA
NPTX1	M1	mRNA
GABRA2	M1	mRNA
PARM1	M1	mRNA
KSR2	M1	mRNA
AJAP1	M1	mRNA
EPHA6	M1	mRNA
JPH4	M1	mRNA
LTBP2	M3	mRNA
MEOX2	M1	mRNA
KYNU	M3	mRNA
TMEM176B	M3	mRNA
CDKN2C	M4	mRNA
PLEK	M3	mRNA
ZNF385B	M1	mRNA
C21orf62	M2	mRNA
CNDP1	M5	mRNA
BAIAP3	M1	mRNA
CXCR4	M3	mRNA
ELFN2	M1	mRNA
PALM2	M1	mRNA
B3GAT2	M2	mRNA
MTUS2	M1	mRNA
DNAH11	M2	mRNA
POSTN	M2	mRNA
EPHA7	M1	mRNA
ZDHHC11B	M1	mRNA
NELL1	M1	mRNA
KCNJ3	M1	mRNA
ABCA10	M1	mRNA
MAP3K9	M1	mRNA
PTCHD2	M1	mRNA
EMILIN2	M3	mRNA
GREB1L	M1	mRNA
GBP1	M2	mRNA
STX1B	M1	mRNA
LRP2	M5	mRNA
ALOX5AP	M3	mRNA
CACNA1B	M1	mRNA
PTPRN	M1	mRNA
KIT	M1	mRNA
RUNDC3A	M1	mRNA
CDH12	M1	mRNA
MAST1	M1	mRNA
BRCA2	M4	mRNA
PAK7	M1	mRNA
RBFOX3	M1	mRNA
C8orf4	M2	mRNA
PPP1R3B	M2	mRNA
HLA_DRB1	M3	mRNA
MTMR7	M1	mRNA
VWC2L	M1	mRNA
SGSM1	M1	mRNA
PITPNM3	M1	mRNA
SLC14A1	M5	mRNA
APOC1	M3	mRNA
ADGRA1	M1	mRNA
KCNC1	M1	mRNA
RGS4	M1	mRNA
RBP1	M4	mRNA
ST8SIA3	M1	mRNA
ADAMTS14	M3	mRNA
SH3TC2	M5	mRNA
CASC5	M4	mRNA
ERICH3	M1	mRNA
ELAVL2	M1	mRNA
HPSE2	M1	mRNA
JAKMIP1	M1	mRNA
CENPK	M4	mRNA
RUNDC3B	M1	mRNA
C1QTNF1	M1	mRNA
FZD7	M1	mRNA
NUSAP1	M4	mRNA
HPCAL4	M1	mRNA
EPB41L4B	M1	mRNA
PAIP2B	M1	mRNA
GRM1	M1	mRNA
NSG1	M1	mRNA
TREM2	M3	mRNA
GALNTL6	M1	mRNA
GLIS1	M1	mRNA
CA11	M1	mRNA
DRAXIN	M4	mRNA
COL24A1	M1	mRNA
LMO1	M4	mRNA
ABCC8	M1	mRNA
UHRF1	M4	mRNA
PSD	M1	mRNA
CNGA3	M1	mRNA
FAM81A	M1	mRNA
JPH1	M1	mRNA
TMEM132D	M1	mRNA
LAIR1	M3	mRNA
MDK	M4	mRNA
HILPDA	M2	mRNA
KLHL6	M3	mRNA
POU6F2	M1	mRNA
AIM1	M3	mRNA
C3AR1	M3	mRNA
ICAM1	M3	mRNA
ANO3	M1	mRNA
NRSN1	M1	mRNA
GABRG3	M1	mRNA
MEX3A	M4	mRNA
KIF6	M1	mRNA
KCNC2	M1	mRNA
MS4A4A	M3	mRNA
UNC13C	M1	mRNA
MAG	M5	mRNA
METTL7B	M2	mRNA
CACNG8	M1	mRNA
SERPINA1	M3	mRNA
GFRA1	M1	mRNA
SPEF2	M1	mRNA
ANK1	M1	mRNA
RGS20	M1	mRNA
CAMKK1	M1	mRNA
LTF	M3	mRNA
DMTN	M1	mRNA
KIAA0319	M1	mRNA
OAS2	M3	mRNA
SYT9	M1	mRNA
BCL11B	M1	mRNA
KCNK2	M1	mRNA
PRODH	M1	mRNA
VWC2	M1	mRNA
HS3ST2	M1	mRNA
RERG	M1	mRNA
NMB	M1	mRNA
CLEC7A	M3	mRNA
MOG	M5	mRNA
CASKIN1	M1	mRNA
PLEKHA4	M2	mRNA
FPR1	M3	mRNA
RASGRF1	M1	mRNA
NEFL	M1	mRNA
CHGB	M1	mRNA
RIMKLA	M1	mRNA
CELF5	M1	mRNA
FSTL5	M1	mRNA
NCAPG	M4	mRNA
JAKMIP3	M1	mRNA
ARHGAP44	M1	mRNA
HIST1H2AG	M4	mRNA
ABCA13	M2	mRNA
NTN4	M1	mRNA
GBP3	M3	mRNA
SYNPR	M1	mRNA
RNF175	M1	mRNA
DTL	M4	mRNA
ADM	M2	mRNA
BEGAIN	M1	mRNA
CPXM1	M4	mRNA
CHD5	M1	mRNA
ENPEP	M2	mRNA
PLAU	M2	mRNA
SRRM4	M1	mRNA
LRAT	M1	mRNA
BUB1	M4	mRNA
ARHGAP11A	M4	mRNA
CEND1	M1	mRNA
PHYHIP	M1	mRNA
ETNPPL	M5	mRNA
PLCXD3	M1	mRNA
FCER1G	M3	mRNA
HLA_DMB	M3	mRNA
JPH3	M1	mRNA
MS4A4E	M3	mRNA
ENPP5	M1	mRNA
KCNJ9	M1	mRNA
KCNK1	M1	mRNA
CREG2	M1	mRNA
FAM20A	M3	mRNA
LOX	M2	mRNA
TNFRSF12A	M2	mRNA
NGEF	M1	mRNA
[truncated: 45 more rows]
