# Supplementary material for: Dissection of transcriptomic and epigenetic heterogeneity of grade 4 gliomas: implications for prognosis
Source: Acta Neuropathol Commun. 2023 Aug 14;11:133. doi: 10.1186/s40478-023-01619-5 (PMC10426201; doi:10.1186/s40478-023-01619-5)
Supplement: Supplementary file 7 — Additional file 7. Table S4. Pathways associated with each module. [file 40478_2023_1619_MOESM7_ESM.xlsx]

## Sheet: Sheet1
	Module	Description	Count	Total	p value	FDR	Gene
5hmC-mRNA	M1	neuronal system	62	257	1.08856e-40	1.08747e-37	NRXN3/KCND2/GRIK2/DLGAP1/LRRTM4/KCNQ5/CACNB2/PPFIA2/SYT1/GABRB1/SNAP25/KCNH7/GRIN2B/PRKCB/GRIK1/RIMS1/KCNH1/ADCY1/STXBP1/CACNA2D3/GABBR2/GRIN2A/KCNQ2/NRG1/RASGRF2/LRRC7/CACNA1E/KCNA2/GRM5/CAMK2A/CAMK2B/GAD1/GABRB3/SYN3/SHANK2/CAMK4/KCNAB1/GRIP1/SLC6A11/GABRB2/KCNJ6/LRFN2/SYT7/SLITRK5/GABRA2/KCNJ3/CACNA1B/KCNC1/GRM1/ABCC8/GABRG3/KCNC2/CACNG8/CAMKK1/NEFL/KCNJ9/KCNK1/DLGAP3/GNAL/KCNB2/HCN1/KCNH5
	M1	transmission across chemical synapses	37	257	2.06144e-23	1.02969e-20	GRIK2/CACNB2/PPFIA2/SYT1/GABRB1/SNAP25/GRIN2B/PRKCB/GRIK1/RIMS1/ADCY1/CACNA2D3/GABBR2/GRIN2A/NRG1/RASGRF2/LRRC7/CACNA1E/CAMK2A/CAMK2B/GAD1/GABRB3/SYN3/CAMK4/GRIP1/SLC6A11/GABRB2/KCNJ6/GABRA2/KCNJ3/CACNA1B/GABRG3/CACNG8/CAMKK1/NEFL/KCNJ9/GNAL
	M1	neurotransmitter receptors and	26	257	3.76938e-16	1.2552e-13	GRIK2/GABRB1/GRIN2B/PRKCB/GRIK1/ADCY1/GABBR2/GRIN2A/NRG1/RASGRF2/LRRC7/CAMK2A/CAMK2B/GABRB3/CAMK4/GRIP1/GABRB2/KCNJ6/GABRA2/KCNJ3/GABRG3/CACNG8/CAMKK1/NEFL/KCNJ9/GNAL
		postsynaptic signal transmission
	M1	potassium channels	18	257	7.94802e-13	1.98502e-10	KCND2/KCNQ5/KCNH7/KCNH1/GABBR2/KCNQ2/KCNA2/KCNAB1/KCNJ6/KCNJ3/KCNC1/ABCC8/KCNC2/KCNJ9/KCNK1/KCNB2/HCN1/KCNH5
	M1	protein-protein interactions at synapses	15	257	6.95927e-11	1.39046e-08	NRXN3/DLGAP1/LRRTM4/PPFIA2/SYT1/GRIN2B/STXBP1/GRIN2A/GRM5/SHANK2/LRFN2/SYT7/SLITRK5/GRM1/DLGAP3
	M1	splicing factor nova regulated synaptic proteins	11	257	2.49044e-10	4.14659e-08	GRIK2/ANK3/NTNG1/GRIN2B/EFNA5/GABBR2/KCNQ2/CADM3/RAP1GAP/KCNJ6/PRKCZ
	M1	voltage gated potassium channels	11	257	3.29058e-10	4.69613e-08	KCND2/KCNQ5/KCNH7/KCNH1/KCNQ2/KCNA2/KCNAB1/KCNC1/KCNC2/KCNB2/KCNH5
	M1	neurexins and neuroligins	12	257	4.75568e-10	5.93865e-08	NRXN3/DLGAP1/LRRTM4/SYT1/GRIN2B/STXBP1/GRIN2A/GRM5/SHANK2/SYT7/GRM1/DLGAP3
	M1	fragile x syndrome	16	257	1.01718e-09	1.12907e-07	KCND2/GRIN2B/GRIN2A/GRM5/CAMK2A/AGAP2/CAMK2B/GAD1/CAMK4/RAP1GAP/GRIP1/GABRB2/KCNC1/GRM1/DLGAP3/HCN1
	M1	synaptic vesicle pathway	11	257	2.38085e-09	2.37847e-07	SYT1/SNAP25/RIMS1/STXBP1/UNC13A/SYN3/SYN2/CPLX2/STX1B/CACNA1B/UNC13C
	M1	disruption of postsynaptic signalling by cnv	9	257	7.50764e-09	6.81831e-07	NRXN3/DLGAP1/GRIN2B/GRIN2A/CAMK2A/RYR2/CAMK2B/RPH3A/GRM1
	M1	post nmda receptor activation events	11	257	8.33686e-09	6.94043e-07	GRIN2B/ADCY1/GRIN2A/NRG1/RASGRF2/LRRC7/CAMK2A/CAMK2B/CAMK4/CAMKK1/NEFL
	M1	cardiac conduction	15	257	1.33607e-08	1.02672e-06	KCNIP4/FGF14/KCND2/FGF12/CACNB2/SCN2A/CAMK2A/RYR2/CAMK2B/SLC8A3/ATP1A3/KCNE4/SCN3B/CACNG8/KCNK1
	M1	gaba receptor activation	11	257	1.47215e-08	1.05049e-06	GABRB1/ADCY1/GABBR2/GABRB3/GABRB2/KCNJ6/GABRA2/KCNJ3/GABRG3/KCNJ9/GNAL
	M1	metabotropic glutamate receptor group iii pathway	11	257	3.53451e-08	2.35398e-06	GRIK2/SNAP25/GRIN2B/GRIK1/GRIN2A/CACNA1E/GRM7/GRM5/STX1B/CACNA1B/GRM1
	M1	heterotrimeric g-protein signaling pathway-gq alpha and	14	257	5.27895e-08	3.11821e-06	CHRM3/RGS7/PRKCB/CACNA1E/GRM7/GRM5/RAP1GAP/KCNJ6/PRKCZ/KCNJ3/CACNA1B/RGS4/GRM1/KCNJ9
		go alpha mediated pathway
	M1	negative regulation of nmda receptor-mediated neuronal transmission	7	257	5.30626e-08	3.11821e-06	GRIN2B/GRIN2A/LRRC7/CAMK2A/CAMK2B/CAMK4/NEFL
	M1	long-term potentiation	7	257	7.83046e-08	3.84805e-06	GRIN2B/GRIN2A/NRG1/LRRC7/CAMK2A/CAMK2B/NEFL
	M1	synaptic_vesicle_trafficking	7	257	7.83046e-08	3.84805e-06	SYT1/SNAP25/RIMS1/STXBP1/SYT7/STX1B/UNC13C
	M1	activation of nmda receptors and	11	257	7.85497e-08	3.84805e-06	GRIN2B/ADCY1/GRIN2A/NRG1/RASGRF2/LRRC7/CAMK2A/CAMK2B/CAMK4/CAMKK1/NEFL
		postsynaptic events
	M1	gaba receptor signaling	8	257	8.47419e-08	3.84805e-06	GABRB1/GABBR2/GAD1/GABRB3/SLC6A11/GABRB2/GABRA2/GABRG3
	M1	phase 0 - rapid depolarisation	8	257	8.47419e-08	3.84805e-06	FGF14/FGF12/CACNB2/SCN2A/CAMK2A/CAMK2B/SCN3B/CACNG8
	M1	netrin-1 signaling	9	257	3.06373e-07	1.33073e-05	DSCAM/DCC/DSCAML1/SLIT1/UNC5D/SLIT2/AGAP2/SLIT3/ABLIM2
	M1	ras activation upon ca2+ influx through nmda receptor	6	257	6.95445e-07	2.89479e-05	GRIN2B/RASGRF2/LRRC7/CAMK2A/CAMK2B/NEFL
	M1	calcium regulation in the cardiac cell	14	257	9.71342e-07	3.88148e-05	CHRM3/RGS7/PRKCB/ADCY1/CACNA1E/CAMK2A/RYR2/CAMK2B/SLC8A3/CAMK4/PRKCZ/KCNJ3/CACNA1B/RGS4
	M1	unblocking of nmda receptors, glutamate binding and	6	257	1.40617e-06	5.40294e-05	GRIN2B/GRIN2A/LRRC7/CAMK2A/CAMK2B/NEFL
		activation
	M1	muscle contraction	15	257	3.59568e-06	0.00013304	KCNIP4/FGF14/KCND2/FGF12/CACNB2/SCN2A/CAMK2A/RYR2/CAMK2B/SLC8A3/ATP1A3/KCNE4/SCN3B/CACNG8/KCNK1
	M1	metabotropic glutamate receptor group i pathway	6	257	4.5797e-06	0.000163397	GRIN2B/PRKCB/GRIK1/GRIN2A/GRM5/GRM1
	M1	naba_ecm_glycoproteins	15	257	5.2705e-06	0.00018156	TNC/IGFBP5/TNR/EFEMP1/NELL2/NTNG1/AEBP1/SLIT1/SLIT2/NPNT/SLIT3/FRAS1/LGI1/NELL1/EYS
	M1	assembly and	6	257	5.93016e-06	0.000197474	GRIN2B/GRIN2A/LRRC7/CAMK2A/CAMK2B/NEFL
		cell surface presentation of nmda receptors
	M1	creb1 phosphorylation through nmda receptor-mediated activation of ras signaling	6	257	7.58673e-06	0.000244489	GRIN2B/RASGRF2/LRRC7/CAMK2A/CAMK2B/NEFL
	M1	common pathways underlying drug addiction	7	257	1.09289e-05	0.000321116	PRKCB/ADCY1/GRIN2A/GRM5/CAMK2A/CAMK4/GRM1
	M1	ionotropic glutamate receptor pathway	7	257	1.09289e-05	0.000321116	GRIK2/SNAP25/GRIN2B/GRIK1/GRIN2A/CAMK2A/CAMK2B
	M1	adherens junctions interactions	6	257	1.83534e-05	0.000495541	CADM2/CDH13/CDH10/CADM3/CDH18/CDH12
	M1	naba_core_matrisome	17	257	2.13632e-05	0.000561627	TNC/IGFBP5/TNR/EFEMP1/NELL2/NTNG1/AEBP1/SLIT1/SLIT2/NPNT/SLIT3/COL22A1/FRAS1/LGI1/NELL1/COL24A1/EYS
	M1	no/cgmp/pkg mediated neuroprotection	7	257	2.77328e-05	0.000692628	GRIN2B/GRIN2A/CAMK2A/CAMK2B/PDE2A/CNGA3/NEFL
	M1	neurotransmitter release cycle	7	257	3.6669e-05	0.00086571	PPFIA2/SYT1/SNAP25/RIMS1/GAD1/SYN3/SLC6A11
	M1	calmodulin induced events	6	257	3.89959e-05	0.00086571	ADCY1/PDE1A/CAMK2A/CAMK2B/CAMK4/CAMKK1
	M1	cam pathway	6	257	3.89959e-05	0.00086571	ADCY1/PDE1A/CAMK2A/CAMK2B/CAMK4/CAMKK1
	M1	ca-dependent events	6	257	5.47017e-05	0.00118798	ADCY1/PDE1A/CAMK2A/CAMK2B/CAMK4/CAMKK1
	M1	g-protein mediated events	7	257	6.16662e-05	0.00131073	ADCY1/PDE1A/CAMK2A/CAMK2B/CAMK4/CAMKK1/GNAL
	M1	muscarinic acetylcholine receptor 1 and	7	257	6.97112e-05	0.00142125	CHRM3/SNAP25/GRIN2B/PRKCB/GRIN2A/PRKCZ/STX1B
		3 signaling pathway
	M1	signaling by erbb4	7	257	6.97112e-05	0.00142125	EGFR/NRG3/GABRB1/NRG1/GABRB3/GABRB2/GABRG3
	M1	mbdnf and	6	257	7.50953e-05	0.00150041	GABRB1/GABRB3/GABRB2/GABRA2/GABRG3/SLC12A5
		probdnf regulation of gaba neurotransmission
	M1	dag and	6	257	0.000101133	0.00194292	ADCY1/PDE1A/CAMK2A/CAMK2B/CAMK4/CAMKK1
		ip3 signaling
	M1	transcriptional regulation by mecp2	7	257	0.000110926	0.00208888	RBFOX1/GRIN2B/GRIN2A/CAMK2A/CAMK2B/GAD1/CAMK4
	M1	heterotrimeric g-protein signaling pathway-gi alpha and	11	257	0.000125298	0.00223522	CHRM3/RGS7/ADCY1/GRM7/GRM5/KCNJ6/KCNJ3/RGS4/GRM1/KCNJ9/GNAL
		gs alpha mediated pathway
	M1	activation of gabab receptors	6	257	0.00015313	0.00259282	ADCY1/GABBR2/KCNJ6/KCNJ3/KCNJ9/GNAL
	M1	gaba b receptor activation	6	257	0.00015313	0.00259282	ADCY1/GABBR2/KCNJ6/KCNJ3/KCNJ9/GNAL
	M1	rett syndrome causing genes	6	257	0.000253068	0.00401293	GRIN2B/SCN2A/STXBP1/GABBR2/GRIN2A/SRRM3
	M1	plc beta mediated events	6	257	0.000443162	0.00670787	ADCY1/PDE1A/CAMK2A/CAMK2B/CAMK4/CAMKK1
	M1	phosphodiesterases in neuronal function	6	257	0.000491864	0.00724904	GRIN2B/PDE10A/ADCY1/PDE1A/GRIN2A/PDE2A
	M1	l1cam interactions	8	257	0.000525214	0.00760419	EGFR/CNTN1/ANK3/SCN2A/KCNQ2/SH3GL2/SPTBN2/SCN3B
	M1	pathways regulating hippo signaling	8	257	0.000562645	0.00802975	EGFR/CDH13/PRKCB/CDH10/CDH18/PRKCZ/CDH12/GNAL
	M1	thyrotropin-releasing hormone receptor signaling pathway	6	257	0.000663298	0.00933288	CACNB2/SNAP25/PRKCB/CACNA1E/PRKCZ/CACNA1B
	M1	regulation of insulin secretion	7	257	0.000705584	0.00978998	CACNB2/CHRM3/SNAP25/STXBP1/CACNA1E/ABCC8/KCNC2
	M1	integration of energy metabolism	8	257	0.0010064	0.0131921	CACNB2/CHRM3/SNAP25/ADCY1/STXBP1/CACNA1E/ABCC8/KCNC2
	M1	cell-cell junction organization	6	257	0.00114198	0.0146261	CADM2/CDH13/CDH10/CADM3/CDH18/CDH12
	M1	alzheimer disease-amyloid secretase pathway	6	257	0.00124237	0.0157105	CACNB2/CHRM3/PRKCB/PCSK2/PRKCZ/PCSK1
	M1	cell junction organization	7	257	0.00126168	0.0157552	CADM2/CDH13/CDH10/FLNC/CADM3/CDH18/CDH12
	M1	opioid signalling	7	257	0.00154176	0.019015	ADCY1/PDE1A/CAMK2A/CAMK2B/CAMK4/CAMKK1/GNAL
	M1	hallmark_kras_signaling_dn	11	257	0.00159849	0.0193268	GRID2/DCC/ARPP21/TENM2/KLHDC8A/KCNQ2/RYR2/EPHA5/SPTBN2/PRODH/SIDT1
	M1	erbb signaling pathway	7	257	0.00175386	0.0199103	EGFR/NRG3/PRKCB/NRG1/CAMK2A/CAMK2B/PAK7
	M1	ion channel transport	10	257	0.00203308	0.0228207	TRPM3/CAMK2A/RYR2/ASIC2/CAMK2B/ANO5/ATP1A3/ATP8A2/WNK2/ANO3
	M1	mapk signaling pathway	12	257	0.00263839	0.0263575	FGF14/EGFR/FGF12/CACNA2D1/CACNB2/FLNC/CACNA2D3/RASGRF2/CACNA1E/MAPK8IP2/CACNA1B/CACNG8
	M1	arrhythmogenic right ventricular cardiomyopathy	6	257	0.0028472	0.0278858	CACNA2D1/CACNB2/SGCD/CACNA2D3/RYR2/CACNG8
	M1	myometrial relaxation and	9	257	0.00291024	0.0282265	IGFBP5/RGS7/PRKCB/ADCY1/CAMK2A/RYR2/CAMK2B/PRKCZ/RGS4
		contraction pathways
	M1	raf map kinase cascade	12	257	0.00452742	0.0407468	EGFR/NRG3/GRIN2B/NRG1/RASGRF2/LRRC7/CAMK2A/CAMK2B/SPTBN2/KSR2/GFRA1/NEFL
	M1	hallmark_apical_junction	10	257	0.00490077	0.0433263	CADM2/EGFR/CNTN1/NEGR1/FLNC/CADM3/SLIT2/PPP2R2C/ATP1A3/VCAM1
	M1	erk1 erk2 pathway	12	257	0.00525255	0.046029	EGFR/NRG3/GRIN2B/NRG1/RASGRF2/LRRC7/CAMK2A/CAMK2B/SPTBN2/KSR2/GFRA1/NEFL
	M2	hallmark_epithelial_mesenchymal_transition	20	66	2.30273e-21	1.53132e-18	FN1/VIM/COL4A1/VEGFA/COL1A2/COL3A1/THBS1/IGFBP3/TGFBI/MMP14/COL5A1/COL6A2/SERPINE1/ITGA5/COL1A1/CYR61/COL6A3/POSTN/LOX/TNFRSF12A
	M2	beta1 integrin cell surface interactions	13	66	4.46527e-18	9.89801e-16	FN1/COL4A1/VEGFA/COL1A2/COL3A1/THBS1/TGFBI/COL5A1/COL6A2/ITGA5/COL1A1/COL6A3/PLAU
	M2	pid_integrin1_pathway	13	66	4.46527e-18	9.89801e-16	FN1/COL4A1/VEGFA/COL1A2/COL3A1/THBS1/TGFBI/COL5A1/COL6A2/ITGA5/COL1A1/COL6A3/PLAU
	M2	extracellular matrix organization	17	66	3.11628e-14	5.18081e-12	FN1/COL4A1/HSPG2/COL1A2/COL3A1/THBS1/MMP14/COL8A1/COL5A1/COL6A2/SERPINE1/ITGA5/COL1A1/COL6A3/ADAMTS14/ICAM1/LOX
	M2	beta3 integrin cell surface interactions	9	66	3.61438e-13	4.80713e-11	FN1/COL4A1/VEGFA/COL1A2/THBS1/TGFBI/COL1A1/CYR61/PLAU
	M2	pid_integrin3_pathway	9	66	4.5537e-13	5.04702e-11	FN1/COL4A1/VEGFA/COL1A2/THBS1/TGFBI/COL1A1/CYR61/PLAU
	M2	pid_avb3_integrin_pathway	10	66	2.52134e-12	2.39527e-10	FN1/COL4A1/VEGFA/COL1A2/COL3A1/COL8A1/COL5A1/COL6A2/COL1A1/COL6A3
	M2	naba_core_matrisome	15	66	3.20356e-12	2.66296e-10	FN1/COL4A1/HSPG2/COL1A2/COL3A1/THBS1/IGFBP3/TGFBI/COL8A1/COL5A1/COL6A2/COL1A1/CYR61/COL6A3/POSTN
	M2	assembly of collagen fibrils and	9	66	5.82116e-12	4.30119e-10	COL4A1/COL1A2/COL3A1/COL8A1/COL5A1/COL6A2/COL1A1/COL6A3/LOX
		other multimeric structures
	M2	hallmark_hypoxia	13	66	1.1772e-11	7.50227e-10	VEGFA/IGFBP3/TGFBI/COL5A1/SERPINE1/HK2/CAV1/ANXA2/CA12/HMOX1/CYR61/ADM/LOX
	M2	integrins in angiogenesis	9	66	1.30727e-11	7.50227e-10	FN1/COL4A1/VEGFA/COL1A2/COL3A1/COL5A1/COL6A2/COL1A1/COL6A3
	M2	mirna targets in ecm and	8	66	1.45214e-11	7.50227e-10	FN1/COL4A1/COL1A2/COL3A1/THBS1/COL5A1/COL6A2/COL6A3
		membrane receptors
	M2	collagen formation	10	66	1.46661e-11	7.50227e-10	COL4A1/COL1A2/COL3A1/COL8A1/COL5A1/COL6A2/COL1A1/COL6A3/ADAMTS14/LOX
	M2	integrin signalling pathway	12	66	2.11137e-11	1.0029e-09	FN1/COL4A1/COL1A2/COL3A1/COL8A1/COL5A1/COL6A2/CAV1/ITGA5/COL1A1/COL6A3/ITGBL1
	M2	collagen biosynthesis and	9	66	3.15011e-11	1.28915e-09	COL4A1/COL1A2/COL3A1/COL8A1/COL5A1/COL6A2/COL1A1/COL6A3/ADAMTS14
		modifying enzymes
	M2	collagen chain trimerization	8	66	3.29557e-11	1.28915e-09	COL4A1/COL1A2/COL3A1/COL8A1/COL5A1/COL6A2/COL1A1/COL6A3
	M2	naba_collagens	8	66	3.29557e-11	1.28915e-09	COL4A1/COL1A2/COL3A1/COL8A1/COL5A1/COL6A2/COL1A1/COL6A3
	M2	pid_syndecan_1_pathway	8	66	4.81484e-11	1.77882e-09	COL4A1/COL1A2/COL3A1/COL8A1/COL5A1/COL6A2/COL1A1/COL6A3
	M2	syndecan-1-mediated signaling events	7	66	5.45991e-10	1.91097e-08	COL4A1/COL1A2/COL3A1/COL5A1/COL6A2/COL1A1/COL6A3
	M2	interleukin-4 and	9	66	3.14605e-09	1.04606e-07	FN1/VIM/VEGFA/ANXA1/COL1A2/SOCS3/HMOX1/ICAM1/CCL2
		interleukin-13 signaling
	M2	hallmark_coagulation	9	66	2.15165e-08	6.81355e-07	FN1/ANXA1/THBS1/MMP14/SERPINE1/C1R/CFI/PLAU/DPP4
	M2	focal adhesion	10	66	3.67777e-08	1.11169e-06	FN1/COL4A1/VEGFA/COL1A2/THBS1/COL6A2/CAV1/ITGA5/COL1A1/BIRC3
	M2	senescence and	8	66	4.10184e-08	1.18597e-06	FN1/COL3A1/THBS1/IGFBP3/MMP14/SERPINE1/COL1A1/PLAU
		autophagy in cancer
	M2	il-18 signaling pathway	11	66	7.7265e-08	2.14088e-06	FN1/VEGFA/COL1A2/COL3A1/MMP14/COL1A1/SOCS3/HMOX1/ICAM1/CCL2/BIRC3
	M2	focal adhesion-pi3k-akt-mtor-signaling pathway	11	66	2.14343e-07	5.70152e-06	FN1/COL4A1/VEGFA/OSMR/COL1A2/COL3A1/THBS1/COL5A1/COL6A2/ITGA5/COL1A1
	M2	hallmark_inflammatory_response	9	66	5.20366e-07	1.19325e-05	NAMPT/OSMR/PDPN/MMP14/SERPINE1/ITGA5/ICAM1/ADM/CCL2
	M2	hallmark_tnfa_signaling_via_nfkb	9	66	5.20366e-07	1.19325e-05	NAMPT/VEGFA/SERPINE1/SOCS3/CYR61/ICAM1/PLAU/CCL2/BIRC3
	M2	integrin cell surface interactions	6	66	6.57059e-07	1.45648e-05	FN1/COL4A1/HSPG2/THBS1/ITGA5/ICAM1
	M2	oncostatin m signaling pathway	6	66	7.21118e-07	1.54691e-05	VEGFA/OSMR/SERPINE1/SOCS3/CYR61/CCL2
	M2	pi3k-akt signaling pathway	10	66	5.36948e-06	0.000105021	FN1/COL4A1/VEGFA/OSMR/COL1A2/THBS1/COL6A2/ITGA5/COL1A1/COL6A3
	M2	hallmark_uv_response_dn	7	66	6.62067e-06	0.000118993	COL1A2/COL3A1/SERPINE1/CAV1/ANXA2/COL1A1/CYR61
	M2	hallmark_apoptosis	7	66	1.26245e-05	0.000209882	EMP1/ANXA1/LGALS3/CAV1/HMOX1/TNFRSF12A/BIRC3
	M2	signaling by interleukins	11	66	1.30837e-05	0.000212211	FN1/VIM/VEGFA/OSMR/ANXA1/COL1A2/ANXA2/SOCS3/HMOX1/ICAM1/CCL2
	M2	spinal cord injury	6	66	2.23863e-05	0.000338338	VIM/COL4A1/ANXA1/LGALS3/ICAM1/CCL2
	M2	vegfa-vegfr2 signaling pathway	10	66	4.20259e-05	0.000570351	FN1/VEGFA/ANXA1/IGFBP3/MMP14/CAV1/CYR61/ICAM1/PLAU/CCL2
	M2	naba_ecm_glycoproteins	6	66	0.000385997	0.00414013	FN1/THBS1/IGFBP3/TGFBI/CYR61/POSTN
	M2	hallmark_complement	6	66	0.000429822	0.00446612	FN1/MMP14/LGALS3/SERPINE1/C1R/DPP4
	M2	hallmark_interferon_gamma_response	6	66	0.000429822	0.00446612	NAMPT/C1R/SOCS3/ICAM1/METTL7B/CCL2
	M2	egfr1	7	66	0.00740943	0.0414056	VIM/ANXA1/SPRY4/CAV1/ANXA2/SOCS3/S100A10
	M2	egfr1	7	66	0.00837932	0.0453029	VIM/ANXA1/SPRY4/CAV1/ANXA2/SOCS3/S100A10
	M4	neutrophil degranulation	10	30	4.2103e-08	4.96973e-06	C3/CD44/CD93/SLC11A1/CD14/CD68/SERPINA1/LTF/FPR1/LYZ
	M4	human complement system	6	30	5.77481e-08	4.96973e-06	SPP1/C3/CD93/F13A1/FCGR3A/FPR1
	M4	hallmark_complement	7	30	2.17756e-07	7.15874e-06	C3/C1QC/C1QA/CP/APOC1/SERPINA1/LTF
	M4	hallmark_inflammatory_response	7	30	2.17756e-07	7.15874e-06	STAB1/MSR1/RGS1/APLNR/CD14/IL1R1/FPR1
	M5	hallmark_g2m_checkpoint	8	32	1.52567e-08	5.0346e-06	CENPF/CDK4/TOP2A/MKI67/CASC5/NUSAP1/BUB1/CDK1
	M5	mitotic prometaphase	6	32	3.90528e-06	0.000210271	CENPF/CASC5/NCAPG/BUB1/CDK1/KIF18A
	M5	hallmark_e2f_targets	6	32	6.51507e-06	0.000257216	CDK4/TOP2A/MKI67/WEE1/CDK1/MELK
	M5	cell cycle checkpoints	6	32	5.33613e-05	0.00168331	CENPF/WEE1/CASC5/BUB1/CDK1/KIF18A
	M5	m phase	6	32	0.000322851	0.00448117	CENPF/CASC5/NCAPG/BUB1/CDK1/KIF18A
5hmC	M1	neutrophil degranulation	30	166	1.09379e-13	1.18786e-10	MGAM/DNAJC5/TRPM2/TNFRSF1B/ALOX5/ITGB2/PTAFR/LTF/C3/HMHA1/ITGAL/PLAC8/FGR/ITGAM/C5AR1/CDA/PLAUR/PTPN6/SLC11A1/HK3/CNN2/ITGAX/CTSS/FPR1/MMP25/S100A11/CD93/SLC2A3/LAIR1/SERPINA1
	M1	microglia pathogen phagocytosis pathway	9	166	1.03627e-09	5.62695e-07	PIK3CD/ITGB2/VAV1/HCK/ITGAM/PTPN6/RAC2/TREM1/NCF4
	M1	tyrobp causal network	9	166	4.53858e-08	1.02366e-05	RBM47/TNFRSF1B/ITGB2/SAMSN1/C3/SLC7A7/ITGAM/BIN2/ITGAX
	M1	beta2 integrin cell surface interactions	7	166	4.713e-08	1.02366e-05	ITGB2/C3/ITGAL/ITGAM/PLAUR/ITGAX/ICAM1
	M1	pid_integrin2_pathway	7	166	4.713e-08	1.02366e-05	ITGB2/C3/ITGAL/ITGAM/PLAUR/ITGAX/ICAM1
	M1	signaling by interleukins	20	166	9.94449e-07	0.000175833	PIK3CD/TNFRSF1B/ALOX5/ITGB2/PTAFR/VAV1/IL4R/IL17RA/HCK/TGFB1/ITGAM/P4HB/TALDO1/JAK3/PTPN6/CSF2RB/CNN2/ITGAX/FPR1/ICAM1
	M1	hallmark_inflammatory_response	13	166	1.13336e-06	0.000175833	PCDH7/CALCRL/PIK3R5/TNFRSF1B/PTAFR/IL4R/C5AR1/PLAUR/NLRP3/GPR132/KLF6/FPR1/ICAM1
	M1	cell surface interactions at the vascular wall	10	166	8.34707e-06	0.000985713	ITGB2/SLC7A7/SLC16A3/ITGAL/TGFB1/ITGAM/AMICA1/PTPN6/ITGAX/TREM1
	M1	interleukin-4 and interleukin-13 signaling	9	166	9.07655e-06	0.000985713	TNFRSF1B/ALOX5/ITGB2/IL4R/TGFB1/ITGAM/JAK3/ITGAX/ICAM1
	M1	pid_amb2_neutrophils_pathway	6	166	1.00458e-05	0.000991797	ITGB2/HCK/FGR/ITGAM/PLAUR/ICAM1
	M1	interleukin-3, interleukin-5 and gm-csf signaling	6	166	1.33463e-05	0.00120784	PIK3CD/VAV1/HCK/JAK3/PTPN6/CSF2RB
	M1	human complement system	8	166	2.36765e-05	0.00183662	ITGB2/C3/C5AR1/PLAUR/ITGAX/FPR1/ICAM1/CD93
	M1	il-3 signaling pathway	6	166	2.88011e-05	0.0020852	PIK3CD/VAV1/HCK/TGFB1/PTPN6/CSF2RB
	M1	hallmark_allograft_rejection	11	166	3.71633e-05	0.00237408	ITGB2/IL4R/ITGAL/TGFB1/FGR/SPI1/PTPN6/NLRP3/CTSS/NCF4/ICAM1
	M1	cadherin signaling pathway	9	166	9.90039e-05	0.00537591	CTNND2/ERBB4/PCDH7/CDH20/FAT1/CDH10/WNT7B/PCDH10/WNT5A
	M1	kitreceptor	7	166	0.000128869	0.00666437	MPDZ/VAV1/HCK/FGR/JAK3/PTPN6/CSF2RB
	M1	chemokine signaling pathway	9	166	0.000186244	0.00809045	ADCY2/GNAI1/PIK3CD/PIK3R5/VAV1/HCK/FGR/JAK3/RAC2
	M1	immunoregulatory interactions between a lymphoid and a non-lymphoid cell	8	166	0.000203657	0.00831624	ITGB2/C3/ITGAL/AMICA1/TREM1/PILRB/ICAM1/LAIR1
	M1	pid_cxcr4_pathway	7	166	0.000262597	0.00899852	GNAI1/PIK3CD/PIK3R5/VAV1/HCK/FGR/PTPN6
	M1	extracellular matrix organization	12	166	0.000267411	0.00899852	TNR/NCAM1/MMP16/ITGB2/ITGAL/TGFB1/ITGAM/P4HB/ITGAX/CTSS/ICAM1/MMP25
	M1	kitreceptor	7	166	0.000295938	0.00918252	MPDZ/VAV1/HCK/FGR/JAK3/PTPN6/CSF2RB
	M1	gm-csf	6	166	0.000483273	0.0131209	VAV1/HCK/TGFB1/JAK3/PTPN6/CSF2RB
	M1	il3	6	166	0.000587221	0.0155542	PIK3CD/VAV1/HCK/PTPN6/CSF2RB/PILRB
	M1	hippo-merlin signaling dysregulation	7	166	0.00070332	0.0170804	NTRK2/CDH20/CDH10/ITGB2/ITGAL/ITGAM/ITGAX
	M1	hallmark_il6_jak_stat3_signaling	6	166	0.000707752	0.0170804	PIK3R5/TNFRSF1B/IL4R/IL17RA/TGFB1/CSF2RB
	M1	hallmark_complement	9	166	0.000832181	0.0184439	EHD1/PIK3R5/LTF/C3/ITGAM/CDA/PLAUR/CTSS/SERPINA1
	M1	cxcr4	6	166	0.00112366	0.0236662	GNAI1/ITGB2/VAV1/JAK3/PTPN6/ICAM1
	M1	leishmania infection	10	166	0.00124012	0.0254108	ADCY2/GNAI1/CALCRL/VAV1/C3/WNT5A/HCK/FGR/HRH2/NLRP3
	M1	focal adhesion-pi3k-akt-mtor-signaling pathway	11	166	0.00129764	0.0260969	FGF14/TNR/FGF12/PIK3CD/PIK3R5/ITGB2/IL4R/ITGAL/JAK3/ITGAX/SLC2A3
	M1	integrin-mediated cell adhesion	6	166	0.0014655	0.0289369	ITGB2/ITGAL/VASP/ITGAM/RAC2/ITGAX
	M1	alzheimer disease-presenilin pathway	6	166	0.00238121	0.0397846	ERBB4/MMP16/WNT7B/LRP6/WNT5A/MMP25
	M1	dna damage response (only atm dependent)	6	166	0.00238121	0.0397846	WNT7B/PIK3CD/PIK3R5/WNT5A/TGFB1/RAC2
	M1	neuronal system	12	166	0.00257139	0.0416796	NLGN1/GRIK2/ADCY2/GRIA4/GRIA2/KCNN2/GNAI1/DNAJC5/KCNJ15/CHRNA4/BCHE/KCNN4
	M1	transmission across chemical synapses	9	166	0.00276197	0.043471	GRIK2/ADCY2/GRIA4/GRIA2/GNAI1/DNAJC5/KCNJ15/CHRNA4/BCHE
	M1	inflammation mediated by chemokine and cytokine signaling pathway	8	166	0.00305546	0.0467646	ADCY2/GNAI1/PIK3CD/VAV1/ITGAL/C5AR1/RAC2/FPR1
	M1	esc pluripotency pathways	6	166	0.00310593	0.0468478	FGF14/FGF12/WNT7B/PIK3CD/LRP6/WNT5A
	M1	hallmark_kras_signaling_up	8	166	0.00324986	0.0483472	PRRX1/PCP4/TNFRSF1B/ITGB2/PLVAP/PLAUR/CTSS/KCNN4
	M1	osteoblast differentiation	6	166	0.00338068	0.0496138	WNT7B/PIK3CD/LRP6/PIK3R5/WNT5A/DLL1
	M2	spinal cord injury	9	145	4.64586e-06	0.00485492	PRKCA/PLXNA2/SEMA6A/EPHA4/RGMA/GAP43/EFNB2/GFAP/AQP4
	M2	neural crest differentiation	7	145	0.000106912	0.0279308	TCF4/CDH2/NOTCH1/BMP7/LHX2/FGFR3/GFAP
	M4	focal adhesion	7	68	5.85207e-05	0.0131379	EGFR/ACTN4/ITGA8/AKT2/RAC1/CCND2/PDGFA
	M4	ras signaling	6	68	0.00031477	0.0246691	EGFR/KSR2/AKT2/RAC1/HTR7/CALM1
	M6	neuronal system	7	39	9.31262e-05	0.0215121	LRRTM4/KCNH8/ADCY8/KCNK10/KCNK9/KCNJ3/CACNG8
mRNA	M1	neuronal system	71	326	1.9653e-43	2.17952e-40	SLC1A2/NRXN3/PLCB1/GRIK2/PTPRD/DLGAP1/LRRTM4/KCNQ5/ADCY2/CACNB2/PPFIA2/SYT1/GABRB1/SNAP25/KCNH7/GRIN2B/PRKCB/GRIK1/CACNA1A/RIMS1/KCNH1/ADCY1/STXBP1/CACNA2D3/GABBR2/GRIN2A/KCNQ2/NRG1/RASGRF2/LRRC7/CACNA1E/KCNA2/GRM5/CAMK2A/CAMK2B/GAD1/GABRB3/KCNAB2/SYN3/SHANK2/CAMK4/BZRAP1/KCNAB1/KCNK10/GRIP1/GABRB2/KCNJ6/LRFN2/SYT7/SLITRK5/GABRA2/KCNJ3/CACNA1B/KCNC1/GRM1/ABCC8/GABRG3/KCNC2/CACNG8/CAMKK1/SYT9/KCNK…
	M1	transmission across chemical synapses	42	326	1.42566e-24	7.9053e-22	SLC1A2/PLCB1/GRIK2/ADCY2/CACNB2/PPFIA2/SYT1/GABRB1/SNAP25/GRIN2B/PRKCB/GRIK1/CACNA1A/RIMS1/ADCY1/CACNA2D3/GABBR2/GRIN2A/NRG1/RASGRF2/LRRC7/CACNA1E/CAMK2A/CAMK2B/GAD1/GABRB3/SYN3/CAMK4/BZRAP1/GRIP1/GABRB2/KCNJ6/GABRA2/KCNJ3/CACNA1B/GABRG3/CACNG8/CAMKK1/RASGRF1/NEFL/KCNJ9/GNAL
	M1	neurotransmitter receptors and postsynaptic signal transmission	29	326	2.05443e-16	7.59455e-14	PLCB1/GRIK2/ADCY2/GABRB1/GRIN2B/PRKCB/GRIK1/ADCY1/GABBR2/GRIN2A/NRG1/RASGRF2/LRRC7/CAMK2A/CAMK2B/GABRB3/CAMK4/GRIP1/GABRB2/KCNJ6/GABRA2/KCNJ3/GABRG3/CACNG8/CAMKK1/RASGRF1/NEFL/KCNJ9/GNAL
	M1	protein-protein interactions at synapses	18	326	1.73678e-12	4.81522e-10	NRXN3/PTPRD/DLGAP1/LRRTM4/PPFIA2/SYT1/GRIN2B/STXBP1/GRIN2A/GRM5/SHANK2/LRFN2/SYT7/SLITRK5/GRM1/SYT9/BEGAIN/DLGAP3
	M1	potassium channels	19	326	4.50672e-12	9.99591e-10	KCNQ5/KCNH7/KCNH1/GABBR2/KCNQ2/KCNA2/KCNAB2/KCNAB1/KCNK10/KCNJ6/KCNJ3/KCNC1/ABCC8/KCNC2/KCNK2/KCNJ9/KCNK1/KCNB2/HCN1
	M1	neurexins and neuroligins	14	326	4.13781e-11	7.64806e-09	NRXN3/DLGAP1/LRRTM4/SYT1/GRIN2B/STXBP1/GRIN2A/GRM5/SHANK2/SYT7/GRM1/SYT9/BEGAIN/DLGAP3
	M1	synaptic vesicle pathway	13	326	1.59649e-10	2.5293e-08	SYT1/SNAP25/CACNA1A/DNM1/RIMS1/STXBP1/UNC13A/SYN3/SYN2/CPLX2/STX1B/CACNA1B/UNC13C
	M1	calcium regulation in the cardiac cell	20	326	4.91444e-10	6.81264e-08	ADCY2/CHRM3/CACNA1D/RGS7/ATP1B1/PRKCB/CACNA1A/ADCY1/CACNA1E/CAMK2A/RYR2/CAMK2B/SLC8A3/CAMK4/ADRA1A/PRKCZ/KCNJ3/CACNA1B/RGS4/RGS20
	M1	fragile x syndrome	18	326	5.86954e-10	7.23257e-08	PLCB1/GRIN2B/DNM1/GRIN2A/GRM5/CAMK2A/AGAP2/CAMK2B/GAD1/CAMK4/SH3GL3/RAP1GAP/GRIP1/GABRB2/KCNC1/GRM1/DLGAP3/HCN1
	M1	splicing factor nova regulated synaptic proteins	11	326	3.07826e-09	3.38962e-07	GRIK2/ANK3/GRIN2B/EFNA5/GABBR2/KCNQ2/CADM3/NCDN/RAP1GAP/KCNJ6/PRKCZ
	M1	heterotrimeric g-protein signaling pathway-gq alpha and go alpha mediated pathway	17	326	3.36211e-09	3.38962e-07	PLCB1/CHRM3/RGS7/PRKCB/CACNA1A/CACNA1E/GRM7/GRM5/GRM3/RAP1GAP/KCNJ6/PRKCZ/KCNJ3/CACNA1B/RGS4/GRM1/KCNJ9
	M1	metabotropic glutamate receptor group iii pathway	13	326	4.05812e-09	3.75038e-07	SLC1A2/GRIK2/SNAP25/GRIN2B/GRIK1/CACNA1A/GRIN2A/CACNA1E/GRM7/GRM5/STX1B/CACNA1B/GRM1
	M1	cardiac conduction	17	326	7.28418e-09	6.21397e-07	KCNIP4/FGF14/FGF12/CACNB2/SCN3A/ATP1B1/SCN2A/CAMK2A/RYR2/CAMK2B/SLC8A3/ATP1A3/KCNK10/SCN3B/CACNG8/KCNK2/KCNK1
	M1	post nmda receptor activation events	12	326	8.7561e-09	6.93608e-07	GRIN2B/ADCY1/GRIN2A/NRG1/RASGRF2/LRRC7/CAMK2A/CAMK2B/CAMK4/CAMKK1/RASGRF1/NEFL
	M1	gaba receptor activation	12	326	1.62324e-08	1.20012e-06	ADCY2/GABRB1/ADCY1/GABBR2/GABRB3/GABRB2/KCNJ6/GABRA2/KCNJ3/GABRG3/KCNJ9/GNAL
	M1	netrin-1 signaling	11	326	1.8011e-08	1.24839e-06	DSCAM/DCC/DSCAML1/UNC5C/SLIT1/UNC5D/SLIT2/AGAP2/SLIT3/ABLIM2/NTN4
	M1	phase 0 - rapid depolarisation	9	326	3.2078e-08	2.09262e-06	FGF14/FGF12/CACNB2/SCN3A/SCN2A/CAMK2A/CAMK2B/SCN3B/CACNG8
	M1	voltage gated potassium channels	10	326	5.6497e-08	3.43224e-06	KCNQ5/KCNH7/KCNH1/KCNQ2/KCNA2/KCNAB2/KCNAB1/KCNC1/KCNC2/KCNB2
	M1	disruption of postsynaptic signalling by cnv	9	326	5.88031e-08	3.43224e-06	NRXN3/DLGAP1/GRIN2B/GRIN2A/CAMK2A/RYR2/CAMK2B/RPH3A/GRM1
	M1	activation of nmda receptors and postsynaptic events	12	326	9.93563e-08	5.50931e-06	GRIN2B/ADCY1/GRIN2A/NRG1/RASGRF2/LRRC7/CAMK2A/CAMK2B/CAMK4/CAMKK1/RASGRF1/NEFL
	M1	ras activation upon ca2+ influx through nmda receptor	7	326	1.15128e-07	6.07983e-06	GRIN2B/RASGRF2/LRRC7/CAMK2A/CAMK2B/RASGRF1/NEFL
	M1	negative regulation of nmda receptor-mediated neuronal transmission	7	326	2.68971e-07	1.35586e-05	GRIN2B/GRIN2A/LRRC7/CAMK2A/CAMK2B/CAMK4/NEFL
	M1	long-term potentiation	7	326	3.95126e-07	1.82581e-05	GRIN2B/GRIN2A/NRG1/LRRC7/CAMK2A/CAMK2B/NEFL
	M1	synaptic_vesicle_trafficking	7	326	3.95126e-07	1.82581e-05	SYT1/SNAP25/RIMS1/STXBP1/SYT7/STX1B/UNC13C
	M1	ionotropic glutamate receptor pathway	9	326	4.50413e-07	1.99803e-05	SLC1A2/GRIK2/SNAP25/GRIN2B/GRIK1/GRIN2A/CAMK2A/CAMK2B/GRM3
	M1	serotonin neurotransmitter release cycle	6	326	1.24981e-06	5.3309e-05	PPFIA2/SYT1/SNAP25/RIMS1/SYN3/BZRAP1
	M1	creb1 phosphorylation through nmda receptor-mediated activation of ras signaling	7	326	2.01397e-06	8.27221e-05	GRIN2B/RASGRF2/LRRC7/CAMK2A/CAMK2B/RASGRF1/NEFL
	M1	muscle contraction	17	326	3.66742e-06	0.000140247	KCNIP4/FGF14/FGF12/CACNB2/SCN3A/ATP1B1/SCN2A/CAMK2A/RYR2/CAMK2B/SLC8A3/ATP1A3/KCNK10/SCN3B/CACNG8/KCNK2/KCNK1
	M1	g-protein mediated events	9	326	4.41347e-06	0.000160598	PLCB1/ADCY2/ADCY1/PDE1A/CAMK2A/CAMK2B/CAMK4/CAMKK1/GNAL
	M1	interaction between l1 and ankyrins	7	326	4.48923e-06	0.000160598	ANK3/SCN3A/SCN2A/KCNQ2/SPTBN2/SCN3B/ANK1
	M1	unblocking of nmda receptors, glutamate binding and activation	6	326	5.57337e-06	0.000192728	GRIN2B/GRIN2A/LRRC7/CAMK2A/CAMK2B/NEFL
	M1	adherens junctions interactions	7	326	5.73491e-06	0.000192728	CADM2/CDH13/CDH10/CADM3/CDH18/CDH8/CDH12
	M1	gaba receptor signaling	7	326	7.25508e-06	0.000236644	GABRB1/GABBR2/GAD1/GABRB3/GABRB2/GABRA2/GABRG3
	M1	dopamine neurotransmitter release cycle	6	326	7.64466e-06	0.000242227	PPFIA2/SYT1/SNAP25/RIMS1/SYN3/BZRAP1
	M1	integration of energy metabolism	12	326	1.03974e-05	0.000320298	PLCB1/ADCY2/CACNB2/CHRM3/CACNA1D/SNAP25/CACNA1A/ADCY1/STXBP1/CACNA1E/ABCC8/KCNC2
	M1	glutamate neurotransmitter release cycle	6	326	1.36514e-05	0.000391835	SLC1A2/PPFIA2/SYT1/SNAP25/RIMS1/BZRAP1
	M1	calmodulin induced events	7	326	1.3945e-05	0.000391835	ADCY2/ADCY1/PDE1A/CAMK2A/CAMK2B/CAMK4/CAMKK1
	M1	cam pathway	7	326	1.3945e-05	0.000391835	ADCY2/ADCY1/PDE1A/CAMK2A/CAMK2B/CAMK4/CAMKK1
	M1	heterotrimeric g-protein signaling pathway-gi alpha and gs alpha mediated pathway	14	326	1.41329e-05	0.000391835	ADCY2/CHRM3/RGS7/ADCY1/GRM7/GRM5/GRM3/ADRA1A/KCNJ6/KCNJ3/RGS4/GRM1/KCNJ9/GNAL
	M1	regulation of insulin secretion	10	326	1.75175e-05	0.000470891	PLCB1/CACNB2/CHRM3/CACNA1D/SNAP25/CACNA1A/STXBP1/CACNA1E/ABCC8/KCNC2
	M1	metabotropic glutamate receptor group i pathway	6	326	1.78336e-05	0.000470891	GRIN2B/PRKCB/GRIK1/GRIN2A/GRM5/GRM1
	M1	neurotransmitter release cycle	8	326	2.04597e-05	0.000511574	SLC1A2/PPFIA2/SYT1/SNAP25/RIMS1/GAD1/SYN3/BZRAP1
	M1	ca-dependent events	7	326	2.07582e-05	0.000511574	ADCY2/ADCY1/PDE1A/CAMK2A/CAMK2B/CAMK4/CAMKK1
	M1	assembly and cell surface presentation of nmda receptors	6	326	2.29907e-05	0.000554275	GRIN2B/GRIN2A/LRRC7/CAMK2A/CAMK2B/NEFL
	M1	pathways regulating hippo signaling	11	326	2.41045e-05	0.000568764	PLCB1/CDH20/CDH13/PRKCB/CDH10/CDH18/CDH8/PRKCZ/KIT/CDH12/GNAL
	M1	plc beta mediated events	8	326	3.20549e-05	0.000725488	PLCB1/ADCY2/ADCY1/PDE1A/CAMK2A/CAMK2B/CAMK4/CAMKK1
	M1	dag and ip3 signaling	7	326	4.26674e-05	0.000927807	ADCY2/ADCY1/PDE1A/CAMK2A/CAMK2B/CAMK4/CAMKK1
	M1	common pathways underlying drug addiction	7	326	5.03958e-05	0.00107479	PRKCB/ADCY1/GRIN2A/GRM5/CAMK2A/CAMK4/GRM1
	M1	thyrotropin-releasing hormone receptor signaling pathway	8	326	5.56335e-05	0.00114255	PLCB1/CACNB2/SNAP25/PRKCB/CACNA1A/CACNA1E/PRKCZ/CACNA1B
	M1	activation of gabab receptors	7	326	6.93006e-05	0.00134832	ADCY2/ADCY1/GABBR2/KCNJ6/KCNJ3/KCNJ9/GNAL
	M1	gaba b receptor activation	7	326	6.93006e-05	0.00134832	ADCY2/ADCY1/GABBR2/KCNJ6/KCNJ3/KCNJ9/GNAL
	M1	ion channel transport	14	326	9.65843e-05	0.00184676	ATP8A1/NALCN/ATP1B1/UNC79/CAMK2A/RYR2/ASIC2/CAMK2B/ANO4/ANO5/ATP1A3/ATP8A2/WNK2/ANO3
	M1	l1cam interactions	10	326	0.00011674	0.00219432	CNTN1/ANK3/SCN3A/DNM1/SCN2A/KCNQ2/SH3GL2/SPTBN2/SCN3B/ANK1
	M1	no/cgmp/pkg mediated neuroprotection	7	326	0.000124501	0.0023012	GRIN2B/GRIN2A/CAMK2A/CAMK2B/PDE2A/CNGA3/NEFL
	M1	gaba-b_receptor_ii_signaling	6	326	0.000171857	0.00312442	ADCY2/CACNA1A/ADCY1/GABBR2/KCNJ3/CACNA1B
	M1	phosphodiesterases in neuronal function	7	326	0.000269548	0.00467075	ADCY2/GRIN2B/PDE10A/ADCY1/PDE1A/GRIN2A/PDE2A
	M1	mbdnf and probdnf regulation of gaba neurotransmission	6	326	0.000275003	0.00469197	GABRB1/GABRB3/GABRB2/GABRA2/GABRG3/SLC12A5
	M1	opioid signalling	9	326	0.000295331	0.0048758	PLCB1/ADCY2/ADCY1/PDE1A/CAMK2A/CAMK2B/CAMK4/CAMKK1/GNAL
	M1	naba_ecm_glycoproteins	14	326	0.000298764	0.0048758	SPARC/IGFBP5/TNR/EDIL3/NELL2/AEBP1/SLIT1/SLIT2/NPNT/SLIT3/FRAS1/LGI1/NELL1/NTN4
	M1	muscarinic acetylcholine receptor 1 and 3 signaling pathway	7	326	0.000303364	0.0048758	CHRM3/SNAP25/GRIN2B/PRKCB/GRIN2A/PRKCZ/STX1B
	M1	signaling by erbb4	7	326	0.000303364	0.0048758	SPARC/NRG3/GABRB1/NRG1/GABRB3/GABRB2/GABRG3
	M1	transcriptional regulation by mecp2	7	326	0.000474242	0.00730464	RBFOX1/GRIN2B/GRIN2A/CAMK2A/CAMK2B/GAD1/CAMK4
	M1	metabotropic glutamate receptor group ii pathway	6	326	0.000481806	0.0073195	SNAP25/CACNA1A/CACNA1E/GRM3/STX1B/CACNA1B
	M1	cell-cell junction organization	7	326	0.000714331	0.0104236	CADM2/CDH13/CDH10/CADM3/CDH18/CDH8/CDH12
	M1	rett syndrome causing genes	6	326	0.000891216	0.0126713	GRIN2B/SCN2A/STXBP1/GABBR2/GRIN2A/SRRM3
	M1	naba_core_matrisome	16	326	0.00109521	0.0149949	SPARC/IGFBP5/TNR/EDIL3/NELL2/AEBP1/SLIT1/SLIT2/NPNT/SLIT3/COL22A1/FRAS1/LGI1/NELL1/COL24A1/NTN4
	M1	cell junction organization	8	326	0.00111019	0.0150147	CADM2/CDH13/CDH10/FLNC/CADM3/CDH18/CDH8/CDH12
	M1	myometrial relaxation and contraction pathways	11	326	0.00137459	0.0179877	IGFBP5/ADCY2/RGS7/PRKCB/ADCY1/CAMK2A/RYR2/CAMK2B/PRKCZ/RGS4/RGS20
	M1	ion homeostasis	6	326	0.00137868	0.0179877	ATP1B1/CAMK2A/RYR2/CAMK2B/SLC8A3/ATP1A3
	M1	ion transport by p-type atpases	6	326	0.00186099	0.0226796	ATP8A1/ATP1B1/CAMK2A/CAMK2B/ATP1A3/ATP8A2
	M1	arrhythmogenic right ventricular cardiomyopathy	7	326	0.00204282	0.02436	CACNA2D1/CACNB2/CACNA1D/SGCD/CACNA2D3/RYR2/CACNG8
	M1	cell-cell communication	9	326	0.00225793	0.0266388	CADM2/KIRREL3/CDH13/CDH10/FLNC/CADM3/CDH18/CDH8/CDH12
	M1	mapk signaling pathway	14	326	0.00260025	0.029396	FGF14/FGF12/CACNA2D1/CACNB2/CACNA1D/CACNA1A/FLNC/CACNA2D3/RASGRF2/CACNA1E/MAPK8IP2/CACNA1B/CACNG8/RASGRF1
	M1	stimuli-sensing channels	8	326	0.00273458	0.0303264	NALCN/UNC79/RYR2/ASIC2/ANO4/ANO5/WNK2/ANO3
	M1	hallmark_kras_signaling_dn	12	326	0.00348048	0.0378417	GRID2/DCC/ARPP21/TENM2/KCNQ2/RYR2/EPHA5/SPTBN2/MAST3/LFNG/PRODH/SIDT1
	M1	cadherin signaling pathway	10	326	0.0035321	0.03803	ERBB4/CDH20/PCDH7/PCDH15/CDH13/CDH10/CDH18/CDH8/CDH12/FZD7
	M1	alzheimer disease-amyloid secretase pathway	6	326	0.00408483	0.0431436	CACNB2/CHRM3/CACNA1D/PRKCB/PCSK2/PRKCZ
	M1	untitled	6	326	0.00514327	0.0487512	PLCB1/ADCY2/PRKCB/ADCY1/PRKCZ/GNAL
	M2	hallmark_epithelial_mesenchymal_transition	27	85	3.71795e-29	2.6918e-26	FN1/VIM/TNC/COL4A1/VEGFA/COL1A2/ADAM12/COL3A1/THBS1/IGFBP3/TGFBI/NNMT/MMP14/DCN/COL5A1/COL6A2/SERPINE1/CTGF/ITGA5/TAGLN/SERPINH1/COL1A1/CYR61/COL6A3/POSTN/LOX/TNFRSF12A
	M2	beta1 integrin cell surface interactions	15	85	5.65185e-20	1.36398e-17	FN1/TNC/COL4A1/VEGFA/COL1A2/COL3A1/THBS1/TGFBI/ITGA3/COL5A1/COL6A2/ITGA5/COL1A1/COL6A3/PLAU
	M2	pid_integrin1_pathway	15	85	5.65185e-20	1.36398e-17	FN1/TNC/COL4A1/VEGFA/COL1A2/COL3A1/THBS1/TGFBI/ITGA3/COL5A1/COL6A2/ITGA5/COL1A1/COL6A3/PLAU
	M2	extracellular matrix organization	20	85	1.07704e-15	1.94944e-13	FN1/TNC/COL4A1/HSPG2/COL1A2/ADAM12/COL3A1/THBS1/MMP14/ITGA3/COL8A1/DCN/COL5A1/COL6A2/SERPINE1/ITGA5/SERPINH1/COL1A1/COL6A3/LOX
	M2	naba_core_matrisome	19	85	5.26161e-15	6.6052e-13	FN1/TNC/COL4A1/HSPG2/COL1A2/COL3A1/THBS1/IGFBP3/TGFBI/COL8A1/DCN/COL5A1/COL6A2/CTGF/COL1A1/CYR61/COL6A3/EMILIN1/POSTN
	M2	hallmark_hypoxia	17	85	5.47392e-15	6.6052e-13	VEGFA/IGFBP3/TGFBI/DCN/COL5A1/SERPINE1/HK2/CTGF/CAV1/ANXA2/CA12/HMOX1/CYR61/PLIN2/ATF3/ADM/LOX
	M2	beta3 integrin cell surface interactions	10	85	7.21971e-14	7.46724e-12	FN1/TNC/COL4A1/VEGFA/COL1A2/THBS1/TGFBI/COL1A1/CYR61/PLAU
	M2	pid_integrin3_pathway	10	85	9.35982e-14	8.47064e-12	FN1/TNC/COL4A1/VEGFA/COL1A2/THBS1/TGFBI/COL1A1/CYR61/PLAU
	M2	pid_avb3_integrin_pathway	11	85	1.1395e-12	9.16668e-11	FN1/COL4A1/VEGFA/VAV3/COL1A2/COL3A1/COL8A1/COL5A1/COL6A2/COL1A1/COL6A3
	M2	integrins in angiogenesis	10	85	4.01736e-12	2.90857e-10	FN1/COL4A1/VEGFA/VAV3/COL1A2/COL3A1/COL5A1/COL6A2/COL1A1/COL6A3
	M2	integrin signalling pathway	13	85	2.97878e-11	1.96058e-09	FN1/COL4A1/COL1A2/COL3A1/ITGA3/COL8A1/COL5A1/COL6A2/CAV1/ITGA5/COL1A1/COL6A3/ITGBL1
	M2	assembly of collagen fibrils and other multimeric structures	9	85	6.09868e-11	3.67953e-09	COL4A1/COL1A2/COL3A1/COL8A1/COL5A1/COL6A2/COL1A1/COL6A3/LOX
	M2	mirna targets in ecm and membrane receptors	8	85	1.16868e-10	6.50868e-09	FN1/COL4A1/COL1A2/COL3A1/THBS1/COL5A1/COL6A2/COL6A3
	M2	collagen formation	10	85	1.96475e-10	1.01606e-08	COL4A1/COL1A2/COL3A1/COL8A1/COL5A1/COL6A2/SERPINH1/COL1A1/COL6A3/LOX
	M2	collagen chain trimerization	8	85	2.63898e-10	1.17326e-08	COL4A1/COL1A2/COL3A1/COL8A1/COL5A1/COL6A2/COL1A1/COL6A3
	M2	naba_collagens	8	85	2.63898e-10	1.17326e-08	COL4A1/COL1A2/COL3A1/COL8A1/COL5A1/COL6A2/COL1A1/COL6A3
	M2	focal adhesion	13	85	2.7549e-10	1.17326e-08	FN1/TNC/COL4A1/VEGFA/VAV3/COL1A2/THBS1/ITGA3/COL6A2/CAV1/ITGA5/COL1A1/BIRC3
	M2	collagen biosynthesis and modifying enzymes	9	85	3.25436e-10	1.30898e-08	COL4A1/COL1A2/COL3A1/COL8A1/COL5A1/COL6A2/SERPINH1/COL1A1/COL6A3
	M2	pid_syndecan_1_pathway	8	85	3.84588e-10	1.46548e-08	COL4A1/COL1A2/COL3A1/COL8A1/COL5A1/COL6A2/COL1A1/COL6A3
	M2	syndecan-1-mediated signaling events	7	85	3.33007e-09	1.20549e-07	COL4A1/COL1A2/COL3A1/COL5A1/COL6A2/COL1A1/COL6A3
	M2	pid_syndecan_4_pathway	6	85	4.18615e-08	1.37762e-06	FN1/TNC/ADAM12/THBS1/TFPI/ITGA5
	M2	syndecan-4-mediated signaling events	6	85	4.18615e-08	1.37762e-06	FN1/TNC/ADAM12/THBS1/TFPI/ITGA5
	M2	focal adhesion-pi3k-akt-mtor-signaling pathway	13	85	4.83977e-08	1.52347e-06	FN1/TNC/COL4A1/VEGFA/OSMR/COL1A2/COL3A1/THBS1/ITGA3/COL5A1/COL6A2/ITGA5/COL1A1
	M2	integrin cell surface interactions	7	85	1.43649e-07	4.33342e-06	FN1/TNC/COL4A1/HSPG2/THBS1/ITGA3/ITGA5
	M2	senescence and autophagy in cancer	8	85	3.04246e-07	8.81095e-06	FN1/COL3A1/THBS1/IGFBP3/MMP14/SERPINE1/COL1A1/PLAU
	M2	hallmark_tnfa_signaling_via_nfkb	10	85	4.92921e-07	1.3726e-05	ABCA1/TNC/NAMPT/VEGFA/SERPINE1/SOCS3/CYR61/ATF3/PLAU/BIRC3
	M2	hallmark_apoptosis	9	85	7.1337e-07	1.91289e-05	EMP1/ANXA1/DCN/LGALS3/CAV1/HMOX1/ATF3/TNFRSF12A/BIRC3
	M2	pi3k-akt signaling pathway	12	85	1.33955e-06	3.23278e-05	FN1/TNC/COL4A1/VEGFA/OSMR/COL1A2/THBS1/ITGA3/COL6A2/ITGA5/COL1A1/COL6A3
	M2	hif-1-alpha transcription factor network	6	85	3.23196e-06	7.5482e-05	VEGFA/SERPINE1/HK2/HMOX1/PLIN2/ADM
	M2	pid_hif1_tfpathway	6	85	3.53733e-06	7.77497e-05	VEGFA/SERPINE1/HK2/HMOX1/PLIN2/ADM
	M2	hallmark_uv_response_dn	8	85	3.54384e-06	7.77497e-05	COL1A2/COL3A1/SERPINE1/CAV1/TFPI/ANXA2/COL1A1/CYR61
	M2	naba_ecm_glycoproteins	9	85	3.84871e-06	8.19548e-05	FN1/TNC/THBS1/IGFBP3/TGFBI/CTGF/CYR61/EMILIN1/POSTN
	M2	interleukin-4 and interleukin-13 signaling	7	85	6.1877e-06	0.000116567	FN1/VIM/VEGFA/ANXA1/COL1A2/SOCS3/HMOX1
	M2	il-18 signaling pathway	10	85	8.11454e-06	0.000146873	FN1/VEGFA/COL1A2/COL3A1/MMP14/COL1A1/SOCS3/HMOX1/ATF3/BIRC3
	M2	hallmark_glycolysis	8	85	3.70589e-05	0.000583275	VEGFA/PYGL/IGFBP3/TGFBI/DCN/COL5A1/HK2/SLC16A3
	M2	hallmark_inflammatory_response	8	85	3.70589e-05	0.000583275	ABCA1/NAMPT/OSMR/PDPN/MMP14/SERPINE1/ITGA5/ADM
	M2	hallmark_myogenesis	8	85	3.8399e-05	0.000591508	WWTR1/ADAM12/COL3A1/IGFBP3/COL6A2/TAGLN/COL1A1/COL6A3
	M2	tgf-beta signaling pathway	6	85	0.000183032	0.00230427	FN1/TNC/COL1A2/THBS1/CAV1/ATF3
	M2	muscle contraction	7	85	0.000193662	0.00237646	VIM/WWTR1/ATP2B2/ANXA1/ANXA2/KCNIP3/KCNE4
	M2	hallmark_coagulation	6	85	0.000233084	0.00276644	FN1/ANXA1/THBS1/MMP14/SERPINE1/PLAU
	M2	hallmark_kras_signaling_up	7	85	0.000257153	0.00290905	EMP1/SCG3/IGFBP3/TFPI/PLAU/ITGBL1/BIRC3
	M2	vegfa-vegfr2 signaling pathway	10	85	0.000363646	0.00392955	FN1/VEGFA/ANXA1/IGFBP3/MMP14/CTGF/CAV1/CYR61/CLIC1/PLAU
	M2	platelet activation, signaling and aggregation	7	85	0.0011003	0.0100405	FN1/VEGFA/VAV3/SCG3/THBS1/PDPN/SERPINE1
	M2	hallmark_complement	6	85	0.00163989	0.0133403	FN1/SCG3/MMP14/LGALS3/SERPINE1/KCNIP3
	M2	signaling by interleukins	9	85	0.00244288	0.0182335	FN1/VIM/VEGFA/OSMR/ANXA1/COL1A2/ANXA2/SOCS3/HMOX1
	M2	signaling by receptor tyrosine kinases	9	85	0.00290169	0.0210082	COL4A1/VEGFA/VAV3/ADAM12/THBS1/ITGA3/COL6A2/CAV1/COL6A3
	M2	naba_ecm_regulators	6	85	0.00382169	0.0256195	ADAM12/MMP14/SERPINE1/SERPINH1/PLAU/LOX
	M2	egfr1	8	85	0.00882624	0.0478954	VIM/VAV3/ANXA1/ITGA3/CAV1/ANXA2/SOCS3/S100A10
	M3	tyrobp causal network	11	73	1.49345e-14	9.0354e-12	SPP1/C3/RGS1/C1QC/SAMSN1/RBM47/HCLS1/CD84/CAPG/PLEK/TYROBP
	M3	hallmark_complement	14	73	2.73488e-12	6.65304e-10	C3/CPM/C1QC/C1QA/C1R/OLR1/CP/TNFAIP3/KYNU/PLEK/APOC1/SERPINA1/LTF/FCER1G
	M3	human complement system	11	73	3.29903e-12	6.65304e-10	SPP1/C3/CD93/C1R/F13A1/CFI/FCGR3A/TLR2/C3AR1/ICAM1/FPR1
	M3	neutrophil degranulation	18	73	4.53928e-11	6.86566e-09	C3/CD44/PTPRC/CD93/SLC11A1/FCGR2A/CD14/OLR1/CD68/TLR2/LAIR1/C3AR1/SERPINA1/LTF/FPR1/FCER1G/TYROBP/LYZ
	M3	hallmark_inflammatory_response	12	73	6.83744e-10	7.78843e-08	STAB1/MSR1/RGS1/APLNR/CD14/OLR1/IL1R1/TLR2/C3AR1/ICAM1/FPR1/CCL2
	M3	complement and coagulation cascades	8	73	7.72406e-10	7.78843e-08	C3/C1QB/C1QC/C1QA/C1R/CFI/C3AR1/SERPINA1
	M3	hallmark_allograft_rejection	11	73	9.3225e-09	6.26679e-07	CD74/STAB1/PTPRC/FYB/SRGN/GBP2/HCLS1/TLR2/CAPG/ICAM1/CCL2
	M3	hallmark_tnfa_signaling_via_nfkb	11	73	9.3225e-09	6.26679e-07	SOD2/CD44/FOS/ZFP36/OLR1/TLR2/TNFAIP3/KYNU/PLEK/ICAM1/CCL2
	M3	regulation of complement cascade	7	73	2.17448e-08	1.31556e-06	C3/C1QB/C1QC/C1QA/C1R/CFI/C3AR1
	M3	microglia pathogen phagocytosis pathway	6	73	6.80396e-08	3.1887e-06	C1QB/C1QC/C1QA/TREM2/FCER1G/TYROBP
	M3	complement cascade	7	73	6.85176e-08	3.1887e-06	C3/C1QB/C1QC/C1QA/C1R/CFI/C3AR1
	M3	hallmark_interferon_gamma_response	10	73	1.14217e-07	4.60674e-06	SOD2/CD74/IFI44L/C1R/CIITA/TNFAIP3/ICAM1/OAS2/FPR1/CCL2
	M3	spinal cord injury	8	73	2.13178e-07	8.06081e-06	FOS/C1QB/ZFP36/FCGR2A/IL1R1/ICAM1/AIF1/CCL2
	M3	hallmark_coagulation	8	73	7.57703e-07	2.54672e-05	C3/C1QA/C1R/OLR1/CFI/PLEK/APOC1/SERPINA1
	M3	hallmark_kras_signaling_up	9	73	1.19692e-06	3.81125e-05	SPP1/LAPTM5/GPNMB/F13A1/TNFAIP3/TMEM176B/CXCR4/C3AR1/FCER1G
	M3	interferon gamma signaling	6	73	8.91655e-06	0.000224771	CD44/GBP2/CIITA/ICAM1/OAS2/GBP3
	M3	immunoregulatory interactions between a lymphoid and a non-lymphoid cell	6	73	7.20229e-05	0.00174295	C3/FCGR3A/TREM2/LAIR1/ICAM1/TYROBP
	M3	interferon signaling	6	73	0.000647307	0.00955172	CD44/GBP2/CIITA/ICAM1/OAS2/GBP3
	M3	peptide ligand -binding receptors	6	73	0.000647307	0.00955172	C3/APLNR/CXCR4/C3AR1/FPR1/CCL2
	M3	extracellular matrix organization	6	73	0.0049663	0.0394143	SPP1/CD44/EFEMP1/LTBP2/ADAMTS14/ICAM1
	M4	hallmark_g2m_checkpoint	12	45	1.44878e-12	6.20076e-10	CENPF/CDK4/TOP2A/MKI67/TPX2/CENPE/CDKN2C/BRCA2/CASC5/NUSAP1/BUB1/CDK1
	M4	hallmark_e2f_targets	10	45	8.41149e-10	1.80006e-07	CDK4/TOP2A/DIAPH3/MKI67/WEE1/CENPE/CDKN2C/BRCA2/CDK1/MELK
	M4	pid_foxm1_pathway	6	45	3.45927e-09	4.93523e-07	CENPF/CDK4/MMP2/BRCA2/CDK1/FOXM1
	M4	foxm1 transcription factor network	6	45	4.70422e-09	5.03352e-07	CENPF/CDK4/MMP2/BRCA2/CDK1/FOXM1
	M4	resolution of sister chromatid cohesion	7	45	4.74491e-08	4.06165e-06	CENPF/CENPE/CASC5/CENPK/BUB1/CDK1/KIF18A
	M4	rho gtpases activate formins	7	45	1.01096e-07	7.21148e-06	CENPF/DIAPH3/CENPE/CASC5/CENPK/BUB1/KIF18A
	M4	mitotic prometaphase	8	45	1.39332e-07	8.51914e-06	CENPF/CENPE/CASC5/CENPK/NCAPG/BUB1/CDK1/KIF18A
	M4	hallmark_mitotic_spindle	8	45	2.75622e-07	1.47458e-05	CENPF/TOP2A/TPX2/CENPE/BRCA2/NUSAP1/BUB1/CDK1
	M4	retinoblastoma gene in cancer	6	45	4.95516e-07	1.85913e-05	CDK4/TOP2A/WEE1/RBP1/TYMS/CDK1
	M4	amplification of signal from the kinetochores	6	45	5.64688e-07	1.85913e-05	CENPF/CENPE/CASC5/CENPK/BUB1/KIF18A
	M4	amplification of signal from unattached kinetochores via a mad2 inhibitory signal	6	45	5.64688e-07	1.85913e-05	CENPF/CENPE/CASC5/CENPK/BUB1/KIF18A
	M4	eml4 and nudc in mitotic spindle formation	6	45	7.26873e-07	2.22216e-05	CENPF/CENPE/CASC5/CENPK/BUB1/KIF18A
	M4	mitotic spindle checkpoint	6	45	1.53724e-06	4.38625e-05	CENPF/CENPE/CASC5/CENPK/BUB1/KIF18A
	M4	cell cycle checkpoints	8	45	4.51008e-06	0.000120645	CENPF/WEE1/CENPE/CASC5/CENPK/BUB1/CDK1/KIF18A
	M4	rho gtpase effectors	8	45	5.51186e-06	0.000138769	CENPF/DIAPH3/CENPE/CASC5/CENPK/BUB1/KIF14/KIF18A
	M4	mitotic anaphase	7	45	8.97647e-06	0.000189177	CENPF/CENPE/CASC5/CENPK/BUB1/CDK1/KIF18A
	M4	mitotic g1 phase and g1 s transition	6	45	9.07468e-06	0.000189177	CDK4/TOP2A/WEE1/CDKN2C/TYMS/CDK1
	M4	mitotic metaphase and anaphase	7	45	9.23909e-06	0.000189177	CENPF/CENPE/CASC5/CENPK/BUB1/CDK1/KIF18A
	M4	signaling by rho gtpases	9	45	9.70392e-06	0.000189177	CENPF/DIAPH3/CENPE/CASC5/CENPK/BUB1/ARHGAP11A/KIF14/KIF18A
	M4	separation of sister chromatids	6	45	1.93411e-05	0.000344917	CENPF/CENPE/CASC5/CENPK/BUB1/KIF18A
	M4	m phase	8	45	4.87548e-05	0.00080258	CENPF/CENPE/CASC5/CENPK/NCAPG/BUB1/CDK1/KIF18A
